# Supplementary material for: Structure-mining: screening structure models by automated fitting to the atomic pair distribution function over large numbers of models
Source: Acta Crystallogr A Found Adv. 2020 Apr 28;76(Pt 3):395–409. doi: 10.1107/S2053273320002028 (PMC7233026; doi:10.1107/S2053273320002028)
Supplement: Supplementary file 1 [file a-76-00395-sup1.zip]

Archive with 62 entries (59 files):
- SI/
- SI/.DS_Store
- __MACOSX/
- __MACOSX/SI/
- __MACOSX/SI/._.DS_Store
- SI/BaKZnMnAs_heuristic2_2_BaZnAs_COD.csv
- __MACOSX/SI/._BaKZnMnAs_heuristic2_2_BaZnAs_COD.csv
- SI/BaKZnMnAs_heuristic2_2_BaZnAs_MPD.csv
- __MACOSX/SI/._BaKZnMnAs_heuristic2_2_BaZnAs_MPD.csv
- SI/BaKZnMnAs_heuristic4_1_BaZnAsXX_MPD.csv
- SI/BaKZnMnAs_heuristic4_2_BaZnAsX_COD.csv
- __MACOSX/SI/._BaKZnMnAs_heuristic4_2_BaZnAsX_COD.csv
- SI/BaKZnMnAs_heuristic4_2_BaZnAsX_MPD.csv
- __MACOSX/SI/._BaKZnMnAs_heuristic4_2_BaZnAsX_MPD.csv
- SI/BaTiO3_heuristic1_COD.csv
- __MACOSX/SI/._BaTiO3_heuristic1_COD.csv
- SI/BaTiO3_heuristic1_MPD.csv
- __MACOSX/SI/._BaTiO3_heuristic1_MPD.csv
- SI/BaTiO3_heuristic2_COD.csv
- __MACOSX/SI/._BaTiO3_heuristic2_COD.csv
- SI/BaTiO3_heuristic2_MPD.csv
- __MACOSX/SI/._BaTiO3_heuristic2_MPD.csv
- SI/BaTiO3_heuristic3_COD.csv
- __MACOSX/SI/._BaTiO3_heuristic3_COD.csv
- SI/BaTiO3_heuristic3_MPD.csv
- __MACOSX/SI/._BaTiO3_heuristic3_MPD.csv
- SI/BaTiO3_heuristic4_COD.csv
- __MACOSX/SI/._BaTiO3_heuristic4_COD.csv
- SI/BaTiO3_heuristic4_MPD.csv
- __MACOSX/SI/._BaTiO3_heuristic4_MPD.csv
- SI/CuIr2S4_heuristic1_fit_range_1_50A.csv
- SI/CuIr2S4_heuristic1_fit_range_1_5A.csv
- SI/MnO_heuristic2_COD.csv
- __MACOSX/SI/._MnO_heuristic2_COD.csv
- SI/MnO_heuristic2_MPD.csv
- __MACOSX/SI/._MnO_heuristic2_MPD.csv
- SI/NaFeSi2O6_heuristic1_COD.csv
- __MACOSX/SI/._NaFeSi2O6_heuristic1_COD.csv
- SI/NaFeSi2O6_heuristic1_MPD.csv
- __MACOSX/SI/._NaFeSi2O6_heuristic1_MPD.csv
- SI/NaFeSi2O6_heuristic2_COD.csv
- __MACOSX/SI/._NaFeSi2O6_heuristic2_COD.csv
- SI/NaFeSi2O6_heuristic2_MPD.csv
- __MACOSX/SI/._NaFeSi2O6_heuristic2_MPD.csv
- SI/NaFeSi2O6_heuristic3_COD.csv
- __MACOSX/SI/._NaFeSi2O6_heuristic3_COD.csv
- SI/NaFeSi2O6_heuristic3_MPD.csv
- __MACOSX/SI/._NaFeSi2O6_heuristic3_MPD.csv
- SI/NaFeSi2O6_heuristic4_COD.csv
- __MACOSX/SI/._NaFeSi2O6_heuristic4_COD.csv
- SI/NaFeSi2O6_heuristic4_MPD.csv
- __MACOSX/SI/._NaFeSi2O6_heuristic4_MPD.csv
- SI/Ti4O7_heuristic2_COD.csv
- __MACOSX/SI/._Ti4O7_heuristic2_COD.csv
- SI/Ti4O7_heuristic2_MPD.csv
- __MACOSX/SI/._Ti4O7_heuristic2_MPD.csv
- SI/VN_step1_heuristic2_COD.csv
- SI/VN_step1_heuristic2_MPD.csv
- SI/VN_step2_heuristic2_COD.csv
- __MACOSX/SI/._VN_step2_heuristic2_COD.csv
- SI/VN_step2_heuristic2_MPD.csv
- __MACOSX/SI/._VN_step2_heuristic2_MPD.csv
