# Supplementary material for: Structure-mining: screening structure models by automated fitting to the atomic pair distribution function over large numbers of models
Source: Acta Crystallogr A Found Adv. 2020 Apr 28;76(Pt 3):395–409. doi: 10.1107/S2053273320002028 (PMC7233026; doi:10.1107/S2053273320002028)
Supplement: Supplementary file 1 [file a-76-00395-sup1.zip › SI/BaKZnMnAs_heuristic2_2_BaZnAs_COD.csv]

	rw	formula	space_group	As_Uiso_r	Ba_Uiso_r	Zn_Uiso_r	a_i	a_r	b_i	b_r	c_i	c_r	db_id	ref
5	0.817112737	As8 Ba4 Zn8	Pnma	0.018317161	0.040522519	0.000812599	4.246	4.142801544	10.01	10.04016196	10.91	11.00674525	7221354	@article{cif-reference-0, author = "Kluefers, P. and Mewis, A.", title = " Zur Struktur der Verbindungen Ba Zn2 P2 und Ba Zn2 As2", journal = " Zeitschrift fuer Naturforschung, Teil B. Anorganische Chemie, Organische Chemie (33,1978-41,1986)", volume = "33", year = "1978", pages = "151--155" }
4	0.923009418	As8 Ba8 Zn4	Ibam	2.17E-05	0.078683534	0.000277393	6.541	6.781229211	6.878	6.846836713	13.399	13.60234389	4315625	@article{cif-reference-0, author = "Bayrammurad Saparov and Svilen Bobev", title = " Isolated \\infty1[ZnPn2]4- Chains in the Zintl Phases Ba2ZnPn2 (Pn = As, Sb, Bi) - Synthesis, Structure, and Bonding", journal = "Inorganic Chemistry", volume = "49", year = "2010", pages = "5173--5179" }
