# Supplementary material for: Structure-mining: screening structure models by automated fitting to the atomic pair distribution function over large numbers of models
Source: Acta Crystallogr A Found Adv. 2020 Apr 28;76(Pt 3):395–409. doi: 10.1107/S2053273320002028 (PMC7233026; doi:10.1107/S2053273320002028)
Supplement: Supplementary file 1 [file a-76-00395-sup1.zip › SI/BaKZnMnAs_heuristic2_2_BaZnAs_MPD.csv]

	rw	formula	space_group	As_Uiso_r	Ba_Uiso_r	Zn_Uiso_r	a_i	a_r	b_i	b_r	beta_i	beta_r	c_i	c_r	db_id	ref
1	0.23512308000548107	As2 Ba1 Zn2	I4/mmm	0.0060141279704688305	0.017506006395082818	0.01669808861300846	4.16520305	4.13400419724402					13.66918033	13.469508582298085	mp-570198	@article{Hellmann2007, author = "Hellmann, A. and Loehken, A. and Wurth, A. and Mewis, A.", title = "Neue Arsenide mit Th Cr2 Si2- oder einer damit verwandten Struktur: Die Verbindungen A Rh2 As2 (A: Eu,Sr,Ba) und Ba Zn2 As2", journal = "Zeitschrift fuer Naturforschung, B: Chemical Sciences", year = "2007", volume = "62", pages = "155-161", ASTM_id = "ZNBSEN" }
0	0.8170194488144146	As8 Ba4 Zn8	Pnma	0.04444628615016372	0.05842572801915148	0.0043333522776147874	4.2981159	4.153696070032174	10.14279464	9.831019643918594			11.01366506	10.958402661594373	mp-7427	@article{Kluefers1978, author = "Kluefers, P. and Mewis, A.", title = "Zur Struktur der Verbindungen Ba Zn2 P2 und Ba Zn2 As2", journal = "Zeitschrift fuer Naturforschung, Teil B. Anorganische Chemie, Organische Chemie (33,1978-41,1986)", year = "1978", volume = "33", pages = "151-155", ASTM_id = "ZNBAD2" }
2	0.9046248953011726	As4 Ba4 Zn2	Ibam	0.03146468529369753	0.08163250841940746	7.356225990330016e-05	6.64529441	6.691082220214012	6.97272374	7.121357749978075			13.58032412	13.456965447693332	mp-1078636	@article{Saparov2010, author = "Saparov, B. and Bobev, S.", title = "Isolated infinite 1[Zn Pn2](4-) chains in the Zintl phases Ba2 Zn Pn2 (Pn = As, Sb, Bi) - Synthesis, structure, and bonding", journal = "Inorganic Chemistry", year = "2010", volume = "49", pages = "5173-5179", ASTM_id = "INOCAJ" }
3	0.9996430587653984	As4 Ba3 Zn2	C2/m	0.004612623253506804	0.00565177212592446	3.5316903845541704e-05	17.0782399	15.893096801307564	4.54133019	4.516447441074934	113.10385437	113.34046824556083	7.31797609	7.0298853436461535	mp-1079622	@article{Wang2013, author = "Wang, Jian and Xia, Sheng-Qing and Tao, Xu-Tang", title = "Syntheses, crystal structure and physical properties of new Zintl phases Ba3 T2 As4 (T = Zn, Cd)", journal = "Journal of Solid State Chemistry", year = "2013", volume = "198", pages = "6-9", ASTM_id = "JSSCBI" }
