# Supplementary material for: Structure-mining: screening structure models by automated fitting to the atomic pair distribution function over large numbers of models
Source: Acta Crystallogr A Found Adv. 2020 Apr 28;76(Pt 3):395–409. doi: 10.1107/S2053273320002028 (PMC7233026; doi:10.1107/S2053273320002028)
Supplement: Supplementary file 1 [file a-76-00395-sup1.zip › SI/BaKZnMnAs_heuristic4_1_BaZnAsXX_MPD.csv]

	rw	formula	space_group	As_Uiso_r	Ba_Uiso_r	H_Uiso_r	Mn_Uiso_r	O_Uiso_r	Zn_Uiso_r	a_i	a_r	b_i	b_r	beta_i	beta_r	c_i	c_r	db_id	ref
1	0.9067419478107516	As2 Ba2 Mn1 O2 Zn2	I4/mmm	0.008558868582143414	0.00019214713263923327		0.155163404790579	0.07502247057969548	0.007929946453301667	4.28931987	4.2110233080218755					19.76117599	20.692722003749676	mp-19045	@article{Ozawa1998, author = "Ozawa, T. and Olmstead, M.M. and Brock, S.L. and Kauzlarich, S.M. and Young, D.M.", title = "Synthesis and characterization of a new compound with alternating (Mn O2)(2-) and (Zn2 As2)(2-) layers : Ba2 Mn Zn2 As2 O2", journal = "Chemistry of Materials", year = "1998", volume = "10", pages = "392-396", ASTM_id = "CMATEX" }
0	0.9485078972885871	As12 Ba4 H4 O44 Zn8	P2_1/c	0.01019566677301921	0.04014518294951613	0.07900797037452675		0.009780975547903087	1.2516480795899696e-05	10.08254858	10.137497989176884	8.3555989	8.330452768159617	95.22737008	98.86319950475436	12.04543348	11.762400054357904	mp-758313	@article{Jain2013, author = {Jain, Anubhav and Ong, Shyue Ping and Hautier, Geoffroy and Chen, Wei and Richards, William Davidson and Dacek, Stephen and Cholia, Shreyas and Gunter, Dan and Skinner, David and Ceder, Gerbrand and Persson, Kristin a.}, doi = {10.1063/1.4812323}, issn = {2166532X}, journal = {APL Materials}, number = {1}, pages = {011002}, title = {{The Materials Project: A materials…
