# Supplementary material for: Structure-mining: screening structure models by automated fitting to the atomic pair distribution function over large numbers of models
Source: Acta Crystallogr A Found Adv. 2020 Apr 28;76(Pt 3):395–409. doi: 10.1107/S2053273320002028 (PMC7233026; doi:10.1107/S2053273320002028)
Supplement: Supplementary file 1 [file a-76-00395-sup1.zip › SI/BaKZnMnAs_heuristic4_2_BaZnAsX_COD.csv]

	rw	formula	space_group	As_Uiso_r	Ba_Uiso_r	Cu_Uiso_r	O_Uiso_r	Zn_Uiso_r	a_i	a_r	b_i	b_r	beta_i	beta_r	c_i	c_r	db_id	ref
6	0.897196431	As12 Ba4 Cu3.792 Zn12.208	Cmcm	0.002259011	3.06E-05	0.000401313		0.034267757	4.2277	4.178557543	12.97	12.88516884			12.0118	11.56938767	4313666	@article{cif-reference-0, author = "Tadashi C. Ozawa and Susan M. Kauzlarich", title = " NaCl/KCl Flux Single Crystal Growth and Crystal Structure of the New Quaternary Mixed-Metal Pnictide: BaCuZn3As3", journal = "Inorganic Chemistry", volume = "42", year = "2003", pages = "3183--3186" }
7	0.931136847	As8 Ba4 O32 Zn8	P2_1/c	0.004242642	2.50E-06		0.011367159	0.005859478	8.8083	8.580419363	9.9821	10.08243108	91.465	91.74978558	9.4089	9.376273598	9004481	@article{cif-reference-0, author = "Lucas, F. and Elfakir, A. and Wallez, G. and Quarton, M.", title = " Synthesis and rietveld refinement of new phosphate and arsenate analogues of paracelsian Sample: Ba(ZnAsO4)2", journal = "The Canadian Mineralogist", volume = "36", year = "1998", pages = "1045--1051" }
5	0.98625407	As8 Ba4 O28 Zn4	P2_1/c	0.023753338	-0.000548549		0.001942088	0.040524594	5.626	5.303590209	8.557	8.650187303	112.8939931	108.2611626	14.45573286	14.08998394	2219248	@article{cif-reference-0, author = "Dordevi\'c, Tamara", title = " Barium zinc diarsenate", journal = "Acta Crystallographica Section E", volume = "64", year = "2008", pages = "i57--" }
