# Supplementary material for: Structure-mining: screening structure models by automated fitting to the atomic pair distribution function over large numbers of models
Source: Acta Crystallogr A Found Adv. 2020 Apr 28;76(Pt 3):395–409. doi: 10.1107/S2053273320002028 (PMC7233026; doi:10.1107/S2053273320002028)
Supplement: Supplementary file 1 [file a-76-00395-sup1.zip › SI/BaKZnMnAs_heuristic4_2_BaZnAsX_MPD.csv]

	rw	formula	space_group	As_Uiso_r	Ba_Uiso_r	Cu_Uiso_r	F_Uiso_r	O_Uiso_r	Zn_Uiso_r	a_i	a_r	b_i	b_r	beta_i	beta_r	c_i	c_r	db_id	ref
2	0.6878297722779491	As2 Ba2 O2 Zn3	I4/mmm	0.013391769650682131	0.007851035283937111			0.7075464712242739	0.009752429053763058	4.22444912	4.13565256566059					20.1429199	21.219030758916997	mp-14769	@article{Brock1994, author = "Brock, S.L. and Kauzlarich, S.M.", title = "A2Zn3As2O2 (A=Ba, Sr): A rare example of square planar zinc", journal = "Inorganic Chemistry", year = "1994", volume = "33", pages = "2491-2492", ASTM_id = "INOCAJ" }
0	0.9034674178689125	As6 Ba2 Cu4 Zn4	Cmcm	0.008574866423669713	-3.247776319916613e-05	0.004578544972733598			0.04636068843773172	4.20997843	4.141253408651212	12.75114453	12.936352070636087			12.18305563	11.516968295446834	mp-1214271	@article{Jain2013, author = {Jain, Anubhav and Ong, Shyue Ping and Hautier, Geoffroy and Chen, Wei and Richards, William Davidson and Dacek, Stephen and Cholia, Shreyas and Gunter, Dan and Skinner, David and Ceder, Gerbrand and Persson, Kristin a.}, doi = {10.1063/1.4812323}, issn = {2166532X}, journal = {APL Materials}, number = {1}, pages = {011002}, title = {{The Materials Project: A materials…
1	0.9586989497398164	As2 Ba2 F2 Zn2	P4/nmm	0.01468763046646614	0.017173162697758558		0.004567827625480835		0.00014215490425758517	4.29923258	4.377979252270901					9.6216941	9.888290084797822	mp-1079320	@article{Charkin2014, author = "Charkin, Dmitri O. and Urmanov, Arthur V. and Plokhikh, Igor V. and Korshunov, Alexander D. and Kuznetsov, Alexey N. and Kazakov, Sergey M.", title = "Synthesis and crystal structures of novel La O Ag S - type alkaline earth - zinc, manganese, and cadmium fluoride pnictides", journal = "Journal of Alloys and Compounds", year = "2014", volume = "585", pages = "644-6…
4	0.9797814629258741	As8 Ba4 O32 Zn8	P2_1/c	0.02490171708525969	6.0376788317842235e-06			0.00265614600137227	4.1083441934974285e-05	8.96502983	9.222585672479912	10.19962395	10.052425907338012	91.41853363	84.0132447546467	9.5873928	9.610091816708785	mp-15739	@article{Lucas1998, author = "Lucas, F. and Elfakir, A. and Wallez, G. and Quarton, M. and Lagache, M.", title = "Synthesis and Rietveld refinement of new phosphate and arsenate analogues of paracelsian", journal = "Canadian Mineralogist", year = "1998", volume = "36", pages = "1045-1051", ASTM_id = "CAMIA6" }
3	0.9969517956039996	As8 Ba4 O28 Zn4	P2_1/c	2.4190367381495438e-05	0.0044490135925611225			0.00563852561838904	5.251464581792901e-05	5.74581761	5.77392177175789	8.69105636	9.051961425880137	112.77502198	120.36502130119858	14.74737312	14.23471443004419	mp-554083	@article{Dordevic2008, author = "Dordevic, T.", title = "Barium zinc diarsenate", journal = "Acta Crystallographica, Section E. Structure Reports Online", year = "2008", volume = "64", pages = "i57-i57", ASTM_id = "ACSEBH" }
