# Supplementary material for: Structure-mining: screening structure models by automated fitting to the atomic pair distribution function over large numbers of models
Source: Acta Crystallogr A Found Adv. 2020 Apr 28;76(Pt 3):395–409. doi: 10.1107/S2053273320002028 (PMC7233026; doi:10.1107/S2053273320002028)
Supplement: Supplementary file 1 [file a-76-00395-sup1.zip › SI/BaTiO3_heuristic1_COD.csv]

	rw	formula	space_group	Ba_Uiso_r	O_Uiso_r	Ti_Uiso_r	a_i	a_r	b_i	b_r	c_i	c_r	db_id	ref
20	0.14330775521588804	Ba2 O6 Ti2	Amm2	0.0020846054255514016	0.01806247268327458	0.008006147481968777	5.6745	5.67270944056494	5.6946	5.762976656024244	3.9828	3.990934218040412	9014492	@article{cif-reference-0, author = "Kwei, G. H. and Lawson, A. C. and Billinge, S. J. L. and Cheong, S. W.", title = " Structures of the ferroelectric phases of barium titanate Note: T = 190 K", journal = "Journal of Physical Chemistry", volume = "97", year = "1993", pages = "2368--2377" }
21	0.1444250195738292	Ba2 O6 Ti2	Amm2	0.002026586567077632	0.017802536990134444	0.008683599197597314	5.671	5.671747039650801	5.6904	5.763678631185447	3.9806	3.990739892075705	9014627	@article{cif-reference-0, author = "Kwei, G. H. and Lawson, A. C. and Billinge, S. J. L. and Cheong, S. W.", title = " Structures of the ferroelectric phases of barium titanate Note: T = 210 K", journal = "Journal of Physical Chemistry", volume = "97", year = "1993", pages = "2368--2377" }
22	0.14531594246929516	Ba2 O6 Ti2	Amm2	0.001998509266227519	0.017464909738843164	0.009089169706672914	5.6738	5.671210108462011	5.6903	5.764007771618642	3.9855	3.9906149345837174	9014645	@article{cif-reference-0, author = "Kwei, G. H. and Lawson, A. C. and Billinge, S. J. L. and Cheong, S. W.", title = " Structures of the ferroelectric phases of barium titanate Note: T = 250 K", journal = "Journal of Physical Chemistry", volume = "97", year = "1993", pages = "2368--2377" }
26	0.14643276428905033	Ba2 O6 Ti2	Amm2	0.0019727442578548176	0.016756445287630012	0.009420440518699556	5.669	5.670453745335112	5.682	5.764046131058599	3.99	3.990753692310018	9014774	@article{cif-reference-0, author = "Shirane, G. and Danner, H. and Pepinsky, R.", title = " Neutron diffraction study of orthorhombic BaTiO3 Note: orthorhombic structure", journal = "Physical Review", volume = "105", year = "1957", pages = "856--860" }
30	0.14812089336413076	Ba2 O6 Ti2	Amm2	0.0019567189051495374	0.01786983378262925	0.009977803939481207	5.6741	5.670315955605817	5.6916	5.764467162697073	3.9841	3.990483140015397	9016084	@article{cif-reference-0, author = "Kwei, G. H. and Lawson, A. C. and Billinge, S. J. L. and Cheong, S. W.", title = " Structures of the ferroelectric phases of barium titanate Note: T = 230 K", journal = "Journal of Physical Chemistry", volume = "97", year = "1993", pages = "2368--2377" }
33	0.1513429733949298	Ba2 O6 Ti2	Amm2	0.0025348981733005565	0.006988789675646605	0.00826281705724823	5.6751	5.677199541515854	5.6901	5.753766982065979	3.9874	3.990147200598718	9016638	@article{cif-reference-0, author = "Kwei, G. H. and Lawson, A. C. and Billinge, S. J. L. and Cheong, S. W.", title = " Structures of the ferroelectric phases of barium titanate Note: T = 270 K", journal = "Journal of Physical Chemistry", volume = "97", year = "1993", pages = "2368--2377" }
2	0.15584689601778126	Ba1 O3 Ti1	P4mm	0.002734826883983844	0.01157059621359712	0.006420891030274677	3.9905	4.003656331184216			4.0412	4.069884937967024	1513252	@article{cif-reference-0, author = "Yasuda, Nobuhiro and Murayama, Haruno and Fukuyama, Yoshimitsu and Kim, Jungeun and Kimura, Shigeru and Toriumi, Koshiro and Tanaka, Yoshihito and Moritomo, Yutaka and Kuroiwa, Yoshihiro and Kato, Kenichi and Tanaka, Hitoshi and Takata, Masaki", title = " X-ray diffractometry for the structure determination of a submicrometre single powder grain", journal = "Jo…
8	0.16194155940570798	Ba1 O3 Ti1	P4mm	0.0026336578066928035	0.016225936063225897	0.008579335764677797	3.9998	4.003515755293984			4.018	4.070091678778029	2100858	@article{cif-reference-0, author = "Buttner, R. H. and Maslen, E. N.", title = " Structural parameters and electron difference density in BaTiO\textasciitilde 3\textasciitilde", journal = "Acta Crystallographica Section B", volume = "48", year = "1992", pages = "764--769" }
0	0.1619415594068301	Ba1 O3 Ti1	P4mm	0.002633658912694519	0.016225924585653487	0.00857932912670441	3.9999	4.003515759474993			4.017	4.070091674725452	1507756	@article{cif-reference-0, author = "Natheer B. Mahmood and Emad K. Al-Shakarchi", title = " Three Techniques Used to Produce BaTiO3 Fine Powder", journal = "Journal of Modern Physics", volume = "2", year = "2011", pages = "1420--1428" }
31	0.16302830877845148	Ba1 O3 Ti1	R3m	0.002704064725895757	0.016278395682207368	0.007617737030121348	5.65473322	5.662531253210617			6.95518048	7.046826801897362	9016152	@article{cif-reference-0, author = "Kwei, G. H. and Lawson, A. C. and Billinge, S. J. L. and Cheong, S. W.", title = " Structures of the ferroelectric phases of barium titanate Note: T = 70 K", journal = "Journal of Physical Chemistry", volume = "97", year = "1993", pages = "2368--2377" }
29	0.16308631953559605	Ba2 O6 Ti2	Amm2	0.002827475724782123	0.002921018709432662	0.005436688122886951	5.6214	5.632921442735852	5.6386	5.6992790861058165	4.0094	4.059430890462571	9015715	@article{cif-reference-0, author = "Xiao, C. J. and Jin, C. Q. and Wang, X. H.", title = " Crystal structure of dense nanocrystalline BaTiO3 ceramics Note: phase O (orthorhombic)", journal = "Materials Chemistry and Physics", volume = "111", year = "2008", pages = "209--212" }
28	0.16312037216204464	Ba1 O3 Ti1	R3m	0.0026994186399838904	0.016083119540411223	0.007675013273596187	5.65404154	5.662460722441426			6.95324047	7.046899582981303	9015616	@article{cif-reference-0, author = "Kwei, G. H. and Lawson, A. C. and Billinge, S. J. L. and Cheong, S. W.", title = " Structures of the ferroelectric phases of barium titanate Note: T = 40 K", journal = "Journal of Physical Chemistry", volume = "97", year = "1993", pages = "2368--2377" }
27	0.16340521561567262	Ba1 O3 Ti1	R3m	0.00268105794995303	0.015974548168742112	0.00788689136036789	5.65453584	5.662261457017981			6.95384834	7.047124414616443	9015236	@article{cif-reference-0, author = "Kwei, G. H. and Lawson, A. C. and Billinge, S. J. L. and Cheong, S. W.", title = " Structures of the ferroelectric phases of barium titanate Note: T = 130 K", journal = "Journal of Physical Chemistry", volume = "97", year = "1993", pages = "2368--2377" }
25	0.16384386011516214	Ba1 O3 Ti1	R3m	0.0026634612751385536	0.015967652240637138	0.008148619766231489	5.65533424	5.662051854389434			6.95319604	7.047335302479542	9014756	@article{cif-reference-0, author = "Kwei, G. H. and Lawson, A. C. and Billinge, S. J. L. and Cheong, S. W.", title = " Structures of the ferroelectric phases of barium titanate Note: T = 170 K", journal = "Journal of Physical Chemistry", volume = "97", year = "1993", pages = "2368--2377" }
17	0.16393363271811598	Ba1 O3 Ti1	R3m	0.0026490165434089144	0.015838232992154748	0.008251405735450832	5.65729705	5.661922628179638			6.95669911	7.047481418460576	9014179	@article{cif-reference-0, author = "Kwei, G. H. and Lawson, A. C. and Billinge, S. J. L. and Cheong, S. W.", title = " Structures of the ferroelectric phases of barium titanate Note: T = 150 K", journal = "Journal of Physical Chemistry", volume = "97", year = "1993", pages = "2368--2377" }
24	0.16431769203621735	Ba1 O3 Ti1	R3m	0.0026299216983622716	0.015252579403257275	0.008431127809194632	5.65398486	5.661679371482958			6.95389692	7.047660814685925	9014743	@article{cif-reference-0, author = "Kwei, G. H. and Lawson, A. C. and Billinge, S. J. L. and Cheong, S. W.", title = " Structures of the ferroelectric phases of barium titanate Note: T = 15 K", journal = "Journal of Physical Chemistry", volume = "97", year = "1993", pages = "2368--2377" }
16	0.16438194497877026	Ba1 O3 Ti1	R3m	0.002639289826652678	0.01566676942093859	0.0084490624886011	5.65576516	5.661762691772538			6.95318112	7.047592869650473	9014074	@article{cif-reference-0, author = "Kwei, G. H. and Lawson, A. C. and Billinge, S. J. L. and Cheong, S. W.", title = " Structures of the ferroelectric phases of barium titanate Note: T = 180 K", journal = "Journal of Physical Chemistry", volume = "97", year = "1993", pages = "2368--2377" }
18	0.16481954873761012	Ba1 O3 Ti1	R3m	0.002613794895791315	0.015018605561363354	0.008651551890728337	5.65403433	5.661467699625066			6.95377623	7.0477951325141595	9014230	@article{cif-reference-0, author = "Kwei, G. H. and Lawson, A. C. and Billinge, S. J. L. and Cheong, S. W.", title = " Structures of the ferroelectric phases of barium titanate Note: T = 20 K", journal = "Journal of Physical Chemistry", volume = "97", year = "1993", pages = "2368--2377" }
32	0.1658655869134823	Ba1 O3 Ti1	R3m	0.00259901961184381	0.014932452754624301	0.009054969876661984	5.65468373	5.661193814004149			6.95530118	7.0479013371472226	9016624	@article{cif-reference-0, author = "Kwei, G. H. and Lawson, A. C. and Billinge, S. J. L. and Cheong, S. W.", title = " Structures of the ferroelectric phases of barium titanate Note: T = 100 K", journal = "Journal of Physical Chemistry", volume = "97", year = "1993", pages = "2368--2377" }
3	0.16592803951120824	Ba1 O3 Ti1	P4mm	0.0026104438715946455	0.015074422166092649	0.009551884617528228	3.9915	4.003174036034904			4.025	4.069824210675946	1525437	@article{cif-reference-0, author = "Waesche, R. and Denner, W. and Schulz, H.", title = " Influence of high hydrostatic pressure on the crystal structure of barium titanate ( Ba Ti O3 )", journal = "Materials Research Bulletin", volume = "16", year = "1981", pages = "497--500" }
9	0.16633247524738157	Ba1 O3 Ti1	P4mm	0.0026157730814956666	0.015757657007136713	0.009674930700279178	3.9998	4.003213744805727			4.018	4.069851101777624	2100859	@article{cif-reference-0, author = "Buttner, R. H. and Maslen, E. N.", title = " Structural parameters and electron difference density in BaTiO\textasciitilde 3\textasciitilde", journal = "Acta Crystallographica Section B", volume = "48", year = "1992", pages = "764--769" }
4	0.16793322039721784	Ba1 O3 Ti1	Pmm2	0.0024853223148835085	0.015098462255215585	0.00947529896449557	3.98	3.9916037116036054	4.01	4.014869303079972	4.02	4.068832746566574	1540757	@article{cif-reference-0, author = "Zeng, L. and Jiang, Y.", title = " X-ray diffraction study of orthorhombic barium titanate", journal = "Beijing Gongye Daxue Xuebao", volume = "17", year = "1991", pages = "32--37" }
23	0.16942322965551718	Ba1 O3 Ti1	P4mm	0.00262544109596792	0.016342792912459072	0.010339462328215837	3.9988	4.003146870219341			4.0222	4.069509240577658	9014668	@article{cif-reference-0, author = "Xiao, C. J. and Jin, C. Q. and Wang, X. H.", title = " Crystal structure of dense nanocrystalline BaTiO3 ceramics Note: phase T (tetragonal)", journal = "Materials Chemistry and Physics", volume = "111", year = "2008", pages = "209--212" }
11	0.17018999727173167	Ba1 O3 Ti1	P4/mmm	0.0026425978806183027	0.017426355292230036	0.010542433328224889	3.9998	4.003186554043547			4.018	4.0696054305156935	2100861	@article{cif-reference-0, author = "Buttner, R. H. and Maslen, E. N.", title = " Structural parameters and electron difference density in BaTiO\textasciitilde 3\textasciitilde", journal = "Acta Crystallographica Section B", volume = "48", year = "1992", pages = "764--769" }
10	0.17018999727173167	Ba1 O3 Ti1	P4/mmm	0.0026425978806183027	0.017426355292230036	0.010542433328224889	3.9998	4.003186554043547			4.018	4.0696054305156935	2100860	@article{cif-reference-0, author = "Buttner, R. H. and Maslen, E. N.", title = " Structural parameters and electron difference density in BaTiO\textasciitilde 3\textasciitilde", journal = "Acta Crystallographica Section B", volume = "48", year = "1992", pages = "764--769" }
15	0.21017566958418152	Ba1 O3 Ti1	Pm-3m	0.0045820742933681555	0.017208918644036224	0.0131863323192565	3.97	4.0234515055715265					5910149	@article{cif-reference-0, author = "Wyckoff, R. W. G.", title = " http://jcrystal.com/steffenweber/gallery/StructureTypes/st4.html and page 273 from the second edition of Structure of Crystals by Wyckoff R W G. Published by The Chemical Catalog Company, INC, New York in 1931", journal = "The second edition of Structure of Crystals", year = "1931", pages = "273--273" }
1	0.21017566958426345	Ba1 O3 Ti1	Pm-3m	0.004582073618717933	0.017208916589569776	0.013186306223214142	4.0073	4.0234515103713795					1507757	@article{cif-reference-0, author = "Natheer B. Mahmood and Emad K. Al-Shakarchi", title = " Three Techniques Used to Produce BaTiO3 Fine Powder", journal = "Journal of Modern Physics", volume = "2", year = "2011", pages = "1420--1428" }
13	0.2101756695871304	Ba1 O3 Ti1	Pm-3m	0.004582073021339914	0.017208906602211582	0.01318631554454201	4.006	4.023451508935968					2100863	@article{cif-reference-0, author = "Buttner, R. H. and Maslen, E. N.", title = " Structural parameters and electron difference density in BaTiO\textasciitilde 3\textasciitilde", journal = "Acta Crystallographica Section B", volume = "48", year = "1992", pages = "764--769" }
12	0.2101756695871304	Ba1 O3 Ti1	Pm-3m	0.004582073021339914	0.017208906602211582	0.01318631554454201	4.006	4.023451508935968					2100862	@article{cif-reference-0, author = "Buttner, R. H. and Maslen, E. N.", title = " Structural parameters and electron difference density in BaTiO\textasciitilde 3\textasciitilde", journal = "Acta Crystallographica Section B", volume = "48", year = "1992", pages = "764--769" }
5	0.2101756695876448	Ba1 O3 Ti1	Pm-3m	0.004582076289388115	0.01720890427884835	0.013186299451057435	3.996	4.023451512525077					1542140	@article{cif-reference-0, author = "Miyake, S. and Ueda, R.", title = " On Phase Transformation of Ba Ti O3", journal = "Journal of the Physical Society of Japan", volume = "2", year = "1947", pages = "93--97" }
14	0.21017566958977282	Ba1 O3 Ti1	Pm-3m	0.004582073137904418	0.017208897615841965	0.013186320120841071	4.0335	4.023451509588632					4124842	@article{cif-reference-0, author = "Edwards, J.W. and Speiser, R. and Johnston, H.L.", title = " Structure of Barium Titanate at Elevated Temperatures", journal = "Journal of the American Chemical Society", volume = "73", year = "1951", pages = "2934--2935" }
6	0.3666573781580784	Ba1 O3 Ti1	Pm-3m	0.005789595198987817	0.07994088185771231	0.012610013415073977	4.082467	4.021193044507842					1542189	@article{cif-reference-0, author = "Wittels, M.C. and Sherrill, F.A.", title = " Fast Neutron Effects in Tetragonal Barium Titanate", journal = "Journal of Applied Physics", volume = "28", year = "1957", pages = "606--609" }
7	0.5732214196670505	Ba6 O18 Ti6	P6_3/mmc	0.006970181063891849	0.04691303829279363	0.004136980524944924	5.7238	5.6876446508752725			13.9649	13.971689760771147	2009488	@article{cif-reference-0, author = "Akimoto, J. and Gotoh, Y. and Oosawa, Y.", title = " Refinement of hexagonal BaTiO\textasciitilde 3\textasciitilde", journal = "Acta Crystallographica Section C", volume = "50", year = "1994", pages = "160--161" }
19	0.7076756958518143	Ba1 O3 Ti1	P4mm	0.004188812109990505	0.04785788121862995	0.24895010043983026	3.986	4.036615893290537			4.026	3.976040441470864	9014273	@article{cif-reference-0, author = "Shirane, G. and Danner, H. and Pepinsky, R.", title = " Neutron diffraction study of orthorhombic BaTiO3 Note: tetragonal structure", journal = "Physical Review", volume = "105", year = "1957", pages = "856--860" }
