# Supplementary material for: Structure-mining: screening structure models by automated fitting to the atomic pair distribution function over large numbers of models
Source: Acta Crystallogr A Found Adv. 2020 Apr 28;76(Pt 3):395–409. doi: 10.1107/S2053273320002028 (PMC7233026; doi:10.1107/S2053273320002028)
Supplement: Supplementary file 1 [file a-76-00395-sup1.zip › SI/BaTiO3_heuristic1_MPD.csv]

	rw	formula	space_group	Ba_Uiso_r	O_Uiso_r	Ti_Uiso_r	a_i	a_r	b_i	b_r	c_i	c_r	db_id	ref
5	0.14392410858477533	Ba1 O3 Ti1	Amm2	0.002141025853238028	0.012628331872840967	0.007038891272641793	5.80560801	5.672132800250561	5.85529173	5.76196419112947	3.98753058	3.9911761099899623	mp-5777	@article{Shirane1957, author = "Shirane, G. and Danner, H.R. and Pepinsky, R.", title = "Neutron diffraction study of orthorhombic Ba Ti O3", journal = "Physical Review (1,1893-132,1963/141,1966-188,1969)", year = "1957", volume = "105", pages = "856-860", ASTM_id = "PHRVAO" } @article{Kalyani2014, author = "Kalyani, Ajay Kumar and Brajesh, Kumar and Senyshyn, Anatoliy and Ranjan, Rajeev", title …
6	0.15977422959533977	Ba1 O3 Ti1	P4mm	0.0026769885604535208	0.011600959567176258	0.0074195441258490995	4.00200623	4.003273470001047			4.2155066	4.069953996895278	mp-5986	@article{Srilakshmi2016, author = "Srilakshmi, Chilukoti and Saraf, Rohit and Prashanth, V. and Rao, G. Mohan and Shivakumara, C.", title = "Structure and catalytic activity of Cr-doped BaTiO3 nanocatalysts synthesized by conventional oxalate and microwave assisted hydrothermal methods", journal = "Inorganic Chemistry", year = "2016", volume = "55", pages = "4795-4805", ASTM_id = "INOCAJ" } @arti…
9	0.16546078025644662	Ba1 O3 Ti1	R3m	0.002723587733536621	0.012329635653129743	0.00744589240911348	5.75467182	5.661856606747983			7.10998592	7.046886249183976	mp-5020	@article{Kwei1993, author = "Kwei, G.H. and Lawson, A.C.jr. and Billinge, S.J.L. and Cheong, S.-W.", title = "Structures of the ferroelectric phases of barium titanate", journal = "Journal of Physical Chemistry", year = "1993", volume = "97", pages = "2368-2377", ASTM_id = "JPCHAX" } @article{Evarestov2012, author = "Evarestov, Robert A. and Bandura, Andrei V.", title = "First-principles calculat…
10	0.17018999725939893	Ba2 O6 Ti2	P4/mmm	0.0026426010805558663	0.017426408187690555	0.01054243756903834	4.032758	4.0031865394535195			4.04387702	4.069605443699982	mp-2998	@article{Srilakshmi2016, author = "Srilakshmi, Chilukoti and Saraf, Rohit and Prashanth, V. and Rao, G. Mohan and Shivakumara, C.", title = "Structure and catalytic activity of Cr-doped BaTiO3 nanocatalysts synthesized by conventional oxalate and microwave assisted hydrothermal methods", journal = "Inorganic Chemistry", year = "2016", volume = "55", pages = "4795-4805", ASTM_id = "INOCAJ" } @arti…
7	0.5298920293852685	Ba6 O18 Ti6	C222_1	0.004715832590556289	0.03732251324013163	0.002295976498910941	5.84066602	5.689744329261923	10.01740218	9.839479189534702	14.14208138	13.978092979017909	mp-558125	@article{Ogata2004, author = "Ogata, Y. and Tsuda, K. and Akishige, Y. and Tanaka, M.", title = "Refinement of the crystal structural parameters of the intermediate phase of h-(Ba Ti O3) using convergent-beam electron diffraction", journal = "Acta Crystallographica. Section A: Foundations of Crystallography", year = "2004", volume = "60", pages = "525-531", ASTM_id = "ACACEQ" }
1	0.5712784392897908	Ba6 O18 Ti6	P6_3/mmc	0.007023766985484322	0.04679179566023186	0.004060909430920114	5.78755773	5.687775875727279			14.09708545	13.970668849539852	mp-5933	@article{Akimoto1994, author = "Akimoto, J. and Gotoh, Y. and Oosawa, Y.", title = "Refinement of hexagonal Ba Ti O3", journal = "Acta Crystallographica, Section C: Crystal Structure Communications", year = "1994", volume = "50", pages = "160-161", ASTM_id = "ACSCEE" } @article{Yashima2005, author = "Yashima, M. and Hoshina, T. and Ishimura, D. and Kobayashi, S. and Nakamura, W. and Tsurumi, T. a…
2	0.9555021790889893	Ba1 O3 Ti1	P4/mmm	0.017172490674033026	0.0884045573860086	0.001050773996663243	4.11246655	4.160943657287929			5.03561294	4.731478951176208	mp-19990	@article{Donohue1958, author = "Donohue, J. and Miller, S.J. and Cline, R.F.", title = "The effect of various substituents on the lattice constants of tetragonal barium titanate", journal = "Acta Crystallographica (1,1948-23,1967)", year = "1958", volume = "11", pages = "693-695", ASTM_id = "ACCRA9" }
3	0.9693361520374976	Ba1 O3 Ti1	Amm2	0.0002500701238676202	0.009005854470864718	0.0941233983474508	5.31369364	5.263942584189316	5.33362316	5.440524025425044	8.8814927	8.80384467544965	mp-1076932	@article{XiaoChangjian2007, author = "Changjiang, Xiao and Changqing, Jin and Xiaohui, Wang", title = "Crystal structure of dense nanocrystalline Ba Ti O3 ceramics", journal = "Gongneng Cailiao", year = "2007", volume = "38", pages = "1621-1623", ASTM_id = "GOCAEA" }
8	0.977286703507572	Ba1 O3 Ti1	Amm2	0.007476592484120621	0.0010046181556231256	0.0006480110046617777	6.64218576	6.755854914483527	8.62519898	8.598003904044011	3.749113	3.857898398429263	mp-644497	@article{Hayward2005, author = "Hayward, S.A. and Redfern, S.A.T. and Stone, H.J. and Tucker, M.G. and Whittle, K.R. and Marshall, W.G.", title = "Phase transitions in Ba Ti O3: a high-pressure neutron diffraction study", journal = "Zeitschrift fuer Kristallographie (1979-2010)", year = "2005", volume = "220", pages = "735-739", ASTM_id = "ZEKRDZ" }
0	0.9903998478891506	Ba1 O3 Ti1	Amm2	0.0017389010711959681	3.6052145484768694e-06	0.003055961861297179	5.80708806	6.002047201206867	5.84845684	5.979043651807488	5.03251139	4.835439161054834	mp-995191	@article{Xiao2008, author = "Xiao, C.J. and Jin, C.-Q. and Wang, X.H.", title = "Crystal structure of dense nanocrystalline Ba Ti O3 ceramics", journal = "Materials Chemistry and Physics", year = "2008", volume = "111", pages = "209-212", ASTM_id = "MCHPDR" }
4	1.0	Ba1 O3 Ti1	Pm-3m	0.011532790113347362	0.0002936271647825435	0.01041699578801832	4.64914476	4.779868576709652					mp-504715	@article{Jain2013, author = {Jain, Anubhav and Ong, Shyue Ping and Hautier, Geoffroy and Chen, Wei and Richards, William Davidson and Dacek, Stephen and Cholia, Shreyas and Gunter, Dan and Skinner, David and Ceder, Gerbrand and Persson, Kristin a.}, doi = {10.1063/1.4812323}, issn = {2166532X}, journal = {APL Materials}, number = {1}, pages = {011002}, title = {{The Materials Project: A materials…
