# Supplementary material for: Structure-mining: screening structure models by automated fitting to the atomic pair distribution function over large numbers of models
Source: Acta Crystallogr A Found Adv. 2020 Apr 28;76(Pt 3):395–409. doi: 10.1107/S2053273320002028 (PMC7233026; doi:10.1107/S2053273320002028)
Supplement: Supplementary file 1 [file a-76-00395-sup1.zip › SI/BaTiO3_heuristic2_COD.csv]

	rw	formula	space_group	Ba_Uiso_r	O_Uiso_r	Ti_Uiso_r	a_i	a_r	alpha_i	alpha_r	b_i	b_r	beta_i	beta_r	c_i	c_r	gamma_i	gamma_r	db_id	ref
45	0.14330775521588804	Ba2 O6 Ti2	Amm2	0.0020846054255514016	0.01806247268327458	0.008006147481968777	5.6745	5.67270944056494			5.6946	5.762976656024244			3.9828	3.990934218040412			9014492	@article{cif-reference-0, author = "Kwei, G. H. and Lawson, A. C. and Billinge, S. J. L. and Cheong, S. W.", title = " Structures of the ferroelectric phases of barium titanate Note: T = 190 K", journal = "Journal of Physical Chemistry", volume = "97", year = "1993", pages = "2368--2377" }
46	0.1444250195738292	Ba2 O6 Ti2	Amm2	0.002026586567077632	0.017802536990134444	0.008683599197597314	5.671	5.671747039650801			5.6904	5.763678631185447			3.9806	3.990739892075705			9014627	@article{cif-reference-0, author = "Kwei, G. H. and Lawson, A. C. and Billinge, S. J. L. and Cheong, S. W.", title = " Structures of the ferroelectric phases of barium titanate Note: T = 210 K", journal = "Journal of Physical Chemistry", volume = "97", year = "1993", pages = "2368--2377" }
47	0.14531594246929516	Ba2 O6 Ti2	Amm2	0.001998509266227519	0.017464909738843164	0.009089169706672914	5.6738	5.671210108462011			5.6903	5.764007771618642			3.9855	3.9906149345837174			9014645	@article{cif-reference-0, author = "Kwei, G. H. and Lawson, A. C. and Billinge, S. J. L. and Cheong, S. W.", title = " Structures of the ferroelectric phases of barium titanate Note: T = 250 K", journal = "Journal of Physical Chemistry", volume = "97", year = "1993", pages = "2368--2377" }
51	0.14643276428905033	Ba2 O6 Ti2	Amm2	0.0019727442578548176	0.016756445287630012	0.009420440518699556	5.669	5.670453745335112			5.682	5.764046131058599			3.99	3.990753692310018			9014774	@article{cif-reference-0, author = "Shirane, G. and Danner, H. and Pepinsky, R.", title = " Neutron diffraction study of orthorhombic BaTiO3 Note: orthorhombic structure", journal = "Physical Review", volume = "105", year = "1957", pages = "856--860" }
55	0.14812089336413076	Ba2 O6 Ti2	Amm2	0.0019567189051495374	0.01786983378262925	0.009977803939481207	5.6741	5.670315955605817			5.6916	5.764467162697073			3.9841	3.990483140015397			9016084	@article{cif-reference-0, author = "Kwei, G. H. and Lawson, A. C. and Billinge, S. J. L. and Cheong, S. W.", title = " Structures of the ferroelectric phases of barium titanate Note: T = 230 K", journal = "Journal of Physical Chemistry", volume = "97", year = "1993", pages = "2368--2377" }
58	0.1513429733949298	Ba2 O6 Ti2	Amm2	0.0025348981733005565	0.006988789675646605	0.00826281705724823	5.6751	5.677199541515854			5.6901	5.753766982065979			3.9874	3.990147200598718			9016638	@article{cif-reference-0, author = "Kwei, G. H. and Lawson, A. C. and Billinge, S. J. L. and Cheong, S. W.", title = " Structures of the ferroelectric phases of barium titanate Note: T = 270 K", journal = "Journal of Physical Chemistry", volume = "97", year = "1993", pages = "2368--2377" }
3	0.15584689601778126	Ba1 O3 Ti1	P4mm	0.002734826883983844	0.01157059621359712	0.006420891030274677	3.9905	4.003656331184216							4.0412	4.069884937967024			1513252	@article{cif-reference-0, author = "Yasuda, Nobuhiro and Murayama, Haruno and Fukuyama, Yoshimitsu and Kim, Jungeun and Kimura, Shigeru and Toriumi, Koshiro and Tanaka, Yoshihito and Moritomo, Yutaka and Kuroiwa, Yoshihiro and Kato, Kenichi and Tanaka, Hitoshi and Takata, Masaki", title = " X-ray diffractometry for the structure determination of a submicrometre single powder grain", journal = "Jo…
23	0.16194155940570798	Ba1 O3 Ti1	P4mm	0.0026336578066928035	0.016225936063225897	0.008579335764677797	3.9998	4.003515755293984							4.018	4.070091678778029			2100858	@article{cif-reference-0, author = "Buttner, R. H. and Maslen, E. N.", title = " Structural parameters and electron difference density in BaTiO\textasciitilde 3\textasciitilde", journal = "Acta Crystallographica Section B", volume = "48", year = "1992", pages = "764--769" }
1	0.1619415594068301	Ba1 O3 Ti1	P4mm	0.002633658912694519	0.016225924585653487	0.00857932912670441	3.9999	4.003515759474993							4.017	4.070091674725452			1507756	@article{cif-reference-0, author = "Natheer B. Mahmood and Emad K. Al-Shakarchi", title = " Three Techniques Used to Produce BaTiO3 Fine Powder", journal = "Journal of Modern Physics", volume = "2", year = "2011", pages = "1420--1428" }
56	0.16302830877845148	Ba1 O3 Ti1	R3m	0.002704064725895757	0.016278395682207368	0.007617737030121348	5.65473322	5.662531253210617							6.95518048	7.046826801897362			9016152	@article{cif-reference-0, author = "Kwei, G. H. and Lawson, A. C. and Billinge, S. J. L. and Cheong, S. W.", title = " Structures of the ferroelectric phases of barium titanate Note: T = 70 K", journal = "Journal of Physical Chemistry", volume = "97", year = "1993", pages = "2368--2377" }
54	0.16308631953559605	Ba2 O6 Ti2	Amm2	0.002827475724782123	0.002921018709432662	0.005436688122886951	5.6214	5.632921442735852			5.6386	5.6992790861058165			4.0094	4.059430890462571			9015715	@article{cif-reference-0, author = "Xiao, C. J. and Jin, C. Q. and Wang, X. H.", title = " Crystal structure of dense nanocrystalline BaTiO3 ceramics Note: phase O (orthorhombic)", journal = "Materials Chemistry and Physics", volume = "111", year = "2008", pages = "209--212" }
53	0.16312037216204464	Ba1 O3 Ti1	R3m	0.0026994186399838904	0.016083119540411223	0.007675013273596187	5.65404154	5.662460722441426							6.95324047	7.046899582981303			9015616	@article{cif-reference-0, author = "Kwei, G. H. and Lawson, A. C. and Billinge, S. J. L. and Cheong, S. W.", title = " Structures of the ferroelectric phases of barium titanate Note: T = 40 K", journal = "Journal of Physical Chemistry", volume = "97", year = "1993", pages = "2368--2377" }
52	0.16340521561567262	Ba1 O3 Ti1	R3m	0.00268105794995303	0.015974548168742112	0.00788689136036789	5.65453584	5.662261457017981							6.95384834	7.047124414616443			9015236	@article{cif-reference-0, author = "Kwei, G. H. and Lawson, A. C. and Billinge, S. J. L. and Cheong, S. W.", title = " Structures of the ferroelectric phases of barium titanate Note: T = 130 K", journal = "Journal of Physical Chemistry", volume = "97", year = "1993", pages = "2368--2377" }
50	0.16384386011516214	Ba1 O3 Ti1	R3m	0.0026634612751385536	0.015967652240637138	0.008148619766231489	5.65533424	5.662051854389434							6.95319604	7.047335302479542			9014756	@article{cif-reference-0, author = "Kwei, G. H. and Lawson, A. C. and Billinge, S. J. L. and Cheong, S. W.", title = " Structures of the ferroelectric phases of barium titanate Note: T = 170 K", journal = "Journal of Physical Chemistry", volume = "97", year = "1993", pages = "2368--2377" }
42	0.16393363271811598	Ba1 O3 Ti1	R3m	0.0026490165434089144	0.015838232992154748	0.008251405735450832	5.65729705	5.661922628179638							6.95669911	7.047481418460576			9014179	@article{cif-reference-0, author = "Kwei, G. H. and Lawson, A. C. and Billinge, S. J. L. and Cheong, S. W.", title = " Structures of the ferroelectric phases of barium titanate Note: T = 150 K", journal = "Journal of Physical Chemistry", volume = "97", year = "1993", pages = "2368--2377" }
49	0.16431769203621735	Ba1 O3 Ti1	R3m	0.0026299216983622716	0.015252579403257275	0.008431127809194632	5.65398486	5.661679371482958							6.95389692	7.047660814685925			9014743	@article{cif-reference-0, author = "Kwei, G. H. and Lawson, A. C. and Billinge, S. J. L. and Cheong, S. W.", title = " Structures of the ferroelectric phases of barium titanate Note: T = 15 K", journal = "Journal of Physical Chemistry", volume = "97", year = "1993", pages = "2368--2377" }
41	0.16438194497877026	Ba1 O3 Ti1	R3m	0.002639289826652678	0.01566676942093859	0.0084490624886011	5.65576516	5.661762691772538							6.95318112	7.047592869650473			9014074	@article{cif-reference-0, author = "Kwei, G. H. and Lawson, A. C. and Billinge, S. J. L. and Cheong, S. W.", title = " Structures of the ferroelectric phases of barium titanate Note: T = 180 K", journal = "Journal of Physical Chemistry", volume = "97", year = "1993", pages = "2368--2377" }
43	0.16481954873761012	Ba1 O3 Ti1	R3m	0.002613794895791315	0.015018605561363354	0.008651551890728337	5.65403433	5.661467699625066							6.95377623	7.0477951325141595			9014230	@article{cif-reference-0, author = "Kwei, G. H. and Lawson, A. C. and Billinge, S. J. L. and Cheong, S. W.", title = " Structures of the ferroelectric phases of barium titanate Note: T = 20 K", journal = "Journal of Physical Chemistry", volume = "97", year = "1993", pages = "2368--2377" }
57	0.1658655869134823	Ba1 O3 Ti1	R3m	0.00259901961184381	0.014932452754624301	0.009054969876661984	5.65468373	5.661193814004149							6.95530118	7.0479013371472226			9016624	@article{cif-reference-0, author = "Kwei, G. H. and Lawson, A. C. and Billinge, S. J. L. and Cheong, S. W.", title = " Structures of the ferroelectric phases of barium titanate Note: T = 100 K", journal = "Journal of Physical Chemistry", volume = "97", year = "1993", pages = "2368--2377" }
6	0.16592803951120824	Ba1 O3 Ti1	P4mm	0.0026104438715946455	0.015074422166092649	0.009551884617528228	3.9915	4.003174036034904							4.025	4.069824210675946			1525437	@article{cif-reference-0, author = "Waesche, R. and Denner, W. and Schulz, H.", title = " Influence of high hydrostatic pressure on the crystal structure of barium titanate ( Ba Ti O3 )", journal = "Materials Research Bulletin", volume = "16", year = "1981", pages = "497--500" }
24	0.16633247524738157	Ba1 O3 Ti1	P4mm	0.0026157730814956666	0.015757657007136713	0.009674930700279178	3.9998	4.003213744805727							4.018	4.069851101777624			2100859	@article{cif-reference-0, author = "Buttner, R. H. and Maslen, E. N.", title = " Structural parameters and electron difference density in BaTiO\textasciitilde 3\textasciitilde", journal = "Acta Crystallographica Section B", volume = "48", year = "1992", pages = "764--769" }
10	0.16793322039721784	Ba1 O3 Ti1	Pmm2	0.0024853223148835085	0.015098462255215585	0.00947529896449557	3.98	3.9916037116036054			4.01	4.014869303079972			4.02	4.068832746566574			1540757	@article{cif-reference-0, author = "Zeng, L. and Jiang, Y.", title = " X-ray diffraction study of orthorhombic barium titanate", journal = "Beijing Gongye Daxue Xuebao", volume = "17", year = "1991", pages = "32--37" }
48	0.16942322965551718	Ba1 O3 Ti1	P4mm	0.00262544109596792	0.016342792912459072	0.010339462328215837	3.9988	4.003146870219341							4.0222	4.069509240577658			9014668	@article{cif-reference-0, author = "Xiao, C. J. and Jin, C. Q. and Wang, X. H.", title = " Crystal structure of dense nanocrystalline BaTiO3 ceramics Note: phase T (tetragonal)", journal = "Materials Chemistry and Physics", volume = "111", year = "2008", pages = "209--212" }
25	0.17018999727173167	Ba1 O3 Ti1	P4/mmm	0.0026425978806183027	0.017426355292230036	0.010542433328224889	3.9998	4.003186554043547							4.018	4.0696054305156935			2100860	@article{cif-reference-0, author = "Buttner, R. H. and Maslen, E. N.", title = " Structural parameters and electron difference density in BaTiO\textasciitilde 3\textasciitilde", journal = "Acta Crystallographica Section B", volume = "48", year = "1992", pages = "764--769" }
26	0.17018999727173167	Ba1 O3 Ti1	P4/mmm	0.0026425978806183027	0.017426355292230036	0.010542433328224889	3.9998	4.003186554043547							4.018	4.0696054305156935			2100861	@article{cif-reference-0, author = "Buttner, R. H. and Maslen, E. N.", title = " Structural parameters and electron difference density in BaTiO\textasciitilde 3\textasciitilde", journal = "Acta Crystallographica Section B", volume = "48", year = "1992", pages = "764--769" }
4	0.17174713783935958	Ba0.92 O2.89 Ti0.9	P4mm	0.0027116117069892797	0.018356814930956915	0.01002767069366248	4.00604	4.002916105130068							4.01222	4.070072353993981			1522128	@article{cif-reference-0, author = "Wada, S. and Yano, M. and Suzuki, T. and Noma, T.", title = " Crystal structure of barium titanate fine particles including Mg and analysis of their lattice vibrations", journal = "Journal of Materials Science", volume = "35", year = "2000", pages = "3889--3902" }
36	0.21017566958418152	Ba1 O3 Ti1	Pm-3m	0.0045820742933681555	0.017208918644036224	0.0131863323192565	3.97	4.0234515055715265											5910149	@article{cif-reference-0, author = "Wyckoff, R. W. G.", title = " http://jcrystal.com/steffenweber/gallery/StructureTypes/st4.html and page 273 from the second edition of Structure of Crystals by Wyckoff R W G. Published by The Chemical Catalog Company, INC, New York in 1931", journal = "The second edition of Structure of Crystals", year = "1931", pages = "273--273" }
2	0.21017566958426345	Ba1 O3 Ti1	Pm-3m	0.004582073618717933	0.017208916589569776	0.013186306223214142	4.0073	4.0234515103713795											1507757	@article{cif-reference-0, author = "Natheer B. Mahmood and Emad K. Al-Shakarchi", title = " Three Techniques Used to Produce BaTiO3 Fine Powder", journal = "Journal of Modern Physics", volume = "2", year = "2011", pages = "1420--1428" }
27	0.2101756695871304	Ba1 O3 Ti1	Pm-3m	0.004582073021339914	0.017208906602211582	0.01318631554454201	4.006	4.023451508935968											2100862	@article{cif-reference-0, author = "Buttner, R. H. and Maslen, E. N.", title = " Structural parameters and electron difference density in BaTiO\textasciitilde 3\textasciitilde", journal = "Acta Crystallographica Section B", volume = "48", year = "1992", pages = "764--769" }
28	0.2101756695871304	Ba1 O3 Ti1	Pm-3m	0.004582073021339914	0.017208906602211582	0.01318631554454201	4.006	4.023451508935968											2100863	@article{cif-reference-0, author = "Buttner, R. H. and Maslen, E. N.", title = " Structural parameters and electron difference density in BaTiO\textasciitilde 3\textasciitilde", journal = "Acta Crystallographica Section B", volume = "48", year = "1992", pages = "764--769" }
13	0.2101756695876448	Ba1 O3 Ti1	Pm-3m	0.004582076289388115	0.01720890427884835	0.013186299451057435	3.996	4.023451512525077											1542140	@article{cif-reference-0, author = "Miyake, S. and Ueda, R.", title = " On Phase Transformation of Ba Ti O3", journal = "Journal of the Physical Society of Japan", volume = "2", year = "1947", pages = "93--97" }
35	0.21017566958977282	Ba1 O3 Ti1	Pm-3m	0.004582073137904418	0.017208897615841965	0.013186320120841071	4.0335	4.023451509588632											4124842	@article{cif-reference-0, author = "Edwards, J.W. and Speiser, R. and Johnston, H.L.", title = " Structure of Barium Titanate at Elevated Temperatures", journal = "Journal of the American Chemical Society", volume = "73", year = "1951", pages = "2934--2935" }
14	0.3666573781580784	Ba1 O3 Ti1	Pm-3m	0.005789595198987817	0.07994088185771231	0.012610013415073977	4.082467	4.021193044507842											1542189	@article{cif-reference-0, author = "Wittels, M.C. and Sherrill, F.A.", title = " Fast Neutron Effects in Tetragonal Barium Titanate", journal = "Journal of Applied Physics", volume = "28", year = "1957", pages = "606--609" }
19	0.5732214196670505	Ba6 O18 Ti6	P6_3/mmc	0.006970181063891849	0.04691303829279363	0.004136980524944924	5.7238	5.6876446508752725							13.9649	13.971689760771147			2009488	@article{cif-reference-0, author = "Akimoto, J. and Gotoh, Y. and Oosawa, Y.", title = " Refinement of hexagonal BaTiO\textasciitilde 3\textasciitilde", journal = "Acta Crystallographica Section C", volume = "50", year = "1994", pages = "160--161" }
38	0.5772650706195138	Ba6 O17.274 Ti6	P6_3/mmc	0.006313078492840732	0.04674694474060458	0.005030561250946934	5.73658	5.686224284069044							14.01046	13.973017993859997			7221078	@article{cif-reference-0, author = "Sinclair, D.C. and Skakle, J.M.S. and Beales, T.P. and Morrison, F.D. and Smith, R.I.", title = " Structure and electrical properties of oxygen-deficient hexagonal Ba Ti O3", journal = "Journal of Materials Chemistry", volume = "9", year = "1999", pages = "1327--1331" }
37	0.5776880795009065	Ba6 O17.496 Ti6	P6_3/mmc	0.006561886395417326	0.046998261233237824	0.004678252051675007	5.73116	5.686806959620191							13.99109	13.97372538079399			7221077	@article{cif-reference-0, author = "Sinclair, D.C. and Skakle, J.M.S. and Morrison, F.D. and Beales, T.P. and Smith, R.I.", title = " Structure and electrical properties of oxygen-deficient hexagonal Ba Ti O3", journal = "Journal of Materials Chemistry", volume = "9", year = "1999", pages = "1327--1331" }
34	0.6571366111912563	Ba22 O132.96 Ti56	C2/m	0.0018100758344020424	0.08243710988534586	0.015090925855644489	23.321	21.371499941842714			11.384	11.300865979606167	90.09	91.03714999487694	9.847	9.794515388053908			4031608	@article{cif-reference-0, author = "Vanderah, T.A. and Ramirez, A.P. and Siegrist, T. and Roth, R.S. and Geyer, R.G.", title = " Crystal Structure and Properties of Ba11 Fe Ti27 O66.5", journal = "European Journal of Inorganic Chemistry", volume = "2004", year = "2004", pages = "2434--2441" }
33	0.6938220989730032	Ba6 O30 Ti12	C2/m	0.00814421318483754	0.06298361875729847	0.0014107167661942435	16.892	17.290849794105487			3.93	3.9985987464925152	103.03	106.10635480104423	9.41	8.995756790344503			2310593	@article{cif-reference-0, author = "Harrison, F.W.", title = " The crystal structure of barium dititanate, Ba O (Ti O2)2", journal = "Acta Crystallographica (1,1948-23,1967)", volume = "9", year = "1956", pages = "495--500" }
20	0.6962406168869072	Ba6 O30 Ti12	C2	0.003004121653111337	0.20170937000058464	0.0031036459241341927	16.899	17.27215745068605			3.935	4.002040114043138	103.103	106.68849212549966	9.4105	8.98348385378215			2013673	@article{cif-reference-0, author = "Kimura, Teiichi and Goto, Takashi and Yamane, Hisanori and Iwata, Hiroaki and Kajiwara, Takashi and Akashi, Takaya", title = " A ferroelectric barium titanate, BaTi\textasciitilde 2\textasciitilde O\textasciitilde 5\textasciitilde", journal = "Acta Crystallographica Section C", volume = "59", year = "2003", pages = "i128--i130" }
44	0.7076756958518143	Ba1 O3 Ti1	P4mm	0.004188812109990505	0.04785788121862995	0.24895010043983026	3.986	4.036615893290537							4.026	3.976040441470864			9014273	@article{cif-reference-0, author = "Shirane, G. and Danner, H. and Pepinsky, R.", title = " Neutron diffraction study of orthorhombic BaTiO3 Note: tetragonal structure", journal = "Physical Review", volume = "105", year = "1957", pages = "856--860" }
18	0.8774150160111787	Ba16 O108 Ti48	C2/m	0.0001886297209141242	0.07306527533978206	0.002741125289885245	19.8165	21.24334754934757			11.4468	11.363670703897595	109.1847	108.19666630919735	9.9208	9.794464757347791			2008058	@article{cif-reference-0, author = "Currao, Antonio", title = " Ba\textasciitilde 4\textasciitilde Ti\textasciitilde 12\textasciitilde O\textasciitilde 27\textasciitilde : Rietveld refinement using x-ray powder diffraction data", journal = "Acta Crystallographica Section C", volume = "55", year = "1999", pages = "02--04" }
21	0.8774150160111787	Ba16 O108 Ti48	C2/m	0.0001886297209141242	0.07306527533978206	0.002741125289885245	19.8165	21.24334754934757			11.4468	11.363670703897595	109.1847	108.19666630919735	9.9208	9.794464757347791			2019330	@article{cif-reference-0, author = "Currao, A.", title = " Ba4Ti12O27: Rietveld refinement using X-ray powder diffraction data", journal = "Acta Crystallographica Section C Crystal Structure Communications", volume = "55", year = "1999", pages = "2--" }
7	0.8797671369734184	Ba5.936 O80 Ti40	C2/m	0.00485145033637753	0.030165469088438805	0.007327000819633847	14.21665015	14.1904949491622			14.7851	14.968498186468356	133.78091796	138.98982547043562	9.9942	10.276045643681678			1533804	@article{cif-reference-0, author = "Hoeche, T. and Ruessel, C. and Keding, R. and Olhe, P. and van Aken, P.A. and Schneider, R. and Stemmer, S. and Wang Xiqu and Jacobson, A.J. and Kleebe, H.J.", title = " Synthesis and characterization of mixed-valence barium titanates", journal = "Philosophical Magazine, Serie 8(1956-)", volume = "83", year = "2003", pages = "165--178" }
16	0.8896757849510561	Ba1 O16 Ti8	C2	0.009359992127762916	0.02403478541990143	0.008719979621084244	14.209	14.235572856031137			2.971	3.0017115070670446	133.5	139.06025839428352	9.981	10.27838543362013			2002238	@article{cif-reference-0, author = "Schmachtel, J and Mueller-Buschbaum, H", title = " Oxotitanate mit gemischter Valenz, III Zur Kenntnis von Ba Ti8 O16", journal = " Zeitschrift fuer Naturforschung, Teil B. Anorganische Chemie, Organische Chemie (33,1978-41,1986)", volume = "35", year = "1980", pages = "332--334" }
11	0.8928511080702309	Ba2 O26 Ti12	P-1	0.0059429516191879085	1.4518007662872951e-05	0.004720740380621802	7.461	7.457313640829507	72.35	71.64034342309856	7.51	7.750918070202899	74.77	73.9755081001559	9.852	9.187205826074448	61.46	57.25247537099944	1541875	@article{cif-reference-0, author = "Tillmanns, E.", title = " Barium hexatitanate, Ba Ti6 O13", journal = "Crystal Structure Communications", volume = "1", year = "1972", pages = "1--4" }
5	0.8992256028535865	Ba4 O26 Ti11	C2/m	0.0004975191630037515	0.00407934613966212	0.021505733110596364	15.16	14.615945601399863			3.8931	4.010232033879479	98.64	94.01195326546996	9.093	9.00892371107214			1524553	@article{cif-reference-0, author = "Hofmeister, W. and Tillmanns, E.", title = " Ba2 Ti5.5 O13: Ladungsausgleich durch statistische Unterbesetzung", journal = "Fortschritte der Mineralogie, Beiheft", volume = "56", year = "1978", pages = "42--43" }
0	0.9055176280102509	Ba4 O26 Ti12	C2/m	0.0022803226173400944	0.0074793775311921395	0.01674735305585468	15.004	14.522532230482547			3.953	3.990603983726339	98.01	97.47904417899224	9.085	8.940820017514257			1507755	@article{cif-reference-0, author = "Schmachtel, J. and Mueller-Buschbaum, Hk.", title = " Ueber ein Bariumoxotitanat(III,IV) : Ba2 Ti6 O13", journal = " Zeitschrift fuer Anorganische und Allgemeine Chemie", volume = "435", year = "1977", pages = "243--246" }
15	0.9055176280102509	Ba4 O26 Ti12	C2/m	0.0022803226173400944	0.0074793775311921395	0.01674735305585468	15.004	14.522532230482547			3.953	3.990603983726339	98.01	97.47904417899224	9.085	8.940820017514257			2002189	@article{cif-reference-0, author = "Schmachtel, J and Mueller-Buschbaum, Hk", title = " Ueber ein Bariumoxotitanat(III,IV) : Ba2 Ti6 O13", journal = " Zeitschrift fuer Anorganische und Allgemeine Chemie", volume = "435", year = "1977", pages = "243--246" }
12	0.9074777759738725	Ba16 O120 Ti52	Cmce	0.004676319926814284	3.679917251074854e-06	0.08224344072214974	9.862	9.927607312227657			17.062	17.123841173439175			14.051	14.209304103886574			1541876	@article{cif-reference-0, author = "Tillmanns, E.", title = " Tetrabarium tridecatitanate, Ba4 Ti13 O30", journal = "Crystal Structure Communications", volume = "11", year = "1982", pages = "2087--2092" }
40	0.9282095366438232	Ba0.8 O16 Ti8	I4/m	1.8730430039202977e-05	0.024479660270708085	0.010806704898296597	10.12	10.11067075596459							2.96	2.9605514028757423			9007499	@article{cif-reference-0, author = "Xiang, Shi-Bin and Fan, Hai-Fu and Wu, Xiao-Jing and Li, Fang-Hua and Pan, Q.", title = " Direct methods in superspace. II The first application to an unknown incommensurate modulated structure Note: this is the average structure, isomorphous with hollandite Note: y-coordinate of O2 altered from .248 to make regular TiO6 polyhedra Locality: Shiti barite deposit…
17	0.9344203905337329	Ba8 O88 Ti52	Cmce	0.00015704183936776227	0.10354028748763046	0.02740354316864388	10.0183	9.99556343345536			11.5747	11.653236465134592			14.094	13.85280794438965			2002627	@article{cif-reference-0, author = "Moehr, S and Mueller-Buschbaum, Hk", title = " Ein Beitrag zur Synthese und Kristallstruktur eines gemischtvalenten Bariumoxotitanats: Ba2 (Ti3+)12 (Ti4+) O22", journal = "Journal of Alloys Compd.", volume = "199", year = "1993", pages = "203--206" }
9	0.9429887813506157	Ba5.76 O80 Ti40	I4	0.00011413736097674011	0.0971223225730065	0.009286708613957802	10.071	10.142113721841557							14.81	14.748128350659055			1535409	@article{cif-reference-0, author = "Bolotina, N.B. and Dmitrieva, M.T. and Rastsvetaeva, R.K.", title = " Modulated structure of a new natural member of hollandite family.", journal = "Kristallografiya", volume = "37", year = "1992", pages = "598--605" }
39	0.9430304586737033	Ba1.122 O16 Ti8	I4/m	0.005043547947171791	0.18793610653568638	0.012076051233286695	10.15	10.173489749348487							2.952	2.96128538432287			9004464	@article{cif-reference-0, author = "Foley, J. A. and Hughes, J. M. and Drexler, J. W.", title = " Redledgeite, Bax([Cr,Fe,V]2xTi8-2x)O16, the I4/m structure and elucidation of the sequence of tunnel Ba cations", journal = "The Canadian Mineralogist", volume = "35", year = "1997", pages = "1531--1534" }
8	0.9479506036237562	Ba1.12 O16 Ti8	I4	0.0027425343719012347	0.17610891068536075	0.011668606585063178	10.071	10.177332748578078							2.962	2.9774303936405997			1535408	@article{cif-reference-0, author = "Bolotina, N.B. and Dmitrieva, M.T. and Rastsvetaeva, R.K.", title = " Modulated structure of a new natural member of hollandite family.", journal = "Kristallografiya", volume = "37", year = "1992", pages = "598--605" }
29	0.9485898958998872	Ba24 O160 Ti68	C2/c	0.0002941754463209449	0.0002774461169666624	0.03768050030893791	9.883	9.788565291374054			17.08	17.326658587583456	98.42	98.79576943872512	18.92	19.333725345918385			2106453	@article{cif-reference-0, author = "Tillmanns, E. and Baur, W.H.", title = " The Crystal Structure of Hexabarium 17-Titanate", journal = "Acta Crystallographica B (24,1968-38,1982)", volume = "26", year = "1970", pages = "1645--1654" }
31	0.9584760704592865	Ba8 O16 Ti4	P2_1/c	0.0001655361645237357	0.06191462386371129	0.0041161956331227855	6.096	5.944961079494391			7.681	7.5678068984141955	117.77349655	118.75534467229367	11.9017686	12.66840693115093			2107242	@article{cif-reference-0, author = "Wu, K.K. and Brown, I.D.", title = " The crystal structure of beta-barium orthotitanate, beta-Ba Ti O4, and the bond strength-bond length curve of Ti-O", journal = "Acta Crystallographica B (24,1968-38,1982)", volume = "29", year = "1973", pages = "2009--2012" }
22	0.9746805015465126	Ba24 O48 Ti12	Pna2_1	0.005434797745007469	0.02958053653799404	-0.00017620140937260056	6.107	6.124551286098276			10.54	10.844940369717209			22.952	22.53815290446012			2020378	@article{cif-reference-0, author = "Guenter, J.R. and Jameson, G.B.", title = " Orthorhombic barium orthotitanate, alpha'-Ba2 Ti O4", journal = "Acta Crystallographica C (39,1983-)", volume = "40", year = "1984", pages = "207--210" }
32	0.9807601247417553	Ba8 O16 Ti4	P2_1/c	0.0026926140151691384	0.14784404756575192	0.0005844065853368754	6.12	5.875691910487348			7.7	7.603201546761354	117.8808425	117.72303110510025	11.86115498	12.765276827076825			2310344	@article{cif-reference-0, author = "Bland, J.A.", title = " The crystal structure of barium orthotitanate, Ba2 Ti O4", journal = "Acta Crystallographica (1,1948-23,1967)", volume = "14", year = "1961", pages = "875--881" }
30	0.9833710292247858	Ba4 O44 Ti20	P2_1/c	0.0033544194806532915	0.04743368061807047	8.626243771313823e-05	7.52	7.2723557099455265			14.02	13.632250354279192	130.18036211	134.86381792836906	9.93312966	9.482819477462325			2107200	@article{cif-reference-0, author = "Tillmanns, E.", title = " Die Kristallstruktur von Ba Ti5 O11", journal = "Acta Crystallographica B (24,1968-38,1982)", volume = "25", year = "1969", pages = "1444--1452" }
