# Supplementary material for: Structure-mining: screening structure models by automated fitting to the atomic pair distribution function over large numbers of models
Source: Acta Crystallogr A Found Adv. 2020 Apr 28;76(Pt 3):395–409. doi: 10.1107/S2053273320002028 (PMC7233026; doi:10.1107/S2053273320002028)
Supplement: Supplementary file 1 [file a-76-00395-sup1.zip › SI/BaTiO3_heuristic2_MPD.csv]

	rw	formula	space_group	Ba_Uiso_r	O_Uiso_r	Ti_Uiso_r	a_i	a_r	alpha_i	alpha_r	b_i	b_r	beta_i	beta_r	c_i	c_r	gamma_i	gamma_r	db_id	ref
19	0.143924109	Ba1 O3 Ti1	Amm2	0.002141026	0.012628332	0.007038891	5.80560801	5.6721328			5.85529173	5.761964191			3.98753058	3.99117611			mp-5777	@article{Shirane1957, author = "Shirane, G. and Danner, H.R. and Pepinsky, R.", title = "Neutron diffraction study of orthorhombic Ba Ti O3", journal = "Physical Review (1,1893-132,1963/141,1966-188,1969)", year = "1957", volume = "105", pages = "856-860", ASTM_id = "PHRVAO" } @article{Kalyani2014, author = "Kalyani, Ajay Kumar and Brajesh, Kumar and Senyshyn, Anatoliy and Ranjan, Rajeev", title …
43	0.146471966	Ba12 O27 Ti12	Cm	0.001732894	0.00918072	0.007021125	11.51518898	11.33987291			8.01917516	7.998398803	91.61661287	90.61736584	17.30264195	17.27071815			mp-530879	@article{Jain2013, author = {Jain, Anubhav and Ong, Shyue Ping and Hautier, Geoffroy and Chen, Wei and Richards, William Davidson and Dacek, Stephen and Cholia, Shreyas and Gunter, Dan and Skinner, David and Ceder, Gerbrand and Persson, Kristin a.}, doi = {10.1063/1.4812323}, issn = {2166532X}, journal = {APL Materials}, number = {1}, pages = {011002}, title = {{The Materials Project: A materials…
44	0.147825663	Ba3 O8 Ti3	C2/m	0.002230823	0.015500433	0.003815029	10.09760033	9.978707269			5.68969004	5.64711857	91.70293804	90.24947737	7.04239451	6.952248178			mp-33339	@misc{MaterialsProject, title = "{Materials Project}", url = "http://www.materialsproject.org" } @article{Hart2009, author = "Hart, Gus and Forcade, Rodney", doi = "10.1103/PhysRevB.80.014120", file = ":Users/ajain/Documents/Mendeley Desktop/Hart, Forcade - 2009 - Generating derivative structures from multilattices Algorithm and application to hcp alloys.pdf:pdf", issn = "1098-0121", journal = "P…
20	0.15977423	Ba1 O3 Ti1	P4mm	0.002676989	0.01160096	0.007419544	4.00200623	4.00327347							4.2155066	4.069953997			mp-5986	@article{Srilakshmi2016, author = "Srilakshmi, Chilukoti and Saraf, Rohit and Prashanth, V. and Rao, G. Mohan and Shivakumara, C.", title = "Structure and catalytic activity of Cr-doped BaTiO3 nanocatalysts synthesized by conventional oxalate and microwave assisted hydrothermal methods", journal = "Inorganic Chemistry", year = "2016", volume = "55", pages = "4795-4805", ASTM_id = "INOCAJ" } @arti…
32	0.16546078	Ba1 O3 Ti1	R3m	0.002723588	0.012329636	0.007445892	5.75467182	5.661856607							7.10998592	7.046886249			mp-5020	@article{Kwei1993, author = "Kwei, G.H. and Lawson, A.C.jr. and Billinge, S.J.L. and Cheong, S.-W.", title = "Structures of the ferroelectric phases of barium titanate", journal = "Journal of Physical Chemistry", year = "1993", volume = "97", pages = "2368-2377", ASTM_id = "JPCHAX" } @article{Evarestov2012, author = "Evarestov, Robert A. and Bandura, Andrei V.", title = "First-principles calculat…
35	0.170189997	Ba2 O6 Ti2	P4/mmm	0.002642601	0.017426408	0.010542438	4.032758	4.003186539							4.04387702	4.069605444			mp-2998	@article{Srilakshmi2016, author = "Srilakshmi, Chilukoti and Saraf, Rohit and Prashanth, V. and Rao, G. Mohan and Shivakumara, C.", title = "Structure and catalytic activity of Cr-doped BaTiO3 nanocatalysts synthesized by conventional oxalate and microwave assisted hydrothermal methods", journal = "Inorganic Chemistry", year = "2016", volume = "55", pages = "4795-4805", ASTM_id = "INOCAJ" } @arti…
36	0.288067131	Ba4 O10 Ti4	Ima2	0.002445452	0.014336814	0.001370812	5.83141162	5.665974114			5.83201392	5.734865238			16.0478974	16.05202575			mp-1076521	@article{Jain2013, author = {Jain, Anubhav and Ong, Shyue Ping and Hautier, Geoffroy and Chen, Wei and Richards, William Davidson and Dacek, Stephen and Cholia, Shreyas and Gunter, Dan and Skinner, David and Ceder, Gerbrand and Persson, Kristin a.}, doi = {10.1063/1.4812323}, issn = {2166532X}, journal = {APL Materials}, number = {1}, pages = {011002}, title = {{The Materials Project: A materials…
6	0.430306238	Ba2 O8 Ti3	P4/mmm	0.013494973	0.073752105	0.001465621	3.94852335	4.015681429							11.94475414	12.10957605			mvc-14876	@article{Jain2013, author = {Jain, Anubhav and Ong, Shyue Ping and Hautier, Geoffroy and Chen, Wei and Richards, William Davidson and Dacek, Stephen and Cholia, Shreyas and Gunter, Dan and Skinner, David and Ceder, Gerbrand and Persson, Kristin a.}, doi = {10.1063/1.4812323}, issn = {2166532X}, journal = {APL Materials}, number = {1}, pages = {011002}, title = {{The Materials Project: A materials…
34	0.449734623	Ba2 O7 Ti3	P1	0.005979024	0.032029072	5.04E-05	3.95401768	3.991393464	89.82922924	88.94368391	4.01293245	4.049331382	89.6363384	90.54512311	12.06416965	12.08386709	89.95858958	89.85127419	mvc-1214	@article{Jain2013, author = {Jain, Anubhav and Ong, Shyue Ping and Hautier, Geoffroy and Chen, Wei and Richards, William Davidson and Dacek, Stephen and Cholia, Shreyas and Gunter, Dan and Skinner, David and Ceder, Gerbrand and Persson, Kristin a.}, doi = {10.1063/1.4812323}, issn = {2166532X}, journal = {APL Materials}, number = {1}, pages = {011002}, title = {{The Materials Project: A materials…
25	0.529892029	Ba6 O18 Ti6	C222_1	0.004715833	0.037322513	0.002295976	5.84066602	5.689744329			10.01740218	9.83947919			14.14208138	13.97809298			mp-558125	@article{Ogata2004, author = "Ogata, Y. and Tsuda, K. and Akishige, Y. and Tanaka, M.", title = "Refinement of the crystal structural parameters of the intermediate phase of h-(Ba Ti O3) using convergent-beam electron diffraction", journal = "Acta Crystallographica. Section A: Foundations of Crystallography", year = "2004", volume = "60", pages = "525-531", ASTM_id = "ACACEQ" }
21	0.539345348	Ba4 O10 Ti3	P1	0.00339114	0.018491877	0.000233981	4.0788002	3.977500313	97.76713544	96.1030074	4.09486161	4.030972148	97.80158355	95.69421559	15.01041101	15.12084068	90.23565816	90.28089811	mp-771189	@article{Jain2013, author = {Jain, Anubhav and Ong, Shyue Ping and Hautier, Geoffroy and Chen, Wei and Richards, William Davidson and Dacek, Stephen and Cholia, Shreyas and Gunter, Dan and Skinner, David and Ceder, Gerbrand and Persson, Kristin a.}, doi = {10.1063/1.4812323}, issn = {2166532X}, journal = {APL Materials}, number = {1}, pages = {011002}, title = {{The Materials Project: A materials…
7	0.571278439	Ba6 O18 Ti6	P6_3/mmc	0.007023767	0.046791796	0.004060909	5.78755773	5.687775876							14.09708545	13.97066885			mp-5933	@article{Akimoto1994, author = "Akimoto, J. and Gotoh, Y. and Oosawa, Y.", title = "Refinement of hexagonal Ba Ti O3", journal = "Acta Crystallographica, Section C: Crystal Structure Communications", year = "1994", volume = "50", pages = "160-161", ASTM_id = "ACSCEE" } @article{Yashima2005, author = "Yashima, M. and Hoshina, T. and Ishimura, D. and Kobayashi, S. and Nakamura, W. and Tsurumi, T. a…
18	0.733210628	Ba1 O8 Ti4	P-31m	0.000428035	0.036290766	0.028792321	5.78506218	5.691413643							7.95869682	8.054135957			mvc-610	@article{Jain2013, author = {Jain, Anubhav and Ong, Shyue Ping and Hautier, Geoffroy and Chen, Wei and Richards, William Davidson and Dacek, Stephen and Cholia, Shreyas and Gunter, Dan and Skinner, David and Ceder, Gerbrand and Persson, Kristin a.}, doi = {10.1063/1.4812323}, issn = {2166532X}, journal = {APL Materials}, number = {1}, pages = {011002}, title = {{The Materials Project: A materials…
0	0.794121248	Ba3 O7 Ti2	Cm	0.006178657	0.03555456	0.00331479	5.76710751	5.672803424			5.74542802	5.680887828	105.0202242	97.8148027	11.1090969	10.61733348			mp-770118	@article{Jain2013, author = {Jain, Anubhav and Ong, Shyue Ping and Hautier, Geoffroy and Chen, Wei and Richards, William Davidson and Dacek, Stephen and Cholia, Shreyas and Gunter, Dan and Skinner, David and Ceder, Gerbrand and Persson, Kristin a.}, doi = {10.1063/1.4812323}, issn = {2166532X}, journal = {APL Materials}, number = {1}, pages = {011002}, title = {{The Materials Project: A materials…
16	0.794286158	Ba2 O4 Ti1	Pmm2	0.004063454	0.370225488	0.147916804	3.98182022	3.964353081			3.98228615	4.020103594			8.78815072	9.03199033			mp-36194	@misc{MaterialsProject, title = "{Materials Project}", url = "http://www.materialsproject.org" } @article{Hart2009, author = "Hart, Gus and Forcade, Rodney", doi = "10.1103/PhysRevB.80.014120", file = ":Users/ajain/Documents/Mendeley Desktop/Hart, Forcade - 2009 - Generating derivative structures from multilattices Algorithm and application to hcp alloys.pdf:pdf", issn = "1098-0121", journal = "P…
30	0.794434056	Ba3 O15 Ti6	C2/m	0.009402185	0.246047758	0.000318832	17.07018286	17.3732176			3.91524596	4.010598487	102.8871046	104.0495494	9.69479553	9.123377258			mp-3943	@article{Tillmanns1974, author = "Tillmanns, E.", title = "Refinement of barium dititanate", journal = "Acta Crystallographica B (24,1968-38,1982)", year = "1974", volume = "30", pages = "2894-2896", ASTM_id = "ACBCAR" } @article{Shigematsu2007, author = "Shigematsu, H. and Akishige, Y. and Gvasaliya, S. and Pomjakushin, V. and Lushnikov, S. and Kojima, S.", title = "Neutron powder diffraction st…
28	0.797043792	Ba3 O15 Ti6	C2	0.006514351	0.138718691	0.002503702	17.04343722	17.32718088			3.96927868	3.989439211	102.8538378	104.4233184	9.59550969	9.110307683			mp-555966	@article{Kimura2003, author = "Kimura, T. and Goto, T. and Yamane, H. and Iwata, H. and Kajiwara, T. and Akashi, T.", title = "A ferroelectric barium titanate, Ba Ti2 O5", journal = "Acta Crystallographica, Section C: Crystal Structure Communications", year = "2003", volume = "59", pages = "i128-i130", ASTM_id = "ACSCEE" }
33	0.880027253	Ba2 O14 Ti8	P6_3mc	0.023400858	3.73E-06	0.009551749	6.61120545	6.633640533							10.51402361	10.74046594			mvc-1176	@article{Jain2013, author = {Jain, Anubhav and Ong, Shyue Ping and Hautier, Geoffroy and Chen, Wei and Richards, William Davidson and Dacek, Stephen and Cholia, Shreyas and Gunter, Dan and Skinner, David and Ceder, Gerbrand and Persson, Kristin a.}, doi = {10.1063/1.4812323}, issn = {2166532X}, journal = {APL Materials}, number = {1}, pages = {011002}, title = {{The Materials Project: A materials…
3	0.899417961	Ba8 O52 Ti22	C2/m	0.002258357	3.07E-06	0.056795134	18.44948727	17.79953749			7.86553311	8.159877487	114.2881767	116.8740222	16.62102515	16.14466951			mp-774530	@article{Jain2013, author = {Jain, Anubhav and Ong, Shyue Ping and Hautier, Geoffroy and Chen, Wei and Richards, William Davidson and Dacek, Stephen and Cholia, Shreyas and Gunter, Dan and Skinner, David and Ceder, Gerbrand and Persson, Kristin a.}, doi = {10.1063/1.4812323}, issn = {2166532X}, journal = {APL Materials}, number = {1}, pages = {011002}, title = {{The Materials Project: A materials…
37	0.905381223	Ba2 O13 Ti6	C2/m	0.000594505	0.025878859	0.011559876	15.11700649	14.49280656			3.987348	4.007134711	98.1089954	98.04199807	9.18606208	8.851625579			mp-7733	@article{Schmachtel1977, author = "Schmachtel, J. and Mueller Buschbaum, H.", title = "Ueber ein Bariumoxotitanat(III,IV) : Ba2 Ti6 O13", journal = "Zeitschrift fuer Anorganische und Allgemeine Chemie (1950) (DE)", year = "1977", volume = "435", pages = "243-246", ASTM_id = "ZAACAB" } @article{Baur1982, author = "Baur, W.H. and Tillmanns, E. and Hofmeister, W.", title = "Dibarium dititanate(III) …
31	0.912726092	Ba2 O24 Ti11	P1	2.32E-05	0.043474958	0.000162206	7.3291415	7.307750725	101.9000599	104.018569	7.40645561	7.405041745	102.0897771	103.233835	8.97652955	9.110986248	87.55033797	87.45679374	mp-768357	@article{Jain2013, author = {Jain, Anubhav and Ong, Shyue Ping and Hautier, Geoffroy and Chen, Wei and Richards, William Davidson and Dacek, Stephen and Cholia, Shreyas and Gunter, Dan and Skinner, David and Ceder, Gerbrand and Persson, Kristin a.}, doi = {10.1063/1.4812323}, issn = {2166532X}, journal = {APL Materials}, number = {1}, pages = {011002}, title = {{The Materials Project: A materials…
26	0.919868926	Ba4 O20 Ti8	Pnma	0.01082019	6.89E-07	0.005428415	3.94525054	4.07560593			10.52300339	10.16266376			11.00939889	10.52477779			mp-558159	@article{YuJiandin2009, author = "Jianding, Yu and Kohara, S. and Itoh, K. and Nozawa, S. and Miyoshi, S. and Arai, Y. and Masuno, A. and Taniguchi, H. and Itoh, M. and Takata, M. and Fukunaga, T. and Koshihara, S. and Kuroiwa, Y. and Yoda, S.", title = "Comprehensive structural study of glassy and metastable crystalline Ba (Ti2 O5)", journal = "Chemistry of Materials", year = "2009", volume = "2…
10	0.935708742	Ba2 O32 Ti16	C2	0.001643531	0.103066791	0.005534185	20.07969062	20.17139928			5.95756032	5.933033616	133.4423592	133.9266085	14.32088778	14.1850379			mp-759489	@article{Jain2013, author = {Jain, Anubhav and Ong, Shyue Ping and Hautier, Geoffroy and Chen, Wei and Richards, William Davidson and Dacek, Stephen and Cholia, Shreyas and Gunter, Dan and Skinner, David and Ceder, Gerbrand and Persson, Kristin a.}, doi = {10.1063/1.4812323}, issn = {2166532X}, journal = {APL Materials}, number = {1}, pages = {011002}, title = {{The Materials Project: A materials…
45	0.954309904	Ba3 O40 Ti20	C2/m	0.008662395	0.024157374	9.17E-05	14.33310592	13.74608047			14.91284674	14.98401303	133.8803923	135.7778183	10.13502697	10.06701565			mp-531527	@misc{MaterialsProject, title = "{Materials Project}", url = "http://www.materialsproject.org" } @article{Hart2009, author = "Hart, Gus and Forcade, Rodney", doi = "10.1103/PhysRevB.80.014120", file = ":Users/ajain/Documents/Mendeley Desktop/Hart, Forcade - 2009 - Generating derivative structures from multilattices Algorithm and application to hcp alloys.pdf:pdf", issn = "1098-0121", journal = "P…
11	0.955502179	Ba1 O3 Ti1	P4/mmm	0.017172491	0.088404557	0.001050774	4.11246655	4.160943657							5.03561294	4.731478951			mp-19990	@article{Donohue1958, author = "Donohue, J. and Miller, S.J. and Cline, R.F.", title = "The effect of various substituents on the lattice constants of tetragonal barium titanate", journal = "Acta Crystallographica (1,1948-23,1967)", year = "1958", volume = "11", pages = "693-695", ASTM_id = "ACCRA9" }
39	0.960256985	Ba8 O54 Ti24	C2/m	0.001549661	0.029629671	0.001515481	20.05304444	20.429779			11.54385189	12.20302787	108.9700975	112.1685299	10.03618543	11.22365666			mp-15761	@article{Currao1999, author = "Currao, A.", title = "Ba4 Ti12 O27: Rietveld refinement using x-ray powder diffraction data", journal = "Acta Crystallographica, Section C: Crystal Structure Communications", year = "1999", volume = "55", pages = "2-4", ASTM_id = "ACSCEE" }
41	0.96050894	Ba4 O44 Ti20	P2_1/c	1.30E-05	0.075694751	0.010370228	7.62484088	7.728492171			14.24450536	14.89876828	130.3470352	127.2789558	10.04266192	9.563733976			mp-27790	@article{Tillmanns1969, author = "Tillmanns, E.", title = "Die Kristallstruktur von Ba Ti5 O11", journal = "Acta Crystallographica B (24,1968-38,1982)", year = "1969", volume = "25", pages = "1444-1452", ASTM_id = "ACBCAR" }
23	0.965287875	Ba2 O24 Ti12	I4/m	0.009830023	0.182368537	0.009870402	10.23521825	10.20877745							8.95835284	8.952226497			mp-757206	@article{Jain2013, author = {Jain, Anubhav and Ong, Shyue Ping and Hautier, Geoffroy and Chen, Wei and Richards, William Davidson and Dacek, Stephen and Cholia, Shreyas and Gunter, Dan and Skinner, David and Ceder, Gerbrand and Persson, Kristin a.}, doi = {10.1063/1.4812323}, issn = {2166532X}, journal = {APL Materials}, number = {1}, pages = {011002}, title = {{The Materials Project: A materials…
9	0.9682909	Ba1 O16 Ti8	P1	0.020440077	0.005594702	0.007794024	5.97462367	5.964728097	89.42081378	85.10156303	7.31568781	7.213298343	101.6173996	104.4750565	7.44892898	7.465693803	101.8425583	113.0729795	mp-752852	@article{Jain2013, author = {Jain, Anubhav and Ong, Shyue Ping and Hautier, Geoffroy and Chen, Wei and Richards, William Davidson and Dacek, Stephen and Cholia, Shreyas and Gunter, Dan and Skinner, David and Ceder, Gerbrand and Persson, Kristin a.}, doi = {10.1063/1.4812323}, issn = {2166532X}, journal = {APL Materials}, number = {1}, pages = {011002}, title = {{The Materials Project: A materials…
14	0.968851139	Ba4 O44 Ti26	Cmce	0.001726689	9.25E-07	1.21E-05	10.08023492	10.43078214			11.71496646	12.43883013			14.22865245	14.22445135			mp-28917	@article{Akimoto1994, author = "Akimoto, J. and Gotoh, Y. and Sohma, M. and Kawaguchi, K. and Oosawa, Y.", title = "Synthesis and crystal structure of Ba2 Ti13 O22: a reduced form of Ba Ti5 O11 by the titanium insertion", journal = "Journal of Solid State Chemistry", year = "1994", volume = "113", pages = "384-392", ASTM_id = "JSSCBI" }
13	0.969336152	Ba1 O3 Ti1	Amm2	0.00025007	0.009005854	0.094123398	5.31369364	5.263942584			5.33362316	5.440524025			8.8814927	8.803844675			mp-1076932	@article{XiaoChangjian2007, author = "Changjiang, Xiao and Changqing, Jin and Xiaohui, Wang", title = "Crystal structure of dense nanocrystalline Ba Ti O3 ceramics", journal = "Gongneng Cailiao", year = "2007", volume = "38", pages = "1621-1623", ASTM_id = "GOCAEA" }
38	0.97024507	Ba2 O56 Ti28	P1	0.017154348	0.011360865	0.002398844	8.48568507	8.375462428	96.19053401	96.35594278	10.43621147	10.38736609	95.17714026	95.18353771	13.51711885	13.54207828	111.2580337	118.2267911	mp-773131	@article{Jain2013, author = {Jain, Anubhav and Ong, Shyue Ping and Hautier, Geoffroy and Chen, Wei and Richards, William Davidson and Dacek, Stephen and Cholia, Shreyas and Gunter, Dan and Skinner, David and Ceder, Gerbrand and Persson, Kristin a.}, doi = {10.1063/1.4812323}, issn = {2166532X}, journal = {APL Materials}, number = {1}, pages = {011002}, title = {{The Materials Project: A materials…
8	0.975173922	Ba2 O18 Ti8	Pmmn	6.60E-05	0.018195039	0.000771581	3.81953797	3.859124224			6.39679212	6.118493295			14.71614312	14.10932985			mp-3175	@article{Hofmeister1984, author = "Hofmeister, W. and Tillmanns, E. and Baur, W.H.", title = "Refinement of Barium Tetratitanate, Ba Ti4 O9, and Hexabarium 17-Titanate, Ba6 Ti17 O40", journal = "Acta Crystallographica, Section C: Crystal Structure Communications", year = "1984", volume = "40", pages = "1510-1512", ASTM_id = "ACSCEE" } @article{Templeton1960, author = "Templeton, D.H. and Dauben, …
1	0.975588614	Ba2 O40 Ti20	P-1	0.000146451	0.016736268	0.002814586	8.50810964	8.820593117	88.43037954	83.99199618	10.38284461	10.17649504	112.052028	116.9597615	10.38782421	9.878441001	112.0916968	111.7236726	mp-766314	@article{Jain2013, author = {Jain, Anubhav and Ong, Shyue Ping and Hautier, Geoffroy and Chen, Wei and Richards, William Davidson and Dacek, Stephen and Cholia, Shreyas and Gunter, Dan and Skinner, David and Ceder, Gerbrand and Persson, Kristin a.}, doi = {10.1063/1.4812323}, issn = {2166532X}, journal = {APL Materials}, number = {1}, pages = {011002}, title = {{The Materials Project: A materials…
24	0.976520004	Ba24 O48 Ti12	Pna2_1	0.008483278	0.038147712	1.64E-05	6.20926669	5.969442388			10.69316263	11.30362066			23.32857651	22.70273301			mp-554529	@article{Guenter1984, author = "Guenter, J.R. and Jameson, G.B.", title = "Orthorhombic barium orthotitanate, alpha'-Ba2 Ti O4", journal = "Acta Crystallographica, Section C: Crystal Structure Communications", year = "1984", volume = "40", pages = "207-210", ASTM_id = "ACSCEE" }
22	0.977228958	Ba4 O26 Ti11	P1	0.003376083	1.21E-05	0.007082418	7.8461087	8.13657268	91.86954333	93.97858082	7.97803712	7.809053548	112.9765268	117.9216795	10.03883225	9.768189351	104.1904107	102.6605362	mp-760078	@article{Jain2013, author = {Jain, Anubhav and Ong, Shyue Ping and Hautier, Geoffroy and Chen, Wei and Richards, William Davidson and Dacek, Stephen and Cholia, Shreyas and Gunter, Dan and Skinner, David and Ceder, Gerbrand and Persson, Kristin a.}, doi = {10.1063/1.4812323}, issn = {2166532X}, journal = {APL Materials}, number = {1}, pages = {011002}, title = {{The Materials Project: A materials…
27	0.977286704	Ba1 O3 Ti1	Amm2	0.007476592	0.001004618	0.000648011	6.64218576	6.755854914			8.62519898	8.598003904			3.749113	3.857898398			mp-644497	@article{Hayward2005, author = "Hayward, S.A. and Redfern, S.A.T. and Stone, H.J. and Tucker, M.G. and Whittle, K.R. and Marshall, W.G.", title = "Phase transitions in Ba Ti O3: a high-pressure neutron diffraction study", journal = "Zeitschrift fuer Kristallographie (1979-2010)", year = "2005", volume = "220", pages = "735-739", ASTM_id = "ZEKRDZ" }
40	0.981990037	Ba8 O16 Ti4	P2_1/c	0.000355521	0.052826466	1.26E-06	6.239858	6.206530916			7.77455304	7.913441095	117.3825288	121.5224629	12.00413263	12.73448497			mp-3397	@article{Wu1973, author = "Wu, K.K. and Brown, I.D.", title = "The crystal structure of beta-barium orthotitanate, beta-Ba Ti O4, and the bond strength-bond length curve of Ti-O", journal = "Acta Crystallographica B (24,1968-38,1982)", year = "1973", volume = "29", pages = "2009-2012", ASTM_id = "ACBCAR" } @article{Bland1961, author = "Bland, J.A.", title = "The crystal structure of barium orthot…
4	0.990399848	Ba1 O3 Ti1	Amm2	0.001738901	3.61E-06	0.003055962	5.80708806	6.002047201			5.84845684	5.979043652			5.03251139	4.835439161			mp-995191	@article{Xiao2008, author = "Xiao, C.J. and Jin, C.-Q. and Wang, X.H.", title = "Crystal structure of dense nanocrystalline Ba Ti O3 ceramics", journal = "Materials Chemistry and Physics", year = "2008", volume = "111", pages = "209-212", ASTM_id = "MCHPDR" }
2	0.995696502	Ba2 O56 Ti28	P1	0.005395348	2.30E-05	0.003437099	8.51798198	8.63454788	95.68209464	100.0386313	10.39656213	10.69276982	96.25299846	96.9471654	13.60860277	13.04542631	112.0961711	111.3775877	mp-757751	@article{Jain2013, author = {Jain, Anubhav and Ong, Shyue Ping and Hautier, Geoffroy and Chen, Wei and Richards, William Davidson and Dacek, Stephen and Cholia, Shreyas and Gunter, Dan and Skinner, David and Ceder, Gerbrand and Persson, Kristin a.}, doi = {10.1063/1.4812323}, issn = {2166532X}, journal = {APL Materials}, number = {1}, pages = {011002}, title = {{The Materials Project: A materials…
29	0.996205845	Ba8 O80 Ti36	P-1	0.003484595	-1.14E-05	0.00934546	7.54871743	7.527053334	89.89245266	89.39284947	14.28853137	14.87247813	100.4369554	101.4182498	14.51507793	14.26279536	95.41771337	97.79992724	mp-560731	@article{Tillmanns1983, author = "Tillmanns, E. and Hofmeister, W. and Baur, W.H.", title = "Crystal Structure of the Microwave Dielectric Resonator Ba2 Ti9 O20", journal = "Journal of the American Ceramic Society", year = "1983", volume = "66", pages = "268-271", ASTM_id = "JACTAW" } @article{Fallon1983, author = "Fallon, G.D. and Gatehouse, B.M.", title = "The crystal structure of Ba2 Ti9 O20: …
5	1	Ba4 O56 Ti28	P-1				7.38766551		80.32540527		7.39038818		80.33339036		20.60257594		87.69795969		mp-757266	@article{Jain2013, author = {Jain, Anubhav and Ong, Shyue Ping and Hautier, Geoffroy and Chen, Wei and Richards, William Davidson and Dacek, Stephen and Cholia, Shreyas and Gunter, Dan and Skinner, David and Ceder, Gerbrand and Persson, Kristin a.}, doi = {10.1063/1.4812323}, issn = {2166532X}, journal = {APL Materials}, number = {1}, pages = {011002}, title = {{The Materials Project: A materials…
15	1	Ba1 O3 Ti1	Pm-3m	0.01153279	0.000293627	0.010416996	4.64914476	4.779868577											mp-504715	@article{Jain2013, author = {Jain, Anubhav and Ong, Shyue Ping and Hautier, Geoffroy and Chen, Wei and Richards, William Davidson and Dacek, Stephen and Cholia, Shreyas and Gunter, Dan and Skinner, David and Ceder, Gerbrand and Persson, Kristin a.}, doi = {10.1063/1.4812323}, issn = {2166532X}, journal = {APL Materials}, number = {1}, pages = {011002}, title = {{The Materials Project: A materials…
42	1	Ba12 O80 Ti34	C2/c	0.00147895	0.007446258	-1.16E-05	10.03324634	9.396527159			17.2846562	17.410946	98.92140418	97.21060085	19.21628548	20.07000458			mp-556729	@article{Tillmanns1970, author = "Tillmanns, E. and Baur, W.H.", title = "The Crystal Structure of Hexabarium 17-Titanate", journal = "Acta Crystallographica B (24,1968-38,1982)", year = "1970", volume = "26", pages = "1645-1654", ASTM_id = "ACBCAR" } @article{Hofmeister1984, author = "Hofmeister, W. and Tillmanns, E. and Baur, W.H.", title = "Refinement of Barium Tetratitanate, Ba Ti4 O9, and He…
17	1	Ba8 O60 Ti26	Cmce	0.00542725	-0.000135938	0.06429111	9.98195805	9.84592872			17.27738357	17.13456838			14.20742808	14.46553413			mp-29298	@article{Tillmanns1982, author = "Tillmanns, E.", title = "Tetrabarium tridecatitanate, Ba4 Ti13 O30", journal = "Crystal Structure Communications", year = "1982", volume = "11", pages = "2087-2092", ASTM_id = "CSCMCS" }
12	1	Ba2 O26 Ti12	P-1	-0.022167859	0.048322883	-0.001200419	7.57115453	7.316101398	72.36554558	72.04402244	7.62492239	7.713421199	74.45990561	72.30086391	10.00514654	9.211407791	60.72660128	57.21294336	mp-504457	@article{Tillmanns1972, author = "Tillmanns, E.", title = "Barium hexatitanate, Ba Ti6 O13", journal = "Crystal Structure Communications", year = "1972", volume = "1", pages = "1-4", ASTM_id = "CSCMCS" }
