# Supplementary material for: Structure-mining: screening structure models by automated fitting to the atomic pair distribution function over large numbers of models
Source: Acta Crystallogr A Found Adv. 2020 Apr 28;76(Pt 3):395–409. doi: 10.1107/S2053273320002028 (PMC7233026; doi:10.1107/S2053273320002028)
Supplement: Supplementary file 1 [file a-76-00395-sup1.zip › SI/BaTiO3_heuristic3_COD.csv]

	rw	formula	space_group	Al_Uiso_r	B_Uiso_r	Ba_Uiso_r	Bi_Uiso_r	Co_Uiso_r	Cr_Uiso_r	Cu_Uiso_r	F_Uiso_r	Fe_Uiso_r	Ga_Uiso_r	Ge_Uiso_r	I_Uiso_r	In_Uiso_r	Ir_Uiso_r	K_Uiso_r	La_Uiso_r	Li_Uiso_r	Mg_Uiso_r	Mn_Uiso_r	Nb_Uiso_r	Nd_Uiso_r	O_Uiso_r	Pb_Uiso_r	Pr_Uiso_r	Pt_Uiso_r	Ru_Uiso_r	Sb_Uiso_r	Si_Uiso_r	Sm_Uiso_r	Sr_Uiso_r	Ta_Uiso_r	Ti_Uiso_r	U_Uiso_r	V_Uiso_r	Y_Uiso_r	a_i	a_r	alpha_i	alpha_r	b_i	b_r	beta_i	beta_r	c_i	c_r	gamma_i
58	0.15958490543472814	Ba0.8 O3 Pb0.2 Ti1	P4/mmm			0.00294576045923947																			0.014823386794076554	0.0029496195844093296									0.009015368475243854				3.977	4.003623681459983							4.042	4.068668408931411
22	0.21437389703095633	Ba0.93 Mg0.21 O2.97 Ti0.79	Pm-3m			0.005155203202615558															0.11890638417788653				0.02131959410527643										0.010413603695446907				4.0074	4.023290768760483
21	0.23454081479311562	Ba0.592 O3 Sr0.408 Ti1	Pm-3m			0.004447461894576969																			0.0226036314957343								0.004110733844082622		0.016020389342679343				3.985	4.0230888416667385
34	0.41300804329955065	Ba8 Nb4 O24 Ti3	P6_3/mmc			0.004031378580338741																	0.010927960824686455		0.01905814638399739										0.027769566007446702				5.791	5.6800017026382275							18.85	18.422312763676285
26	0.4802030937219306	Ba2 La8 O30 Ti8	P-3c1			0.017503672363337573													0.006205303137121941						0.017554070879682165										-0.0023900138895284273				5.5671	5.661674353539882							22.4603	21.27694131671899
79	0.49895655517830184	Ba22 Fe12 O82 Ti22	P6_3/mmc			0.003166747512931518						0.0001442597012685692													0.0932013998845741										0.011866853557386989				5.7506	5.687376091535334							61.413	61.00016204107693
56	0.5459459167310529	Ba6 O18 Pt1.5 Ti4.5	P6_3/mmc			0.0032239582596354827																			0.041610982909521664			0.01233129702722253							0.0137780363606287				5.706	5.685057668185457							14.02	13.965868089375846
62	0.5471087487216635	Ba6 O18 Ru1.258 Ti4.736	P6_3/mmc			0.005771798994230011																			0.04184511563841458				0.02467251000597453						0.0034903458670120543				5.7265	5.687895601874235							14.0057	13.954650086883538
80	0.5593317369352809	Ba6 O18 Pt0.72 Ti5.28	P6_3/mmc			0.005785565852729058																			0.04177155889579109			0.052740051872307535							0.0032646339450581588				5.723	5.687627080406923							14.023	13.957823309621304
40	0.5632365052220494	Ba6 Ga0.412 O17.55 Ti5.588	P6_3/mmc			0.006502652782963805							0.004781771755489167												0.03544742887896286										0.00450407245939904				5.72434	5.687778270085495							13.99848	13.968403697217802
12	0.5757526376193152	Ba24 Fe58.56 O168 Ti27.44	C2/m			0.00024633138884041616						0.05226737831080486													0.05265615865289206										0.0011799720002787573				9.988	9.938858361872661			17.29799	17.0132074077012	99.33	98.07648908114734	19.17	18.9129688052086
76	0.5934283563297008	Ba5.994 La12.006 O54 Ti15	R-3m			0.006378006096177094													0.00280657291699383						0.037322647138169227										0.004962240253745736				5.584	5.65203099238201							41.178	40.33957841731057
43	0.610037278778734	Ba1.82 Bi8.18 O30 Ti8	I4/mmm			2.0450097899897655	0.004261088591953447																		0.03200951668197424										5.891067654257805e-05				3.864	3.997491593176864							41.8341	38.705484425590214
39	0.6153214813890605	Ba33 Nb22.77 O99 Ti4.23	R-3m			0.0026642730242528298																	0.007564891588374441		0.009349607670975231										0.0031893173951328207				5.7864	5.653025192314725							77.799	73.80284497740938
42	0.6815078675932781	Ba4 Nd8 O40 Ti12	P2_1/m			0.011567969280070442																		0.0025905131008413813	0.03986701010524731										0.0013436862790185365				7.7303	8.053352249966174			7.62578	7.850210322644694	97.832	97.36827333917289	14.23174	14.371846006588786
11	0.6906245551285474	Ba2 Fe7.98 O22 Ti4.02	P6_3/mmc			0.02367145091359433						0.0004044015034698139													0.15004703936834077										0.009312717268376786				5.843	5.713016574896147							13.608	13.420173403197062
53	0.7036829371021955	Ba4 Bi8 O36 Ti10	I4/mmm			-0.0001466756950105325	0.014126761624025562																		0.01377124153804425										0.0002275217389377209				3.88	4.027315170655009							50.29999	46.43452765838779
35	0.7084495587289834	Ba21 Nb12 O63 Ti6	R-3m			0.002792650938036648																	0.0077132461922495964		0.017110122122151513										0.0009341678952875554				5.767	5.6520579448603065							49.485	50.145082402851365
9	0.7477893710722288	Ba2 Co12.02 O38 Ti11.98	P6_3/mmc			0.001402144165873036		0.011178919647331026																	0.07947624946462278										0.00013883974742123103				5.9174	5.711936667405969							23.368	24.178998529987286
18	0.7995143333542178	B2 Ba3 O12 Ti3	P-62m		0.17643286706833766	0.08532344181025871																			0.01473058346922053										0.00013501865714517008				8.7377	8.281934511287602							3.9417	4.039572101186179
41	0.825782233594807	Ba3.76 Bi16.24 O60 Ti16	Fmm2			0.01403193925996762	0.009105572981924848																		0.04424059932422479										0.00022489564686047677				5.4551	5.516439572206399			5.468	5.677352860466065			41.857	41.002537050463225
46	0.8418102546540358	Ba8.992 Nd17.996 O108 Ti36	Pnma			0.04264065030908024																		0.00033057874040152215	0.09935739650339588										7.039445349373215e-06				7.6955	8.11038035592187			12.2021	11.915476995772142			22.3479	22.739139406912606
49	0.8475172518888413	Ba4 Bi16.0 O60 Ti16	Cmc2_1			0.052604383889940494	0.015951731577687447																		0.0686774244402909										0.00014938265201933554				5.4319	5.5134429359717965			41.6941	40.644859810010885			5.4433	5.6541621822106505
25	0.8551988288646851	Ba3.872 O54 Sm9.4 Ti18	Pbam			0.04319426120298524																			0.17636915817662505							1.6286643752719784e-05			0.0008794275473986394				3.819	4.033313884017456			12.131	12.555369542240205			22.271	22.34189397424332
92	0.8688258821822255	Ba2 O18 Si6 Ti2	P-6c2			0.027577080713239405																			0.00030720424963249734						0.3562686700740314				0.06225046402272518				6.6094	6.9213971321772325							9.7239	9.845081331881328
98	0.8934197534986412	Ba6 Mg6 O80 Ti34	C2/m			4.443889748601465e-05															0.004462665550621421				0.02725346884372776										0.004215997911698105				14.18217131	14.074889601815187			14.907	14.895628667765692	133.858634	133.7644581788352	9.964	10.00449644978241
51	0.8979304123158344	Ba20 O138 Ta3.868 Ti54.132	C2/m			0.0025657480782885654																			3.328503597468774e-05									0.060366712270851934	0.023809617063773				9.855	9.923472468141478			17.081	17.075587995521115	101.18	102.01013349161752	16.719	16.64151972984806
60	0.8992063437859482	Ba16 Ir5.8 O40 Ti6.2	Cmc2_1			0.0031672453860108413											0.0071871261699927415								0.0015038015732540438										0.0043878401722117245				5.783	5.634859979428613			13.362	13.22813596844044			13.033	13.327722850493018
15	0.8998641796278251	Ba6 Mg6 O80 Ti34	C2/m			2.42962161412974e-05															0.003381132139148653				0.021005602852986055										0.0038220331327971403				14.18217131	14.074710942453411			14.907	14.899986810358715	133.858634	133.78913357994404	9.964	10.010363290695445
13	0.8998641796278251	Ba6 Mg6 O80 Ti34	C2/m			2.42962161412974e-05															0.003381132139148653				0.021005602852986055										0.0038220331327971403				14.18217131	14.074710942453411			14.907	14.899986810358715	133.858634	133.78913357994404	9.964	10.010363290695445
61	0.9024560237138404	Ba4 Cr3.996 O26 Ti8.004	C2/m			0.003178757549825236			0.1049113955249465																0.0028033593988753165										0.004409976781125537				15.0185	14.528426367481739			3.9419	3.9902603800014225	98.137	97.73748869096659	9.0764	8.971709273000146
73	0.9039527151807395	Ba6 Nb8.0 O30 Ti2.0	P4bm			0.004100498573840942																	0.017870528171549147		0.0922122833971293										0.020215753165789295				12.54	12.82087111530566							4.01	3.988768524469965
48	0.9070915822448263	Ba6 O30 Ta8.0 Ti2.0	P4/mbm			0.005914715976570002																			0.010272298830277998									0.016365983995719337	-0.09204599743390071				12.5705	12.777237679225212							3.9581	3.9931186543839403
91	0.9083387280397754	Ba2 O18 Si6 Ti2	P-6c2			0.009164826454732756																			0.023107635970188074						0.3481925996022275				0.1612691958923371				6.643	6.703250523187699							9.766	10.003640466116773
50	0.9084875184623565	Ba36 O258 Ta4.928 Ti105.072	C2/m			0.00015985141706425878																			0.0030756674025631575									0.10802017923252072	0.046932442710445936				9.859	9.952561957364745			17.067	17.06090182291638	96.11	96.72911463154458	30.618	30.643755244724876
86	0.9089377571119831	Ba2 O18 Si6 Ti2	P-6c2			0.008995890640427037																			0.022506292797557254						0.35246524574375876				0.16077425387977287				6.641	6.70228856307475							9.759	10.003197451019032
45	0.9100009870931891	Ba4 Mn2.0004 O26 Ti9.9996	C2/m			0.0032511441697773624																0.1120152354633895			0.0006244394880393852										0.008659126557169794				15.075	14.525292215642196			3.947	3.9931105035677814	98.228	97.7004968677947	9.0985	8.976763636440559
94	0.9130284210670091	Ba2 O18 Si6 Ti2	P-6c2			0.00858158648993728																			0.020606180971474042						0.18771945811504223				0.13721057859455696				6.6031	6.706210959149836							9.71	10.009876912275809
102	0.9144407382769487	Ba2 O18 Si6 Ti2	P-6c2			0.0012479506201093671																			7.356675660164508e-05						5.696024332315256e-05				0.036905604019394654				6.5605	6.457188618573052							9.6574	9.608726078153747
81	0.9187327804680653	Ba16 O40 Pt4.76 Ti7.24	Cmce			0.004798455788875379																			0.00024088162337965852			0.005227499121329141							-8.404769761434776e-05				5.783	5.5935590046849315			13.368	13.1943260224814			13.129	13.366737986713751
100	0.9207605927198881	Ba2 O18 Si6 Ti2	P-6c2			0.0011398375615532489																			0.02297743705359666						0.00015560161443472728				0.16936688790200266				6.5689	6.460539901258328							9.6804	9.58330738756526
6	0.9284013990789807	Ba6 Nb6.4 O42 Ti10	P6_3/mcm			0.1558387731104106																	0.014599876445934523		0.0017001660202362115										0.007639573164101654				9.02	8.998605486614917							11.796	12.151291071247392
24	0.929459833848002	Ba5.44 Bi12.08 O60 Ti16	Cmc2_1			0.0031793918540666756	0.012488977772309609																		0.031194452543487048										2.23570893069695e-05				5.4558	5.4013220887991436			41.865	41.03578389839651			5.4697	5.73550197655788
95	0.9315217890074435	Ba2 O18 Si6 Ti2	P-6c2			0.004214580660300035																			0.03160896481678099						0.00024886897597846386				1.1144396693036502				6.5518	6.472226913558326							9.6503	9.586253447605227
57	0.9353356667424114	Ba16 O40 Pt4 Ti8	Cmce			0.0012375100007446652																			0.034703133734294754			0.010422347336376883							-0.006225490335308911				5.77	5.66951332741236			13.33	13.428581027744137			13.09	13.139376360983706
38	0.9353624404299955	Ba1 Nb0.727 O3 Ti0.091	P6/mmm			0.0018034068608304746																	0.002110428738836866		-0.0002914538414349432										0.00028733129383349567				5.7864	5.677777992040337							2.3575	2.3560657767150426
83	0.9373317160700549	Ba3 Mn9 O114 Ti54	R-3			0.012929713129930728																0.05559965673803331			3.648565940360013e-06										0.09626128562649218				10.4369	10.440089451339007							20.8871	20.983187547763222
2	0.9384396195310127	Ba6 Nb8 O42 Ti8	P6_3/mcm			0.21881843507509838																	0.024651259326393105		0.43351648446145313										0.017893760716401294				9.04	8.791517322671353							11.767	12.211429105429396
37	0.940524419686251	Ba1 Nb0.667 O3 Ti0.167	P6/mmm			0.0013136627445685283																	0.0030691021413436223		0.00016720786649129056										-0.0020413372528295787				5.7777	5.680432092636378							2.3571	2.3545230104157064
20	0.9447737333601866	Ba1.08 Fe1 O16 Ti7	I4/m			0.005746643053327885						-0.0050152901240942994													0.11500157896051386										0.013871756163509177				10.219	10.1656500808809							2.963	2.9601246386956834
3	0.9449002505616437	Ba4 Nb8 O36 Ti6	P2_1/c			0.0006716890492822398																	0.008649982944783615		1.1264065052855849e-05										0.02877228400472986				7.315	6.780680955137885			9.959	9.626697178230648	111.29	115.02395421223898	10.0	9.908299558045567
44	0.9469031946532959	Ba4 Mn4.0008 O48 Ti19.9992	P2/c			0.07908706825704861																0.012941023508372777			0.031504324990882										0.012376549868395577				9.921	10.176317755749878			8.9139	9.086369016977148	133.25719937	136.5272435632622	14.15186045	13.705248910341764
96	0.9470414535258435	Ba18 O224 Ti72.8 V39.2	P4/m			0.0033620020462471127																			0.08982084059340895										0.004287467415212808		0.004249810954948145		10.126	10.17875728505513							41.41	41.440302500760545
8	0.9493134808473674	Ba4 Nb16 O68 Ti12	Cmcm			0.005292461216649731																	0.0005557634761634124		0.007316782208397222										-4.722249768858284e-05				6.639	6.461505770361932			8.957	9.47355132816586			21.145	20.009477622115973
97	0.9504801125245895	Ba6 O54 Si18 Ti6	P31c			0.0036590982764500976																			0.006803789871345998						8.998345977755608e-06				0.016260025246140654				11.2984	11.25850684965006							9.6051	9.426195937257033
74	0.9523977801335934	Ba12 Nd4 O34 Ti8	P6_3/mmc			0.01678033680561856																		1.1229639796639388e-05	3.1423252814240504e-05										0.06899422205702442				5.99283	6.096380293728787							29.9289	29.79902749314369
93	0.9537201029070033	Ba6 O54 Si18 Ti6	P31c			0.0022249965059309143																			0.02176948915387983						-3.855557292768388e-05				0.06243128214516508				11.3177	11.232761315548332							9.6293	9.471040102682137
99	0.9537253169206511	Ba1.18 O16 Ti5.2 V2.8	I4/m			0.007647444324012337																			0.10259275063005477										0.010069819715334246		0.010251008237240553		10.139	10.166414126711752							2.961	2.9785829142655076
65	0.9548077422135993	Ba3 O10 Si3 Ti2	Pmm2			0.0005302805900676688																			-8.552446208512632e-07						0.002667174508436777				0.001709461924103508				8.5353	8.724121846968933			8.5353	8.243416682505273			10.4128	9.846397668437
31	0.9554521519136996	Ba1.44 K2.32 O26 Ti12	C2/m			3.7904501101433136e-05												0.08446251311489483							0.00025876848165077074										0.0031826269370129586				15.453	14.527896190400183			3.8368	3.9076797109043904	99.25	93.68355067269871	9.123	9.051314894581763
85	0.9561729984832633	Ba2 O18 Si6 Ti2	P-6c2			0.03517423528944755																			0.013883175031733086						0.00022613649341014864				0.06048962201139559				6.6	6.844219111998869							9.74	9.323848857956134
101	0.9584741725612467	Ba6 O54 Si18 Ti6	P31c			0.0017154531347239224																			0.0341137353590238						-5.425770614669695e-07				0.14173961791709244				11.3382	11.171170493673507							9.6584	9.588124557570366
14	0.9603116205531119	Ba1.18 Mg1.2 O16 Ti6.8	C2/m			9.41568987158291e-05															0.006736992693855052				0.013807683078775999										0.005225776169884135				14.18217131	14.144174011688309			2.981	2.9923794992481527	133.858634	134.24979724333454	9.964	10.008075804170238
5	0.9618752031376114	Ba6 O42 Ta7.9996 Ti8.0004	P6_3/mcm			0.015917148451394067																			0.0029663379857717623									0.0037996887627617507	0.06420445823534257				9.024	8.952423333973124							11.79	12.277998016074568
4	0.9639688662822324	Ba6 O42 Sb7.9996 Ti8.0004	P6_3/mcm			0.010882446075626172																			0.0002954241570505197					0.0020558912404919096					0.0259880037043231				8.966	8.986370713345574							11.857	12.236895586304342
82	0.9645405021676557	Ba4 Li6 O44 Ti18.4	Pnma			0.005043609911314078														0.31256476703154423					0.009954815131421827										0.024663957716779306				5.8081	5.654838172098597			9.931	10.031399118589013			14.025	13.912126622282194
63	0.9658363200339307	Ba1 Nb3.466 O6 Ti0.534	P4/mmm			0.004310907303135186																	0.0032818599089602346		0.0029644835655911438										0.0014341335697682384				4.1662	4.1055713147064425							8.2085	7.862751951567027
72	0.9664461477731574	Ba4 O16 Si4 Ti2	P4bm			0.00892695878323255																			0.039257967725621554						5.294474313766195e-06				-7.56164792200492e-05				8.642	8.737089426152338							5.63	5.602550302668335
47	0.9666054877432982	Ba24 Nb11.996 O72 Ti9.004	P6_3/mcm			0.011489798536185371																	0.011889934186564973		3.3959844822691355e-05										0.018219446593541157				10.068	10.123594029398966							18.917	18.11167966553389
55	0.9675945841869636	Ba8 Ge8 O32 Ti4	Cmm2			0.007098320932509622								0.001981798491015922											0.21541095311799258										0.036610697618940057				12.292	12.875826586490996			12.31	13.036621434028635			5.366	5.572974941150288
36	0.9676719096666202	Al2.08 Ba1.16 O16 Ti5.84	I4/m	0.030814064200188118		2.3356781622192108e-05																			0.04592890719806801										0.017407417578538385				9.9818	10.138416155835126							2.933	2.898822456119131
59	0.9680714335347925	Al8.016 Ba16 O108 Ti39.984	C2/m	0.023811281660677103		0.007413125292701354																			2.5751524631409453e-05										0.014382854187036212				19.737	21.071314918238798			11.349	11.083363295295374	109.4	110.2207478840968	9.837	9.805705394820507
33	0.9715595790140037	Ba3.7 O54 Pr9.5 Ti18	Pba2			0.022395471461952404																			0.0054514298807289046		0.0014844948875289586								4.793001647467972e-05				3.832	4.066289214693271			12.181	12.171054244252902			22.36	22.187365082167492
16	0.9744345269528665	Ba2 O18 Si6 Ti2	P-6c2			0.006797918149565646																			0.006493341597006777						0.00013602311200942518				0.016125762381250845				6.6	6.820164973097055							9.71	9.3350284280596
17	0.9755885910841442	B6 Ba3 O18 Ti3	R-3		0.0007642835037403952	0.012007860230548582																			0.0001434815146267427										0.03119077483384832				5.0205	4.8791844491437315							16.3844	17.346619513011902
77	0.9792394911936153	Ba3 I18 O54 Ti3	R-3			4.313603008205913e-06									0.004011664067847269										0.02877063896316687										0.02373006416558142				11.4711	12.041842258057624							11.1465	11.876238360874474
7	0.9794161493902094	Ba6 O42 Ta6.4 Ti10	P6_3/mcm			0.01944860456315465																			-1.8038123265114932e-06									0.015005145251166706	0.023618574861242636				9.017	8.771713513575092							11.82	12.360612267097151
69	0.9808647235693855	Ba4 O28 Si8 Ti4	P-1			0.001747908225507497																			0.0019551848047669267						0.00010623678444554154				0.0035254226525914356				7.47514	7.806816128872875	89.9368	90.08032009475207	7.99385	8.052091436535939	89.9164	95.53306099514518	10.01017	10.443849886490849	79.6321
30	0.9809073759065463	Ba8 In7.4 O20.32 Ti0.6	Imma			0.0027926832308985973										0.0005190011386230941									0.052838350863606776										0.0010629988922611603				5.9593	5.879837251311221			6.0387	6.324799048500912			16.8248	17.222865351248885
71	0.9827933593305471	Ba1.14 Mg1.14 O16 Ti6.86	C2/m			0.012603195109256539															0.00023318658876434606				0.01806558774193531										0.004538056417985913				14.22881339	13.688735969300888			2.9733	3.005131118573087	134.31285087	132.12271142833612	10.0268	10.005664693730838
75	0.9833881937756365	Ba12 O34 Ti8 Y4	P6_3/mmc			0.004022781457411396																			0.06206408332348769										0.056449837093836074			-0.0018955991858364898	5.93055	5.955773346537059							29.5239	30.498749634211467
68	0.983587537827694	Ba4 O27.372 Si8 Ti4	P2_1/c			0.006418391995836094																			0.007051203123430925						0.0033146636422529416				0.0001411770118586371				7.47952	7.782793212508766			10.0084	10.596077077751014	127.60216333	126.66852843173345	9.91379558	9.717614771657644
87	0.9873556762958666	Ba4 O16 Si4 Ti2	P4bm			0.003162575812068617																			0.012949843474548625						0.00010621070466578972				7.866534360257988e-05				8.518	8.495877110791684							5.211	5.3553043043017
28	0.9882853548167522	Ba8 In7.8 O20.08 Ti0.2	Imma			0.0074250849388000474										0.001234386060157101									0.015413550219989329										-3.891389249100403e-05				5.961	5.812974330506385			6.0622	6.31059301247037			16.812	17.228061577528162
89	0.9885321542139697	Ba12 Fe87.4 O212 Ti36.6	C2/m			0.01773408461136458						0.0011397406028901555													0.005965145883383472										0.001674012026072251				19.4119	19.522405633831298			20.2777	21.13990589443375	105.2734	94.77925305219182	10.0831	9.737967345175711
10	0.9890531480271183	Ba4 O16 Si4 Ti2	P4bm			0.0036269280188768772																			0.015271573888169354						9.513824471921417e-05				0.000955890113026843				8.52	8.483309353570586							5.21	5.348912915915271
67	0.9906192521384661	Ba4 Ge5 O16 Ti2	Pmm2			0.002998231884221889								0.0004202561584240761											0.00021417679925687588										8.657673300149611e-06				10.7367	10.101955328017455			12.2837	12.236051038640056			12.3014	13.298472749870957
54	0.9907059324668732	Ba4 O60 Ti4 V36.0	Cmce			0.002222660756340783																			0.030528944801607037										0.00027953208525695		0.0011270455087778713		10.0022	9.71171495430711			11.6322	11.938892248714145			9.438	9.567548717428185
88	0.9915304901786927	Ba4 O16 Si4 Ti2	P4bm			0.004664323526971505																			0.015641629227868513						3.67910320357381e-05				2.4493233325580672e-05				8.518	8.495012861423188							5.211	5.333665045906393
19	0.9920558753601553	Ba0.256 O3 Sr0.744 Ti1	Pm-3m			0.1073618211049671																			0.018202153325159023								0.00017077425985205253		0.020543154184350168				3.9247	4.1943254744036755
32	0.9926631995130784	Ba4 O16 Si4 Ti2	P4bm			0.0044772930885229306																			0.015497096365281732						9.365001991537542e-05				2.250340587411292e-05				8.527	8.498671358413972							5.2104	5.335260897756803
1	0.993454544381788	Ba8 F24 O4 Ti4	Cc			0.002576663210362138					0.00011661544234589846														0.06915708621382786										0.0049651751598102645				11.446	11.671412595785025			9.304	9.51912860869934	126.67	127.78810033342262	7.252	7.250900425707626
23	0.9946789100941421	Ba12 Cu2.656 O98 Ti32.352	C2/m			0.0037043941303716945				0.0001510163400526635															0.00349079017971588										0.000932170928572744				19.865	20.558218202438315			11.469	10.644297767120268	109.02	109.97341903059788	9.94	9.554636879953794
90	0.9950505199573236	Ba4 Fe44.16 O92 Ti11.84	C2/c			6.11801163956635e-05						0.003939553927014													0.014440247496276998										0.004555364413760112				19.561	19.662293114346124			8.6614	8.533210767103691	105.62	98.43195101363357	10.12	10.074561130266476
27	0.9971358631762713	Ba160 Nb128 O424 Ti16	F-43m			0.01734145570520115																	0.006047935842337833		0.0302107656361037										-4.8054410426968085e-06				20.974	21.08803164761803
29	0.9981162530291087	Ba8 In7.6 O20.24 Ti0.4	Imma			0.005358540930319772										0.004086270000062279									0.00944537735460283										1.8611745876483476e-05				5.9619	5.761364911337537			6.053	6.328885436475913			16.8294	17.141237867107588
66	0.9984308539093286	Ba4 O16 Si4 Ti2	P4bm			0.004769913151772807																			0.0053795459477334415						-1.2583125721996708e-05				-0.00035398323811502324				8.527	8.495870659404588							5.2104	5.322820841304924
70	0.9994425209477547	Ba0.6368 Bi3.3632 O10 Ti4	C2/m			2.462402491156195e-05	0.003705782174723615																		0.00022433916491108153										0.024897241862493515				11.05546343	10.46116593243531			3.7963	3.6956499752221426	104.97146607	104.5271269381243	3.3457	3.2489820572285075
78	0.9997698898124207	Ba1 O2.8152 Ti1	Pm-3m			0.005																			0.005										0.005				4.0346	-648.3427996349353							4.0346	-5208.792792948942
84	0.9999041161937158	Ba4 O24 Ti4 U4	P2_1/c			0.00440109966776118																			0.005806440573330197										4.2667637802154274e-06	0.0059408918015575385			6.4463	6.6739726723028525			8.5999	8.934197903557068	104.064	106.91188589230293	10.2532	10.676725173941048
64	1.0	Ba0.4776 Bi2.5224 O6 Ti3	Pm			0.002263391447086251	0.003838733885179631																		5.195323130582115e-05										0.000343891480509143				3.3457	3.4827997016647494			3.7963	3.9808501882209026	92.625	93.5975874111932	10.6914	10.659877424165726
52	1.0	Ba2.0 Bi8.0 O30 Ti8	I4/mmm			0.05005828213692279	-0.0013300505102304397																		0.06162519929254814										-0.00020413457421144805				3.864	3.9931573177199327							41.75999	40.69157793254422
0	1.0	Ba4 F16 O4 Ti4	Pbcm			0.005895260270048666					0.009964764558064245														5.826149026301815e-05										0.013773504966544963				5.1719	5.38893725114068			5.5178	5.711042600584459			13.7555	13.9118666673769
[truncated: 3 more columns]
