# Supplementary material for: Structure-mining: screening structure models by automated fitting to the atomic pair distribution function over large numbers of models
Source: Acta Crystallogr A Found Adv. 2020 Apr 28;76(Pt 3):395–409. doi: 10.1107/S2053273320002028 (PMC7233026; doi:10.1107/S2053273320002028)
Supplement: Supplementary file 1 [file a-76-00395-sup1.zip › SI/BaTiO3_heuristic3_MPD.csv]

	rw	formula	space_group	Al_Uiso_r	As_Uiso_r	B_Uiso_r	Ba_Uiso_r	Bi_Uiso_r	Ca_Uiso_r	F_Uiso_r	Ge_Uiso_r	Li_Uiso_r	Mg_Uiso_r	Mn_Uiso_r	N_Uiso_r	Nb_Uiso_r	Nd_Uiso_r	O_Uiso_r	P_Uiso_r	Pr_Uiso_r	Pt_Uiso_r	S_Uiso_r	Sb_Uiso_r	Si_Uiso_r	Sr_Uiso_r	Ta_Uiso_r	Ti_Uiso_r	Tl_Uiso_r	U_Uiso_r	Y_Uiso_r	Zn_Uiso_r	Zr_Uiso_r	a_i	a_r	alpha_i	alpha_r	b_i	b_r	beta_i	beta_r	c_i	c_r	gamma_i	gamma_r	db_id	ref
43	0.21398816	Ba3 O24 Sr5 Ti8	P4/mmm				0.002366761											0.025038881							0.00188341		0.01434325						7.95834037	8.005184388							7.95588092	8.141405859			mp-1075943	@article{Jain2013, author = {Jain, Anubhav and Ong, Shyue Ping and Hautier, Geoffroy and Chen, Wei and Richards, William Davidson and Dacek, Stephen and Cholia, Shreyas and Gunter, Dan and Skinner, David and Ceder, Gerbrand and Persson, Kristin a.}, doi = {10.1063/1.4812323}, issn = {2166532X}, journal = {APL Materials}, number = {1}, pages = {011002}, title = {{The Materials Project: A materials…
51	0.246933554	Ba2 O8 Ti3 Y1	P4/mmm				0.004518247											0.00494866									0.003781275			0.000831775			3.99250822	4.007676911							11.58482379	12.16613629			mvc-605	@article{Jain2013, author = {Jain, Anubhav and Ong, Shyue Ping and Hautier, Geoffroy and Chen, Wei and Richards, William Davidson and Dacek, Stephen and Cholia, Shreyas and Gunter, Dan and Skinner, David and Ceder, Gerbrand and Persson, Kristin a.}, doi = {10.1063/1.4812323}, issn = {2166532X}, journal = {APL Materials}, number = {1}, pages = {011002}, title = {{The Materials Project: A materials…
42	0.271251412	Ba1 O24 Sr7 Ti8	Pm-3m				0.004263725											0.032565244							0.003994272		0.020007483						7.91609506	8.045086598											mp-1099778	@article{Jain2013, author = {Jain, Anubhav and Ong, Shyue Ping and Hautier, Geoffroy and Chen, Wei and Richards, William Davidson and Dacek, Stephen and Cholia, Shreyas and Gunter, Dan and Skinner, David and Ceder, Gerbrand and Persson, Kristin a.}, doi = {10.1063/1.4812323}, issn = {2166532X}, journal = {APL Materials}, number = {1}, pages = {011002}, title = {{The Materials Project: A materials…
39	0.306607586	Ba1 O1 Sb2 Ti2	P4/mmm				0.020338425											0.003349129					0.001011597				0.013827589						4.11347428	4.045528102							8.31238178	7.977683041			mp-1070806	@article{Yajima2012, author = "Yajima, Takeshi and Nakano, Kousuke and Takeiri, Fumitaka and Ono, Toshio and Hosokoshi, Yuko and Matsushita, Yoshitaka and Hester, James and Kobayashi, Yoji and Kageyama, Hiroshi", title = "Superconductivity in Ba Ti2 Sb2 O with a d1 square lattice", journal = "Journal of the Physical Society of Japan", year = "2012", volume = "81", pages = "103706-1-103706-4", AST…
52	0.357257973	Ba2 O7 Ti3 Y1	Pmmm				0.005117345											0.008241439									0.007828005			0.000803249			3.97294993	4.03498155			4.01523909	4.015330285			11.49122959	11.98855313			mvc-1060	@article{Jain2013, author = {Jain, Anubhav and Ong, Shyue Ping and Hautier, Geoffroy and Chen, Wei and Richards, William Davidson and Dacek, Stephen and Cholia, Shreyas and Gunter, Dan and Skinner, David and Ceder, Gerbrand and Persson, Kristin a.}, doi = {10.1063/1.4812323}, issn = {2166532X}, journal = {APL Materials}, number = {1}, pages = {011002}, title = {{The Materials Project: A materials…
44	0.397099361	Ba4 O80 Sr28 Ti32	P1				0.000669433											0.006476323							0.000755971		0.004469573						11.28303918	11.3541157	108.5439302	109.6284043	11.31480935	11.48111186	108.5273986	108.2629456	17.72972082	17.95872018	89.88354672	89.67993083	mp-1099682	@article{Jain2013, author = {Jain, Anubhav and Ong, Shyue Ping and Hautier, Geoffroy and Chen, Wei and Richards, William Davidson and Dacek, Stephen and Cholia, Shreyas and Gunter, Dan and Skinner, David and Ceder, Gerbrand and Persson, Kristin a.}, doi = {10.1063/1.4812323}, issn = {2166532X}, journal = {APL Materials}, number = {1}, pages = {011002}, title = {{The Materials Project: A materials…
45	0.453125726	Ba12 O80 Sr20 Ti32	P1				0.000262228											0.013751512							0.000262876		-8.14E-05						11.44724713	11.48834089	108.6595843	108.1357511	11.45975033	11.3206489	108.6832131	109.8823626	17.83896849	18.08761272	90.04049405	89.65498877	mp-1099792	@article{Jain2013, author = {Jain, Anubhav and Ong, Shyue Ping and Hautier, Geoffroy and Chen, Wei and Richards, William Davidson and Dacek, Stephen and Cholia, Shreyas and Gunter, Dan and Skinner, David and Ceder, Gerbrand and Persson, Kristin a.}, doi = {10.1063/1.4812323}, issn = {2166532X}, journal = {APL Materials}, number = {1}, pages = {011002}, title = {{The Materials Project: A materials…
0	0.522973067	Al1 Ba2 O8 Ti3	P4/mmm	1.16E-05			0.002095939											0.007900574									0.007199172						3.97099718	4.034882831							11.44916229	11.78371662			mvc-692	@article{Jain2013, author = {Jain, Anubhav and Ong, Shyue Ping and Hautier, Geoffroy and Chen, Wei and Richards, William Davidson and Dacek, Stephen and Cholia, Shreyas and Gunter, Dan and Skinner, David and Ceder, Gerbrand and Persson, Kristin a.}, doi = {10.1063/1.4812323}, issn = {2166532X}, journal = {APL Materials}, number = {1}, pages = {011002}, title = {{The Materials Project: A materials…
32	0.549262513	Ba4 Nd8 O40 Ti12	P2_1/m				0.233748402										0.001273118	0.089844028									0.001282317						7.78485435	8.068448158			7.67602109	7.959756464	97.55193804	98.86164084	14.54373858	14.42119012			mp-6285	@article{Singh2015, author = "Singh, Santosh Kumar and Murthy, V.R.K.", title = "Crystal structure, Raman spectroscopy and microwave dielectric properties of layered-perovskite Ba A2 Ti3 O10 (A=La, Nd and Sm) compounds", journal = "Materials Chemistry and Physics", year = "2015", volume = "160", pages = "187-193", ASTM_id = "MCHPDR" } @article{Kuang2002, author = "Kuang, X.-J. and Liao, F.-H. and…
35	0.562377744	Ba2 O20 Pr4 Ti6	Ama2				0.089444987											0.067305107		0.002850142							3.08E-05						3.93426516	4.029702001			28.66198705	28.20768715			7.70464224	7.968048276			mp-557074	@article{Titov2008, author = "Titov, Yu.O. and Belyavina, N.M. and Markiv, V.Ya. and Slobodyanik, M.S. and Kraevs'ka, Ya.A.", title = "Crystal structure of Ba Pr2 Ti3 O10", journal = "Dopov. Nats. Akad. Nauk. Ukr.", year = "2008", volume = "2008", pages = "150-156", ASTM_id = "DNAUFL" }
31	0.723760243	Ba2 Nd4 O20 Ti6	Cmcm				0.048042308										0.004736031	-0.000253112									0.00267351						3.92799284	4.040038863			28.49112595	28.21864784			7.694004	7.886498934			mp-6622	@article{Olsen1985, author = "Olsen, A. and Roth, R.S.", title = "Crystal structure determination of Ba Nd2 Ti3 O10 using high-resolution electron microscopy", journal = "Journal of Solid State Chemistry", year = "1985", volume = "60", pages = "347-357", ASTM_id = "JSSCBI" } @article{Slobodyanik2010, author = "Slobodyanik, M.S. and Kraevs'ka, Ya.A. and Yashchuk, V.P.", title = "Crystal structure …
48	0.75255794	Ba2 O10 Ti3 Tl2	P1				0.002423772											0.014809943									0.000276494	0.001222063					3.99373019	3.997210029	91.01538405	90.37043004	3.99746347	4.006621629	90.1778305	87.25565892	16.45946982	16.39408102	90.00044283	89.66523074	mvc-2939	@article{Jain2013, author = {Jain, Anubhav and Ong, Shyue Ping and Hautier, Geoffroy and Chen, Wei and Richards, William Davidson and Dacek, Stephen and Cholia, Shreyas and Gunter, Dan and Skinner, David and Ceder, Gerbrand and Persson, Kristin a.}, doi = {10.1063/1.4812323}, issn = {2166532X}, journal = {APL Materials}, number = {1}, pages = {011002}, title = {{The Materials Project: A materials…
7	0.773111325	Ba1 Ca1 O8 Ti4	P-31m				0.002216857		0.025282232									0.069172114									0.02131008						5.55764606	5.699570978							7.80762116	7.926235073			mvc-516	@article{Jain2013, author = {Jain, Anubhav and Ong, Shyue Ping and Hautier, Geoffroy and Chen, Wei and Richards, William Davidson and Dacek, Stephen and Cholia, Shreyas and Gunter, Dan and Skinner, David and Ceder, Gerbrand and Persson, Kristin a.}, doi = {10.1063/1.4812323}, issn = {2166532X}, journal = {APL Materials}, number = {1}, pages = {011002}, title = {{The Materials Project: A materials…
1	0.805939052	Al1 Ba2 O7 Ti3	Pmmm	6.38E-05			0.005398953											0.00374189									0.010737507						3.92322018	4.009862396			3.97977187	4.119766524			11.50074649	11.3479222			mvc-1077	@article{Jain2013, author = {Jain, Anubhav and Ong, Shyue Ping and Hautier, Geoffroy and Chen, Wei and Richards, William Davidson and Dacek, Stephen and Cholia, Shreyas and Gunter, Dan and Skinner, David and Ceder, Gerbrand and Persson, Kristin a.}, doi = {10.1063/1.4812323}, issn = {2166532X}, journal = {APL Materials}, number = {1}, pages = {011002}, title = {{The Materials Project: A materials…
3	0.811881599	As2 Ba1 O1 Ti2	P4/mmm		0.001198723		0.010806579											-2.98E-06									0.017775826						4.06497086	4.05827404							7.36739319	7.556459268			mp-1018735	@article{Wang2010, author = "Wang, X.-F. and Yan, Y.-J. and Ying, J.-J. and Li, Q.-J. and Zhang, M. and Xu, N. and Chen, X.-H.", title = "Structure and physical properties for a new layered pnictide-oxide: Ba Ti2 As2 O", journal = "Journal of Physics: Condensed Matter", year = "2010", volume = "22", pages = "075702-1-075702-5", ASTM_id = "JCOMEL" }
21	0.837867403	Ba1 Mg6 O8 Ti1	P4/mmm				0.012702212						1.99E-05					0.195231395									0.018317681						4.70184477	4.672699754							8.89651356	9.454458923			mp-1031392	@article{Jain2013, author = {Jain, Anubhav and Ong, Shyue Ping and Hautier, Geoffroy and Chen, Wei and Richards, William Davidson and Dacek, Stephen and Cholia, Shreyas and Gunter, Dan and Skinner, David and Ceder, Gerbrand and Persson, Kristin a.}, doi = {10.1063/1.4812323}, issn = {2166532X}, journal = {APL Materials}, number = {1}, pages = {011002}, title = {{The Materials Project: A materials…
20	0.867658454	Ba1 Mg6 O8 Ti1	P4/mmm				0.028644157						0.000344776					0.231007208									0.026639797						4.64568492	4.691869146							8.92805596	9.495141543			mp-1031397	@article{Jain2013, author = {Jain, Anubhav and Ong, Shyue Ping and Hautier, Geoffroy and Chen, Wei and Richards, William Davidson and Dacek, Stephen and Cholia, Shreyas and Gunter, Dan and Skinner, David and Ceder, Gerbrand and Persson, Kristin a.}, doi = {10.1063/1.4812323}, issn = {2166532X}, journal = {APL Materials}, number = {1}, pages = {011002}, title = {{The Materials Project: A materials…
11	0.871648355	Ba6 Li2 O39 Ti16	C2/m				0.003101222					1.851874848						0.000783207									0.00063671						15.32549962	13.59385519			11.81345108	11.98334598	98.73074871	92.06334673	9.19835037	9.828550966			mp-775484	@article{Jain2013, author = {Jain, Anubhav and Ong, Shyue Ping and Hautier, Geoffroy and Chen, Wei and Richards, William Davidson and Dacek, Stephen and Cholia, Shreyas and Gunter, Dan and Skinner, David and Ceder, Gerbrand and Persson, Kristin a.}, doi = {10.1063/1.4812323}, issn = {2166532X}, journal = {APL Materials}, number = {1}, pages = {011002}, title = {{The Materials Project: A materials…
26	0.872482874	Ba2 N2 O11 Ti6	P1				1.48E-05								0.054496275			0.014564835									0.000422409						3.94959162	4.079620582	98.26915272	95.41327004	7.95424326	7.291816479	90.01681926	97.68373099	9.1940865	8.888010616	104.3643639	100.738991	mp-755881	@article{Jain2013, author = {Jain, Anubhav and Ong, Shyue Ping and Hautier, Geoffroy and Chen, Wei and Richards, William Davidson and Dacek, Stephen and Cholia, Shreyas and Gunter, Dan and Skinner, David and Ceder, Gerbrand and Persson, Kristin a.}, doi = {10.1063/1.4812323}, issn = {2166532X}, journal = {APL Materials}, number = {1}, pages = {011002}, title = {{The Materials Project: A materials…
53	0.891163483	Ba2 O14 Ti8 Y2	P6_3mc				0.007211162											-0.0020231									0.014410367			0.005684522			6.38298443	6.623503696							10.6968462	9.69314839			mvc-1114	@article{Jain2013, author = {Jain, Anubhav and Ong, Shyue Ping and Hautier, Geoffroy and Chen, Wei and Richards, William Davidson and Dacek, Stephen and Cholia, Shreyas and Gunter, Dan and Skinner, David and Ceder, Gerbrand and Persson, Kristin a.}, doi = {10.1063/1.4812323}, issn = {2166532X}, journal = {APL Materials}, number = {1}, pages = {011002}, title = {{The Materials Project: A materials…
40	0.907995542	Ba2 O18 Si6 Ti2	P-6c2				0.00897569											0.02176429						0.353433246			0.159237962						6.72417524	6.702373415							9.89997627	10.00213125			mp-6661	@article{Hejny2012, author = "Hejny, C. and Miletich, R. and Jasser, A. and Schouwink, P. and Crichton, W. and Kahlenberg, V.", title = "Second order P6-c2 - P3c1 transition and structural crystallography of the cyclosilicate benitoite, Ba Ti Si3 O9, at high pressure", journal = "American Mineralogist", year = "2012", volume = "97", pages = "1749-1763", ASTM_id = "AMMIAY" } @article{Zachariasen19…
38	0.908399385	Ba6 O42 Sb9 Ti7	Cm				0.008442032											0.087332367					0.007018993				0.004565636						9.15361259	8.769381537			15.81942863	15.15119907	90.17176837	81.62987697	12.12420779	12.37435276			mp-773058	@article{Jain2013, author = {Jain, Anubhav and Ong, Shyue Ping and Hautier, Geoffroy and Chen, Wei and Richards, William Davidson and Dacek, Stephen and Cholia, Shreyas and Gunter, Dan and Skinner, David and Ceder, Gerbrand and Persson, Kristin a.}, doi = {10.1063/1.4812323}, issn = {2166532X}, journal = {APL Materials}, number = {1}, pages = {011002}, title = {{The Materials Project: A materials…
15	0.909200296	Ba4 Li4 O44 Ti19	P1				3.22E-05					1.498983195						1.41E-05									0.068831413						5.88236288	5.750296981	89.71125888	91.74019974	10.06909304	9.46231839	89.66452533	86.55777578	14.17872696	14.40006652	89.7857589	76.20827197	mp-762032	@article{Jain2013, author = {Jain, Anubhav and Ong, Shyue Ping and Hautier, Geoffroy and Chen, Wei and Richards, William Davidson and Dacek, Stephen and Cholia, Shreyas and Gunter, Dan and Skinner, David and Ceder, Gerbrand and Persson, Kristin a.}, doi = {10.1063/1.4812323}, issn = {2166532X}, journal = {APL Materials}, number = {1}, pages = {011002}, title = {{The Materials Project: A materials…
14	0.925362603	Ba4 Li4 O44 Ti19	P1				0.001295251					0.034862251						0.022508859									0.000990036						5.86254953	5.655711929	89.9220224	77.12576112	10.03204497	9.816179092	89.91305403	113.5552932	14.24870292	15.01544004	89.9680657	102.9740485	mp-768185	@article{Jain2013, author = {Jain, Anubhav and Ong, Shyue Ping and Hautier, Geoffroy and Chen, Wei and Richards, William Davidson and Dacek, Stephen and Cholia, Shreyas and Gunter, Dan and Skinner, David and Ceder, Gerbrand and Persson, Kristin a.}, doi = {10.1063/1.4812323}, issn = {2166532X}, journal = {APL Materials}, number = {1}, pages = {011002}, title = {{The Materials Project: A materials…
46	0.926645181	Ba6 O42 Ta9 Ti7	Cm				0.004425931											0.082561552								0.037603252	0.242606632						9.1773335	8.86462828			15.86607876	15.07321023	90.00034311	85.52270211	11.96307741	10.56234629			mp-773060	@article{Jain2013, author = {Jain, Anubhav and Ong, Shyue Ping and Hautier, Geoffroy and Chen, Wei and Richards, William Davidson and Dacek, Stephen and Cholia, Shreyas and Gunter, Dan and Skinner, David and Ceder, Gerbrand and Persson, Kristin a.}, doi = {10.1063/1.4812323}, issn = {2166532X}, journal = {APL Materials}, number = {1}, pages = {011002}, title = {{The Materials Project: A materials…
30	0.929655033	Ba6 Nb9 O42 Ti7	Cm				0.000859418									0.00570341		0.040763235									0.000516245						9.2176563	8.924780375			15.93040173	15.0612071	90.01761345	98.25998345	11.94856436	12.09023351			mp-773061	@article{Jain2013, author = {Jain, Anubhav and Ong, Shyue Ping and Hautier, Geoffroy and Chen, Wei and Richards, William Davidson and Dacek, Stephen and Cholia, Shreyas and Gunter, Dan and Skinner, David and Ceder, Gerbrand and Persson, Kristin a.}, doi = {10.1063/1.4812323}, issn = {2166532X}, journal = {APL Materials}, number = {1}, pages = {011002}, title = {{The Materials Project: A materials…
16	0.930284489	Ba4 Li6 O44 Ti19	P1				0.010581104					0.085752072						1.25E-05									0.000769407						5.85820441	5.713305728	90.34962943	88.69686148	10.07367348	9.824600147	90.0408366	76.62701412	14.17924863	14.23400481	90.00433795	145.1090181	mp-767511	@article{Jain2013, author = {Jain, Anubhav and Ong, Shyue Ping and Hautier, Geoffroy and Chen, Wei and Richards, William Davidson and Dacek, Stephen and Cholia, Shreyas and Gunter, Dan and Skinner, David and Ceder, Gerbrand and Persson, Kristin a.}, doi = {10.1063/1.4812323}, issn = {2166532X}, journal = {APL Materials}, number = {1}, pages = {011002}, title = {{The Materials Project: A materials…
34	0.933231102	Ba2 O28 P8 Ti4	C2/c				0.000163671											0.235968533	0.000112267								0.002622788						10.76280843	10.81171478			10.77961603	10.7358451	102.7495918	109.3612909	10.025217	9.894463011			mp-17997	@article{Wang1991, author = "Wang, S. and Hwu, S.-J.", title = "A new barium titanium(III) pyrophosphate: Ba Ti2 (P2 O7)2", journal = "Journal of Solid State Chemistry", year = "1991", volume = "90", pages = "31-41", ASTM_id = "JSSCBI" }
10	0.93455291	Ba8 Ge8 O32 Ti4	P4bm				0.00535178				0.002208797							7.13E-05									8.27E-06						8.84839837	8.72801915							5.48720273	5.57734978			mp-6289	@article{Hoeche2003, author = "Hoeche, T. and Esmaeilzadeh, S. and Uecker, R. and Lidin, S. and Neumann, W.", title = "(3+1)-dimensional structure refinement of the fresnoite framework-structure type compound Ba2 Ti Ge2 O8", journal = "Acta Crystallographica, Section B: Structural Science", year = "2003", volume = "59", pages = "209-216", ASTM_id = "ASBSDK" } @article{Iijima1981, author = "Iijima…
13	0.934714827	Ba4 Li8 O56 Ti24	Cmce				4.61E-05					4.85E-06						0.000231047									0.014301346						11.40899964	10.83312431			16.74976502	16.2609981			11.67974277	11.97449242			mp-558083	@article{Koseva2005, author = "Koseva, I. and Chaminade, J.P. and Gravereau, P. and Pechev, S. and Peshev, P. and Etourneau, J.", title = "A new family od isostructural titanates, M Li2 Ti6 O14 (M = Sr, Ba, Pb)", journal = "Journal of Alloys and Compounds", year = "2005", volume = "389", pages = "47-54", ASTM_id = "JALCEU" }
36	0.93555246	Ba8 O20 Pt2 Ti4	Cmce				0.003132028											-5.81E-05			0.000592198						-5.89E-05						5.84946918	5.760065708			13.5868203	13.31199584			13.31864443	12.97063945			mp-558894	@article{Blattner1948, author = "Blattner, H. and Graenicher, H. and Kaenzig, W. and Merz, W.", title = "Die Kristallstruktur des hexagonalen und rhombischen Barium-Platinat-Titanats", journal = "Helvetica Physica Acta", year = "1948", volume = "21", pages = "341-354", ASTM_id = "HPACAK" }
49	0.94289723	Ba2 O12 Ti4 Tl2	P1				0.013383162											0.033090044									0.000918528	0.00021299					3.41629407	3.46103856	93.45127501	102.6993809	3.45443794	3.616263366	91.35127799	91.95982434	26.89741412	31.23266527	90.10014778	92.23791047	mvc-10813	@article{Jain2013, author = {Jain, Anubhav and Ong, Shyue Ping and Hautier, Geoffroy and Chen, Wei and Richards, William Davidson and Dacek, Stephen and Cholia, Shreyas and Gunter, Dan and Skinner, David and Ceder, Gerbrand and Persson, Kristin a.}, doi = {10.1063/1.4812323}, issn = {2166532X}, journal = {APL Materials}, number = {1}, pages = {011002}, title = {{The Materials Project: A materials…
27	0.944837542	Ba2 N2 O11 Ti6	P1				0.000257703								0.113544295			-0.000161641									0.006584887						3.94776916	4.039581951	98.44453783	97.38649881	7.95256473	8.014925013	89.95815392	89.79156327	9.24568187	8.757373206	104.3626078	109.9000956	mp-755526	@article{Jain2013, author = {Jain, Anubhav and Ong, Shyue Ping and Hautier, Geoffroy and Chen, Wei and Richards, William Davidson and Dacek, Stephen and Cholia, Shreyas and Gunter, Dan and Skinner, David and Ceder, Gerbrand and Persson, Kristin a.}, doi = {10.1063/1.4812323}, issn = {2166532X}, journal = {APL Materials}, number = {1}, pages = {011002}, title = {{The Materials Project: A materials…
56	0.947529214	Ba2 O6 Ti1 Zr1	Fm-3m				0.014858907											0.003853101									9.995700445					0.005219143	8.29342878	8.715033302											mp-1078457	@article{Landinez-Tellez2014, author = "Landinez-Tellez, David A. and Toro, Crispulo Enrique Deluque and Roa-Rojas, Jairo", title = "Electronic, structural and ferroelectric properties of the Ba2 Zr Ti O6 double perovskite", journal = "Dyna (Medellin, Colombia)", year = "2014", volume = "183", pages = "126-131", ASTM_id = "DYNABV" } @article{MarquezAlvarez2013, author = "Marquez Alvarez, Jair and…
54	0.954735511	Ba12 O34 Ti8 Y4	P6_3/mmc				0.000276028											-3.80E-05									0.010111906			0.006277728			6.00232883	6.136763152							30.01966948	29.0818833			mp-16663	@article{Kuang2002, author = "Kuang, X.-J. and Jing, X.-P. and Loong, C.-K. and Lachowski, E.E. and Skakle, J.M.S. and West, A.R.", title = "A new hexagonal 12-layer perovskite-related structure: Ba6 R2 Ti4 O17 (R = Nd and Y)", journal = "Chemistry of Materials", year = "2002", volume = "14", pages = "4359-4363", ASTM_id = "CMATEX" }
29	0.95666815	Ba6 Nb8 O30 Ti2	P4bm				0.006419769									0.006099647		0.569806059									0.119108559						12.690561	13.08513053							4.13440304	3.782082471			mp-557072	@article{Jamieson1968, author = "Jamieson, P.B. and Abrahams, S.C.", title = "Reexamination of the crystal structure of ferroelectric tetragonal bronze-type Ba6 Ti2 Nb8 O30", journal = "Acta Crystallographica B (24,1968-38,1982)", year = "1968", volume = "24", pages = "984-986", ASTM_id = "ACBCAR" }
24	0.95672823	Ba1 Mn3 O38 Ti18	R-3				5.86E-06							0.00220047				0.000109353									0.026501139						10.50854875	10.38730211							21.15174183	21.52392464			mp-19502	@article{Peterson1995, author = "Peterson, R.C. and Grey, I.E.", title = "Preparation and structure refinement of synthetic Ti(3+)-containing lindsleyite, Ba Mn3 Ti18 O38", journal = "Canadian Mineralogist", year = "1995", volume = "33", pages = "1083-1089", ASTM_id = "CAMIA6" }
55	0.961970366	Ba1 O8 Ti4 Zn1	P-31m				0.000793789											0.540014622									0.000134821				6.40E-05		5.87482377	5.859952445							8.65760157	8.588726697			mvc-477	@article{Jain2013, author = {Jain, Anubhav and Ong, Shyue Ping and Hautier, Geoffroy and Chen, Wei and Richards, William Davidson and Dacek, Stephen and Cholia, Shreyas and Gunter, Dan and Skinner, David and Ceder, Gerbrand and Persson, Kristin a.}, doi = {10.1063/1.4812323}, issn = {2166532X}, journal = {APL Materials}, number = {1}, pages = {011002}, title = {{The Materials Project: A materials…
19	0.963748031	Ba1 Mg14 O16 Ti1	P4/mmm				0.000382294						0.013074648					0.020318321									0.00845081						8.76956571	8.551728289							4.49826048	4.417375804			mp-1034142	@article{Jain2013, author = {Jain, Anubhav and Ong, Shyue Ping and Hautier, Geoffroy and Chen, Wei and Richards, William Davidson and Dacek, Stephen and Cholia, Shreyas and Gunter, Dan and Skinner, David and Ceder, Gerbrand and Persson, Kristin a.}, doi = {10.1063/1.4812323}, issn = {2166532X}, journal = {APL Materials}, number = {1}, pages = {011002}, title = {{The Materials Project: A materials…
6	0.967823101	Ba1 Bi2 O1 Ti2	P4/mmm				0.045807142	0.008121388										0.000365608									0.025186955						4.11531363	4.305164634							8.70727807	8.659639315			mp-1070808	@article{Yajima2013, author = "Yajima, Takeshi and Nakano, Kousuke and Takeiri, Fumitaka and Hester, James and Yamamoto, Takafumi and Kobayashi, Yoji and Tsuji, Naruki and Kim, Jungeun and Fujiwara, Akihiko and Kageyama, Hiroshi", title = "Synthesis and physical properties of the new oxybismuthides Ba Ti2 Bi2 O and (S rF)2 Ti2 Bi2 O with a d1 square net", journal = "Journal of the Physical Societ…
18	0.968273278	Ba1 Mg30 O32 Ti1	P4/mmm				0.000221162						0.00585408					0.006889456									-1.66E-05						8.66796777	8.781432963							8.6860091	8.399904962			mp-1040389	@article{Jain2013, author = {Jain, Anubhav and Ong, Shyue Ping and Hautier, Geoffroy and Chen, Wei and Richards, William Davidson and Dacek, Stephen and Cholia, Shreyas and Gunter, Dan and Skinner, David and Ceder, Gerbrand and Persson, Kristin a.}, doi = {10.1063/1.4812323}, issn = {2166532X}, journal = {APL Materials}, number = {1}, pages = {011002}, title = {{The Materials Project: A materials…
22	0.968526183	Ba1 Mg14 O16 Ti1	Pmmm				0.003797702						0.000170903					0.041115932									0.000386166						4.5314735	4.56014782			8.78314618	8.291921901			8.79193576	8.848178083			mp-1034138	@article{Jain2013, author = {Jain, Anubhav and Ong, Shyue Ping and Hautier, Geoffroy and Chen, Wei and Richards, William Davidson and Dacek, Stephen and Cholia, Shreyas and Gunter, Dan and Skinner, David and Ceder, Gerbrand and Persson, Kristin a.}, doi = {10.1063/1.4812323}, issn = {2166532X}, journal = {APL Materials}, number = {1}, pages = {011002}, title = {{The Materials Project: A materials…
23	0.969649215	Ba1 Mg1 O8 Ti4	P-31m				2.39E-05						0.189355583					0.004005477									0.030927434						5.39185207	5.295784577							7.51218276	7.669498318			mvc-483	@article{Jain2013, author = {Jain, Anubhav and Ong, Shyue Ping and Hautier, Geoffroy and Chen, Wei and Richards, William Davidson and Dacek, Stephen and Cholia, Shreyas and Gunter, Dan and Skinner, David and Ceder, Gerbrand and Persson, Kristin a.}, doi = {10.1063/1.4812323}, issn = {2166532X}, journal = {APL Materials}, number = {1}, pages = {011002}, title = {{The Materials Project: A materials…
2	0.972070345	Al2 Ba2 O14 Ti8	P6_3mc	8.13E-05			0.007563137											0.028554808									0.01416594						6.05696562	6.155874782							10.2758436	9.607232762			mvc-1120	@article{Jain2013, author = {Jain, Anubhav and Ong, Shyue Ping and Hautier, Geoffroy and Chen, Wei and Richards, William Davidson and Dacek, Stephen and Cholia, Shreyas and Gunter, Dan and Skinner, David and Ceder, Gerbrand and Persson, Kristin a.}, doi = {10.1063/1.4812323}, issn = {2166532X}, journal = {APL Materials}, number = {1}, pages = {011002}, title = {{The Materials Project: A materials…
17	0.973371169	Ba1 Mg30 O32 Ti1	P4/mmm				0.000643092						0.005926351					0.008564052									0.00034892						8.67337504	8.782917705							8.67971138	8.413617354			mp-1040392	@article{Jain2013, author = {Jain, Anubhav and Ong, Shyue Ping and Hautier, Geoffroy and Chen, Wei and Richards, William Davidson and Dacek, Stephen and Cholia, Shreyas and Gunter, Dan and Skinner, David and Ceder, Gerbrand and Persson, Kristin a.}, doi = {10.1063/1.4812323}, issn = {2166532X}, journal = {APL Materials}, number = {1}, pages = {011002}, title = {{The Materials Project: A materials…
9	0.978121072	Ba4 F16 O4 Ti4	Pbcm				0.010591121			0.001168897								0.073841902									0.002197656						5.30855979	5.269084078			5.60555008	5.595188271			13.91016489	13.85424372			mp-16915	@article{Crosnier1992, author = "Crosnier, M.P. and Fourquet, J.L.", title = "Synthesis and crystal structure of BaTiOF4", journal = "European Journal of Solid State Inorganic Chemistry", year = "1992", volume = "29", pages = "199-206", ASTM_id = "EJSCE5" }
4	0.982488402	B2 Ba3 O12 Ti3	P-62m			-0.000125075	0.028596537											0.062656275									0.057079522						8.88921484	9.22365606							3.85725145	3.834727738			mp-11772	@article{ParkHyun-So2004, author = "Hyun-Soo, Park and Bakhtiiarov, A. and Wei, Zhang and Vargas-Baca, I. and Barbier, J.", title = "Non-centrosymmetric Ba3 Ti3 O6 (B O3)2", journal = "Journal of Solid State Chemistry", year = "2004", volume = "177", pages = "159-164", ASTM_id = "JSSCBI" }
28	0.985828432	Ba2 N2 O11 Ti6	P1				0.000654398								0.146810466			0.00020035									0.01631357						3.91148727	4.045633315	97.59571463	96.54053308	8.00550373	7.468987923	90.02209712	93.22243828	9.2768572	9.212770971	104.0852639	105.0123459	mp-776466	@article{Jain2013, author = {Jain, Anubhav and Ong, Shyue Ping and Hautier, Geoffroy and Chen, Wei and Richards, William Davidson and Dacek, Stephen and Cholia, Shreyas and Gunter, Dan and Skinner, David and Ceder, Gerbrand and Persson, Kristin a.}, doi = {10.1063/1.4812323}, issn = {2166532X}, journal = {APL Materials}, number = {1}, pages = {011002}, title = {{The Materials Project: A materials…
33	0.985986173	Ba12 Nd4 O34 Ti8	P6_3/mmc				0.000211671										0.008145889	-0.000814502									0.007501788						6.0666265	6.140420418							30.48331728	28.8787339			mp-16662	@article{Kuang2002, author = "Kuang, X.-J. and Jing, X.-P. and Loong, C.-K. and Lachowski, E.E. and Skakle, J.M.S. and West, A.R.", title = "A new hexagonal 12-layer perovskite-related structure: Ba6 R2 Ti4 O17 (R = Nd and Y)", journal = "Chemistry of Materials", year = "2002", volume = "14", pages = "4359-4363", ASTM_id = "CMATEX" }
25	0.988836769	Ba2 N2 O11 Ti6	C2/m				0.006415628								1.21E-05			0.003043154									0.006290759						15.35938571	14.92609589			3.95550414	4.062602429	98.64286255	97.59198952	9.20173851	9.002526654			mp-775944	@article{Jain2013, author = {Jain, Anubhav and Ong, Shyue Ping and Hautier, Geoffroy and Chen, Wei and Richards, William Davidson and Dacek, Stephen and Cholia, Shreyas and Gunter, Dan and Skinner, David and Ceder, Gerbrand and Persson, Kristin a.}, doi = {10.1063/1.4812323}, issn = {2166532X}, journal = {APL Materials}, number = {1}, pages = {011002}, title = {{The Materials Project: A materials…
47	0.989139185	Ba2 O7 Ti2 Tl1	P4/mmm				0.003857176											1.07E-05									0.009729515	0.003482579					3.8060192	3.792290996							13.35816941	13.21423318			mvc-2537	@article{Jain2013, author = {Jain, Anubhav and Ong, Shyue Ping and Hautier, Geoffroy and Chen, Wei and Richards, William Davidson and Dacek, Stephen and Cholia, Shreyas and Gunter, Dan and Skinner, David and Ceder, Gerbrand and Persson, Kristin a.}, doi = {10.1063/1.4812323}, issn = {2166532X}, journal = {APL Materials}, number = {1}, pages = {011002}, title = {{The Materials Project: A materials…
41	0.990255531	Ba4 O16 Si4 Ti2	P4bm				0.002301603											0.015988639						3.25E-05			8.37E-05						8.62982612	8.499521533							5.32575717	5.325563888			mp-6081	@article{Masse1967, author = "Masse, R. and Grenier, J.C. and Durif, A.", title = "Structure cristalline de la fresnoite", journal = "Bulletin de la Societe Francaise de Mineralogie et de Cristallographie (72,1949-100,1977)", year = "1967", volume = "90", pages = "20-23", ASTM_id = "BUFCAE" } @article{Ochi2006, author = "Ochi, Y.", title = "Fresnoite crystal structure in glass-ceramics", journal …
12	0.994243825	Ba2 Li1 O24 Ti11	P1				0.004900562					1.10E-05						0.005608799									0.004805749						7.33649255	7.207845962	101.8626393	105.5241198	7.39610699	7.572063385	101.9106611	105.5789238	8.96521791	9.014449657	87.68192981	80.89557219	mp-767384	@article{Jain2013, author = {Jain, Anubhav and Ong, Shyue Ping and Hautier, Geoffroy and Chen, Wei and Richards, William Davidson and Dacek, Stephen and Cholia, Shreyas and Gunter, Dan and Skinner, David and Ceder, Gerbrand and Persson, Kristin a.}, doi = {10.1063/1.4812323}, issn = {2166532X}, journal = {APL Materials}, number = {1}, pages = {011002}, title = {{The Materials Project: A materials…
8	0.994584357	Ba4 F12 O2 Ti2	Cc				0.008819193			0.004702589								0.01164836									7.08E-05						12.12929952	11.642088			9.43928228	9.482766796	129.7305851	129.2138272	7.32897905	7.660307827			mp-561256	@article{Crosnier1992, author = "Crosnier, M.P. and Fourquet, J.L.", title = "Synthesis and crystal structure of a new acentric oxyfluoride: Ba2 Ti O F6", journal = "Journal of Solid State Chemistry", year = "1992", volume = "99", pages = "355-363", ASTM_id = "JSSCBI" }
5	0.997622484	B2 Ba1 O6 Ti1	R-3			0.00029962	0.001646564											0.001168293									0.001542179						5.0742869	4.911262776							16.81825604	16.12132432			mp-11659	@article{AbdelKhalek2012, author = "Abdel Khalek, E.K. and Mohamed, E.A. and Salem, S.M. and Ebrahim, F.M. and Kashif, I.", title = "Study of glass-nanocomposite and glass-ceramic containing ferroelectric phase", journal = "Materials Chemistry and Physics", year = "2012", volume = "133", pages = "69-77", ASTM_id = "MCHPDR" } @article{Zhang2003, author = "Zhang, S.-Y. and Wu, X. and Chen, X.-L. an…
50	0.999729078	Ba4 O24 Ti4 U4	P2_1/c				0.00506219											2.17E-05									0.001293274		0.007785385				6.62332285	6.503962082			8.65235707	8.913223068	103.1127729	109.3184983	10.29983763	10.39929145			mp-560110	@article{Wallwork2006, author = "Wallwork, K.S. and James, M. and Carter, M.L.", title = "The crystal chemistry, structure and properties of a synthetic carnotite-type compound, Ba2 ((U O2)2 Ti2 O8)", journal = "Canadian Mineralogist", year = "2006", volume = "44", pages = "433-442", ASTM_id = "CAMIA6" }
37	1	Ba12 O2 S30 Ti10	C222_1				0.004833389											6.77E-06				0.007627064					0.00794594						6.77247694	6.350352026			15.81660428	16.53208148			24.01205587	24.87454929			mp-555781	@article{Sutorik1994, author = "Sutorik, A.C. and Kanatzidis, M.G.", title = "Ba6 Ti5 S15 O: a new metal/oxysulfide resulting from the inclusion of Ba O into the Ba Ti S3 structure type", journal = "Chemistry of Materials", year = "1994", volume = "6", pages = "1700-1704", ASTM_id = "CMATEX" }
