# Supplementary material for: Structure-mining: screening structure models by automated fitting to the atomic pair distribution function over large numbers of models
Source: Acta Crystallogr A Found Adv. 2020 Apr 28;76(Pt 3):395–409. doi: 10.1107/S2053273320002028 (PMC7233026; doi:10.1107/S2053273320002028)
Supplement: Supplementary file 1 [file a-76-00395-sup1.zip › SI/BaTiO3_heuristic4_COD.csv]

	rw	formula	space_group	Ag_Uiso_r	Al_Uiso_r	As_Uiso_r	Au_Uiso_r	B_Uiso_r	Ba_Uiso_r	Be_Uiso_r	Bi_Uiso_r	Br_Uiso_r	C_Uiso_r	Ca_Uiso_r	Cd_Uiso_r	Ce_Uiso_r	Cl_Uiso_r	Co_Uiso_r	Cr_Uiso_r	Cs_Uiso_r	Cu_Uiso_r	D_Uiso_r	Dy_Uiso_r	Er_Uiso_r	Eu_Uiso_r	F_Uiso_r	Fe_Uiso_r	Ga_Uiso_r	Gd_Uiso_r	Ge_Uiso_r	H_Uiso_r	Hf_Uiso_r	Hg_Uiso_r	Ho_Uiso_r	I_Uiso_r	In_Uiso_r	Ir_Uiso_r	K_Uiso_r	La_Uiso_r	Li_Uiso_r	Lu_Uiso_r	Mg_Uiso_r	Mn_Uiso_r	Mo_Uiso_r	N_Uiso_r	Na_Uiso_r	Nb_Uiso_r	Nd_Uiso_r	Ni_Uiso_r
1030	0.14330775521588804	Ba2 O6 Ti2	Amm2						0.0020846054255514016
1032	0.1444250195738292	Ba2 O6 Ti2	Amm2						0.002026586567077632
1033	0.14531594246929516	Ba2 O6 Ti2	Amm2						0.001998509266227519
1037	0.14643276428905033	Ba2 O6 Ti2	Amm2						0.0019727442578548176
1041	0.14812089336413076	Ba2 O6 Ti2	Amm2						0.0019567189051495374
1044	0.1513429733949298	Ba2 O6 Ti2	Amm2						0.0025348981733005565
124	0.15584689601778126	Ba1 O3 Ti1	P4mm						0.002734826883983844
513	0.16194155940570798	Ba1 O3 Ti1	P4mm						0.0026336578066928035
80	0.1619415594068301	Ba1 O3 Ti1	P4mm						0.002633658912694519
1042	0.16302830877845148	Ba1 O3 Ti1	R3m						0.002704064725895757
1040	0.16308631953559605	Ba2 O6 Ti2	Amm2						0.002827475724782123
1039	0.16312037216204464	Ba1 O3 Ti1	R3m						0.0026994186399838904
1038	0.16340521561567262	Ba1 O3 Ti1	R3m						0.00268105794995303
1036	0.16384386011516214	Ba1 O3 Ti1	R3m						0.0026634612751385536
1027	0.16393363271811598	Ba1 O3 Ti1	R3m						0.0026490165434089144
1035	0.16431769203621735	Ba1 O3 Ti1	R3m						0.0026299216983622716
1026	0.16438194497877026	Ba1 O3 Ti1	R3m						0.002639289826652678
1028	0.16481954873761012	Ba1 O3 Ti1	R3m						0.002613794895791315
1043	0.1658655869134823	Ba1 O3 Ti1	R3m						0.00259901961184381
175	0.16592803951120824	Ba1 O3 Ti1	P4mm						0.0026104438715946455
514	0.16633247524738157	Ba1 O3 Ti1	P4mm						0.0026157730814956666
395	0.16793322039721784	Ba1 O3 Ti1	Pmm2						0.0024853223148835085
1034	0.16942322965551718	Ba1 O3 Ti1	P4mm						0.00262544109596792
516	0.17018999727173167	Ba1 O3 Ti1	P4/mmm						0.0026425978806183027
515	0.17018999727173167	Ba1 O3 Ti1	P4/mmm						0.0026425978806183027
159	0.17174713783935958	Ba0.92 O2.89 Ti0.9	P4mm						0.0027116117069892797
820	0.17638813842121134	Ba28 Fe28 O70	P2_1/c						0.00155975631865221																		0.013377038202745103
821	0.21017566958418152	Ba1 O3 Ti1	Pm-3m						0.0045820742933681555
81	0.21017566958426345	Ba1 O3 Ti1	Pm-3m						0.004582073618717933
517	0.2101756695871304	Ba1 O3 Ti1	Pm-3m						0.004582073021339914
518	0.2101756695871304	Ba1 O3 Ti1	Pm-3m						0.004582073021339914
415	0.2101756695876448	Ba1 O3 Ti1	Pm-3m						0.004582076289388115
682	0.21017566958977282	Ba1 O3 Ti1	Pm-3m						0.004582073137904418
681	0.2206768503344394	Ba8 Fe8 O21	Pm-3m						0.0037505917494793655																		0.015743235460024825
683	0.2265152925625295	Ba1 Fe1 O3	Pm-3m						0.003933850663348839																		0.015994868484995137
684	0.22667383041309858	Ba1 Co1 O2.2299	Pm-3m						0.0035107901323797415									0.01626644522845472
473	0.2907228379194991	Ba1 Nb0.92 O2.76	Pm-3m						0.0026615836855265968																																						0.021461845866467315
431	0.30705962226137196	Ba1 Nb1 O3	Pm-3m						0.0024977956141271204																																						0.022444839445726887
861	0.32324666398166857	Ba1 Co1 O2.22	Pm-3m						0.004834581008807493									0.005289066171711092
365	0.3455941963369794	Ba1 O3 Sn1	Pm-3m						0.0020496268205847643
417	0.3666573781580784	Ba1 O3 Ti1	Pm-3m						0.005789595198987817
456	0.38013954382615495	Ba1 Ir1 O3	Pm-3m						0.018320299478541992																												0.0030132318708456936
679	0.38013954411340833	Ba1 Ir1 O3	Pm-3m						0.01831980353220223																												0.0030132243410892524
468	0.4188736313050161	Ba3 Nb9 O18	R3m						0.005652935306371561																																						0.002793983821640817
812	0.4518651654343714	Ba2 Ge4 Ni4	I4/mmm						0.011016487804460995																					0.0012441064412611375																			0.8072060102224525
234	0.45239941808661727	Ba6 O18 Ru6	P6_3/mmc						0.0028200932573906466
255	0.46663318241868496	Ba2 Nb5 O9	P4/mmm						0.0004723961583529435																																						0.011130397473759861
678	0.5231559441441945	Ba12 Ir12 O36	C2/c						0.005748746238121792																												0.0032062310227580536
677	0.527456134774789	Ba10 Ir10 O29.384	C2/m						0.003834097022540141																												0.002244753096906619
246	0.5338103796394053	Ba12 O48 Sc24	C2/c						0.0009857420582945636
457	0.5499147451177632	Ba16 In32 O64	P2_1/c						0.0009122202202972762																											0.007876745864978043
910	0.55182418459699	As8 Ba4 Ge8	P4_2mc			0.0048397541959692755			0.0007113159854536418																					1.273964822604779
521	0.5526581901247467	As8 Ba4 Ge8	P4_2mc			0.004534713316314041			0.0007057700745701554																					1.07282974375482
672	0.5565514650393955	As4 Ba2 Fe4	I4/mmm			0.020215964687612192			0.0040438065003176385																		0.45389947137276576
575	0.5676093636223354	Ba6 Fe6 O16.02	P6_3/mmc						0.005811370928291652																		0.005857146370819689
483	0.5732214196670505	Ba6 O18 Ti6	P6_3/mmc						0.006970181063891849
883	0.5772650706195138	Ba6 O17.274 Ti6	P6_3/mmc						0.006313078492840732
882	0.5776880795009065	Ba6 O17.496 Ti6	P6_3/mmc						0.006561886395417326
144	0.5805696516467831	Ba2 Nb5 O9	P4/mmm						0.00014585298048483286																																						0.014596232366702256
644	0.5805729186481906	Ba12 Fe12 O36	R3m						0.005061758685441261																		0.00971122197479464
472	0.5810571300156564	Ba8 In4 O14	I4/mmm						0.018591934326471094																											0.0036150678413817074
433	0.581095256230621	Ba8 In4 O14	I4/mmm						0.018397395095328242																											0.0037781856194938944
383	0.5981329792537547	Ba3 O6 Zn3	P3_121						0.0042354140824904735
896	0.608708290006165	Ba2 P4 Zn4	I4/mmm						0.005644722661790055
355	0.6206118952886104	Ba2 Nb5 O8.936	P4/mmm						0.0003250283512618453																																						0.012183229507015432
449	0.6273048317981255	Ba5 O12.495 V5	P3m1						0.005008093552686718
382	0.6341674819273754	Ba12 Fe12 O36	R-3m						0.004187810768347321																		0.013584122864898907
142	0.6361317561252804	Ba2 Cu4 Se4	I4/mmm						0.02107738806808139												0.47265999862985897
559	0.6410844775829786	Ba5 O15 Ta4	P-3m1						0.012020649919742016
570	0.6448874541944015	Ba6 Cr21 O42	R-3m						0.0007625262780771111										0.019280323997326744
676	0.6478177828634308	Ba12 Ir12 O36	C2/m						0.002487029662321823																												0.0038090357614920605
2	0.6484862262613557	Ba4 O6 Pd2	Immm						0.012380300383109452
781	0.6550300367082068	Ba28 Fe28 O70	P2_1/c						0.003270281112760521																		5.823087549973581e-05
649	0.6571366111912563	Ba22 O132.96 Ti56	C2/m						0.0018100758344020424
334	0.6625050015194254	Ba20 Fe20 O56	Cmcm						0.0017235696178567																		0.008631934869652805
469	0.6628191974375833	Ba14 Ir12 O38	C2/m						0.003111668489567167																												0.00959128461165398
602	0.6724984644217604	Ba5 O15 Ta4	P-3m1						0.0017687486678596982
187	0.6795206382112025	Ba10 Fe10 O26.536	P6_3/mmc						0.004608518389551545																		0.010753294079626394
162	0.6863382540517072	Ba2 Cu6 O8	Cmmm						0.0275769090349388												0.0027435898126732155
604	0.6938220989730032	Ba6 O30 Ti12	C2/m						0.00814421318483754
207	0.6948060071060216	Ba12 Co12 O31.72	P6_3/mmc						0.00403823624667229									0.02090871940366921
489	0.6962406168869072	Ba6 O30 Ti12	C2						0.003004121653111337
1029	0.7076756958518143	Ba1 O3 Ti1	P4mm						0.004188812109990505
229	0.7089408827029017	Ba9 O27 Ru9	R-3m						0.004098979567777228
605	0.7110754470474252	Ba3 O6 Zn3	P3_121						0.0011840764993066777
421	0.7139831788433658	Ba16 In24 O52	Iba2						4.264418317755865e-05																											0.004909709646423162
606	0.7143848233277482	Ba3 Co3 O6	P3_121						0.0031818791587549817									0.30263923576548757
30	0.7160197639969827	Ba9 Mn9 O27	R-3m						0.004804816764368846																																		0.010199482475953297
416	0.7173920609250144	Ba8 O16 Si4	Pnma						0.008855693964471863
634	0.7182232282002751	Ba10 Mn10 O29.154	P6_3/mmc						0.004294274505242674																																		0.004823110200351012
506	0.7215521944450501	Ba8 Ge16 O40	Cmce						0.0025983264320470763																					0.007590596275216642
250	0.7386134985513146	Ba10 Mn10 O28.11	P6_3/mmc						0.004727081533397753																																		0.007445730935366829
58	0.7396147598746163	Ba2 Fe24 O38	P6_3/mmc						0.008200809710856672																		0.003852229945007332
947	0.7399093507882156	Ba8 Bi4 O2	I4/mmm						0.008729370330587703		0.0025916893467108886
59	0.7399741783706342	Ba2 Fe24 O38	P6_3/mmc						0.010047205377254492																		0.003635278807013109
1024	0.7400374835260903	Ba2 Fe24 O38	P6_3/mmc						0.010014817736236465																		0.0036382029017262276
249	0.7409038315196215	Ba6 Mn6 O17.28	P-6m2						0.004819887250905262																																		0.0065488217740554576
299	0.7409346520454381	Ba6 Mn6 O16.974	P-6m2						0.004816583350948398																																		0.006545438446058039
51	0.7429277526317501	Ba12 Cu12 N12	C2/c						0.0036205077040773145												0.001903727955875971																								0.002962514726443788
705	0.7436844822488948	Ba8 Fe16 O32	Cmc2_1						0.005907259599508865																		0.0003572379578254718
100	0.7467871006229532	Ag9.66 Al10.34 Ba4	Cmcm	0.007131392584616284	0.015495164939311553				0.0031623750962379293
319	0.7474416801040834	Ba8 Mn8 O23.688	P6_3/mmc						0.005492757107039848																																		0.006863028230432647
291	0.7506871112414215	Ba6 Fe52 O82	P6_3/mmc						0.0023591302376472323																		0.007919357359140324
633	0.7538120242857813	Ba8 Mn8 O23.598	P6_3/mmc						0.0037556503937759065																																		0.006300899237953042
193	0.7555789262699322	Ba2 Fe24 O38	P6_3/mmc						0.016951124981934608																		0.0038299064861384634
173	0.7586877856515857	Ba8 Mn8 O24	P6_3/mmc						0.0035922208291564177																																		0.005890819963846018
526	0.7651367663486602	Ba2 O18 V8	P2/c						0.006061850532334955
632	0.7716162265091772	Ba15 Mn15 O44.775	R-3m						0.0033930899594148043																																		0.005857478441671804
885	0.7724236588240062	Ba2 Mn4 P4	I4/mmm						0.0008534840664055965																																		0.6920739910619939
197	0.7743657868801174	Ba4 O12 Rh4	P6_3/mmc						0.020454551714969696
226	0.7777666950028955	Ba4 Mn4 O11.802	P6_3/mmc						0.0005858581998840322																																		0.00511886903419598
227	0.7796185692547601	Ba4 Mn4 O11.832	P6_3/mmc						0.0006150089987585582																																		0.005177940874818618
419	0.7814864168232226	Ba24 O66 V21	R-3m						0.0043852505623862914
876	0.7838925647021715	Ag4 Ba2 Sn4	I4/mmm	0.0192549089471764					0.012538879820361419
409	0.78770981380093	Ba2 Fe36 O54	P6_3/mmc						0.000983849372002319																		0.005431499714323548
225	0.7883847495680836	Ba4 Mn4 O10.386	P6_3/mmc						0.0006240070726601291																																		0.004309728086806214
205	0.7915342648785301	Ba4 Cu16 S12	Pnma						0.005510821661459645												0.057000799958291715
764	0.7916153596861729	Ba4 Ge4 Ni4	Pnma						0.02161160545058459																					0.0002772944881311095																			0.1578156193684308
298	0.7934399276196819	Ba8 Mn8 O22.632	P-6m2						0.004201811965710585																																		0.007352172876161157
199	0.7976243513709853	Ba12 O28.44 Pt8.3	P-62c						0.0027069808434493072
60	0.7981347044360065	Ba2 Fe24 O38	P6_3/mmc						0.0014186333801703096																		0.011258796225103333
70	0.8010420336658961	Ba2 Fe24 O38	P6_3/mmc						8.603135456156758e-05																		0.015171026349600117
462	0.8012178131419915	Ba8 Ir6 O20	P2_1/c						0.0016690238488162572																												0.00735486274476558
69	0.8044210721330675	Ba1.296 Ga21.596 O33.68	P6_3/mmc						0.004287937704969914																			0.007137014749364659
995	0.8050696771449657	Ba2 Fe24 O38	P6_3/mmc						0.00011921086890030187																		0.012594632786707466
778	0.8066198787582717	Au3.634 Ba2 Sn4.366	P4/nmm				0.02243456571519847		1.24261792403198e-06
780	0.8070263555412783	Au4.328 Ba2 Sn3.672	P4/nmm				0.025464115735951143		0.01545266097395515
779	0.811518890873096	Au4 Ba2 Sn4	P4/nmm				0.022997997468820655		0.017457213916702307
908	0.8126298327607115	Ba2 Sn4 Zn4	P4/nmm						0.029492550901766525
888	0.8145881060891715	Ba4 Mn4 Sb8	I4/mmm						9.62987955535383e-05																																		0.006802448030056274
761	0.8159365677560246	Ba6 Ge32 Rh8	I4/mmm						0.012469918076406822																					0.026021637035938263
891	0.8161918308681118	Ba8 Cu4 F24	Cmce						0.008343226588517974												1.307706495423411e-05					0.06478221785297926
800	0.817584625357971	Ba9 O27 Re5.883	R-3m						0.011845257790459505
656	0.8176859088695886	Ba8 Fe16 O32	Cmc2_1						0.006358457296021018																		-4.165757538256956e-05
905	0.8189690733210316	Ba2 Mg4 Si4	I4/mmm						0.029933256956591988																																	0.003123926630910735
64	0.8196567875450885	Ba2 S6 V2	P6_3/mmc						0.017138796383144774
777	0.8200380352338089	Au3.548 Ba2 Sn4.452	P4/nmm				0.019799188601449146		0.02482308572416091
811	0.820245069287699	Ba4 Ge8 Ni8	Pnma						0.010917025842999561																					0.08695359039634686																			0.003811699938941378
108	0.8208294370693403	Au8 Ba4 O16	I4_1/a				0.005005612012351964		0.06883670378294308
88	0.8210408587172426	Ag0.8 Ba2 Ga7.2	I4/mmm	0.002088702859023914					0.01661234159413935																			0.03289866081312463
902	0.8212247209777995	Ba4 Ge2 Se8	P2_1/m						1.770014393958969e-05																					0.43188074421039524
236	0.8219269803566704	Ba9 O24 P6	R-3m						0.011697536378295579
305	0.8220982578896634	Ba2 Nb4 O12	P2_1/c						0.0011996930987352205																																						0.00011737848298069427
422	0.8261022978864313	Ba9 O24 P6	R-3m						0.008890827865957542
261	0.826458352556795	Ba24 Ga12 O42	P2_1/c						0.010877309079012352																			0.0030721624308939132
1045	0.8304372090817647	As6 Ba9 O24	R-3m			0.0002080469232849828			0.011616148005867874
996	0.8320394083585493	Ba3 O8 V2	R-3m						0.014754888808911857
588	0.832226794242511	Ba2 Ga6.22 Sn1.78	I4/mmm						0.018808155773573646																			0.022126655848290808
566	0.8324296327390056	Ba3.818 F16.1312 Zr2	P4/nmm						0.014809204780737818																	0.32534395338031996
643	0.8329203117852512	Ba2 N16 Si12	Imm2						0.0329113028801311																																				0.03659960689245738
441	0.8337489632518416	Ba9 Cr6 O24	R-3m						0.012937814534069645										4.154155348607944e-07
955	0.8358194051467901	Ba3 O8 P2	R-3m						0.014673703174135844
589	0.8368393413203588	Ba9 Cr6 O24	R-3m						0.01389168536162209										0.00028330859575093764
481	0.8381093655524995	Ba9 Mn6 O24	R-3m						0.012292790354321834																																		0.0020997257276870783
694	0.8381859740054131	Ba9 O24 V6	R-3m						0.012985714726864819
378	0.8404715780574125	Ba2 Cu6 O8	Cmmm						4.76241849395475e-06												6.202909048852707e-06
265	0.840824316944769	Ba10.8 Nb24 O70.7976	P6/mmm						0.00016009781010882336																																						0.03547191618661581
268	0.8411548546848309	Ba2 Ge7.292 Mg12	P6_3/m						3.7800542470983475e-05																					0.026886048115661094												0.10750007501457587
134	0.8412504618437262	Ba2 Co2 O6	P-6m2						0.00029424299530315116									0.018316247989260084
864	0.8434715880171235	Ba8 Ge8 S24	P2_1/c						0.014145457829265311																					0.033489300663397475
89	0.8456993374170431	Ag0.64 Al7.36 Ba2	I4/mmm	0.8211347242210906	0.011067184036993978				0.03427700463158047
849	0.847782320197668	Al8 Ba2 Se14	Pc		0.052531858505271596				0.00893771727679132
945	0.849248018816512	Ba2 Ge6 Pt2	I4mm						8.276129215731737e-05																					0.004718124375306381
895	0.8492783430808108	Ba2 S6 Ti2	P6_3/mmc						0.010934563815622002
703	0.8497572417418259	Au8 Ba4 In8	Pnma				0.01758191172540945		2.2064343436657822e-06																											0.06399785422945059
55	0.8497961762620901	Ba2 S6 V2	P6_3/mmc						0.01074635624295329
302	0.8498281524291043	Ba12 N12 Ni12	Pnma						0.0023681745069262647																																				1.4813831419866116e-05				0.001380980821994823
62	0.8498794156146895	Ba4 S12 V4	Cmc2_1						0.009879176782461621
61	0.8500127390108583	Ba4 S12 V4	Cmcm						0.010342916355678796
603	0.8506865990053258	Ba2 S6 Ti2	P6_3/mmc						0.01116643095250084
52	0.8510068708598177	Ba16 Cu13 N15	P2_1/c						0.0015735455695254444												0.004992732891730761																								0.24980506396703517
63	0.8524710782821203	Ba4 S12 V4	C222_1						0.010141211386477635
339	0.8527095912690872	Ba6 F34 Mg11	P-1						0.00011049100032198538																	0.06495182626461238																0.03409379626038624
617	0.8534734862275541	Ba8 In20 P20	Pnma						0.0027384673981172415																											4.288516832349472e-05
627	0.8552395942840345	Ba6 Mn6 O18	P6_3cm						0.004966316137667704																																		0.028905637956827906
710	0.8562494144900781	Ba4 Bi2 Sb4	Immm						0.00783802664854419		0.08437091641253504
637	0.8577038836309622	Ba24 Mn20 O64	Cmce						0.003612148349354586																																		-0.0008858712711558563
260	0.8581596920024439	Ba2 Ga4 O7.998	P6_322						0.00876602483697658																			0.005780827021426909
439	0.8586123891623517	Ag24 Ba4 O16	Pnna	0.013010300775949892					0.02015578160521561
743	0.8586842717851912	Ba4 Cu13.278 Te12	P2_1/m						0.00016387615450711687												0.04852914939149419
717	0.8603630553261826	Ba8 Cu13.328 Te20	C2/c						0.013547026687299834												0.05536203887518217
992	0.8610443571030141	Ba1 Mo6 S8	P-1						3.117624315050302e-05																																			0.0004868490287010884
715	0.8616755464813829	Ba8 Cu12.984 Te20	C2/c						0.015868913566243942												0.05839223903634972
716	0.8617383262121772	Ba8 Cu12.968 Te20.0	C2/c						0.015326107692627218												0.057631328758934446
463	0.8617483776263156	Ba16 O24 Zn8	C2/c						0.009387872710829455
791	0.8617586464740217	Ba4 Te24 U4	P2_1/c						0.015087950659149378
645	0.8621006564545153	Ba6 H3 N3	R-3m						0.007032561234560447																						0.1543298664305921														0.05323703118272306
505	0.8646997543380429	Ba16 Ge32 O80	P2_1/c						0.016301807182390153																					4.284361146222714e-05
116	0.8647966004488323	B8 Ba4 Se24	Cmce					0.002802805308741672	0.00041219773907990833
621	0.8674074611757533	Ba24 Ga24 N40	C2/c						0.00022698800133959837																			0.05541342282049493																	0.6182360756325547
312	0.8683079420028932	Ba16.482 Nb9 S41.976	R-3m						0.006528753794756907																																						0.057506507029756675
295	0.868766977452567	Ba24 I76 Pr12	C2/c						0.0064833462050442915																										0.0008707451383249152
894	0.8697572377186307	Ba4 Ni8 Si8	Cmcm						0.016516317748263742																																								0.09299152791508467
744	0.8700415256050957	Ba4 S12 Th2	P4_2/nmc						0.014222208003910473
699	0.8712083227061452	Ba16 Sn48 Yb16	Cmce						0.005668686725229909
211	0.8728467994534478	Ba2 Ni2 O6	P6_3mc						0.00426360104058627																																								0.012383926028193538
50	0.8729047614759237	Ba18 N24 Nb4	P-1						0.004076722669908878																																				0.002725374629687735		0.009215935238670129
1031	0.8729379656816572	Ba18 N24 Nb4	P-1						0.004070355816682775																																				0.002838289678425041		0.009309781968005264
567	0.873530133807976	Ba2 Ni2 O6	P6_3/mmc						0.005148182860264872																																								0.01942745124437386
900	0.8752748169664557	Ba2 Co2 O5.562	P6_3/mmc						0.00423861313190707									0.01680189453905523
925	0.8759832926193925	Ba4 Fe7.8 Se12	Pnma						0.006719499902469368																		0.07607180172354847
765	0.8762692023260066	Au16 Ba8 P32	Fddd				0.009422097564160603		5.166206219267782e-06
296	0.8768921261819471	Ba4 N16 Si10	Pmn2_1						0.001026529037162083																																				0.0009563236087220656
480	0.8774150160111787	Ba16 O108 Ti48	C2/m						0.0001886297209141242
499	0.8774150160111787	Ba16 O108 Ti48	C2/m						0.0001886297209141242
264	0.879052931034896	Ba3.3 Nb10 O28.29	P4bm						0.1126354428271847																																						0.005300831723250519
157	0.8794721820686535	Ba36 Cu52.08 O108	Pccm						0.00013427329478536123												0.015095886597888998
607	0.8794802850788399	Ba4 Ni4 O8	Cmcm						0.00027297228706800903																																								0.009422781771686655
286	0.8797671369734184	Ba5.936 O80 Ti40	C2/m						0.00485145033637753
338	0.8814466847921746	Ba12 Ga16 Sb20	Pnma						0.006987331537572351																			0.0776762939429903
8	0.8815268041389795	Ba8 F32 Zr4	Pnma						0.010997465549074324																	0.1057572843237491
884	0.8826854631094111	Ba2 Fe4 P4	I4/mmm						0.012643261971193132																		0.001848265198876962
391	0.8843250712726808	Ba4 Cu8 Se8	Pnma						0.00800096333932224												5.74994225644912e-05
587	0.8850840126758026	Ba76 In36 N36	C2/m						8.159870534438411e-05																											0.010417632147935636									0.10970812146823583
204	0.8852597638278583	Ba6 Fe6 Se14	P6_3mc						0.02714304406964686																		1.6911319194763448
256	0.8862607475293522	Ba20.8 Nb10 S50.7104	P6_3/mmc						0.007463071691222958																																						0.07897080276349952
44	0.8864515394348876	Ba20 N24 Si8	P2_12_12_1						0.010217132304615753																																				0.06690003703786027
680	0.886651695369967	Ba2 Co2 O6	P6_3/mmc						0.004399169733956484									0.014118403606770715
325	0.8867174082465514	As16 Ba16 S40	Pca2_1			0.04818112688841999			0.00967487886905536
626	0.888079285292481	Ba2 Mn2 O6	P6_3/mmc						0.0010135345464081377																																		0.0004903171540580031
999	0.8881254619167763	Ba2 Ge2 Mn2	P4/nmm						8.903418254429679e-05																					0.058831069709559536													0.01070475656287177
598	0.8887224466878924	Ba4 Mo4 O16	I4_1/a						7.060720140023434e-06																																			0.001269900761444426
376	0.8887607667596801	Ba16 In16 S40	Pbca						0.0002958282291724508																											0.12830504445064
444	0.8896757849510561	Ba1 O16 Ti8	C2						0.009359992127762916
612	0.8898706575783019	Ba28 Se52 Sn12	Pnma						0.0004459526072353146
196	0.8901667520713918	Ba4 Mo4 O16	I4_1/a						0.0006050838678339968																																			3.333126499197819e-05
294	0.8912143690806101	Ba4 Ce4 I16	C2/c						0.000703320069795367							3.6099546764137846e-06																			0.001621813967299887
25	0.8915524966408286	Ba5.5 O60 Ta21.8	P4/m						0.05701427554473145
301	0.8923933975006908	Ba4 Cl16 Pd4	Pbcn						0.003105655141503514								0.11869877335600651
171	0.8924871555872955	Ba2 Mn2 O6	P6_3/mmc						0.010606276540359172																																		0.015230689423170081
446	0.8926745777689183	Ba16 Mn8 O24	Cc						0.005133127230900249																																		0.004330732514113616
411	0.8928511080702309	Ba2 O26 Ti12	P-1						0.0059429516191879085
95	0.8929714388640622	Ag21.544 Ba32 Si30.176	C222	0.0013552124560157108					0.012974222206433728
262	0.8933784853813669	Ba2 Ir4 P4	I4/mmm						0.010044487377519083																												0.0004723002611093052
420	0.8936601337574605	Ba4 S16 Sm8	Pnma						0.00031339811001361784
11	0.8938757864286009	Ba8 F32 Zr4	Pnma						0.011632312613439331																	0.1622533658572346
132	0.8939814399208458	Ba8 Co4 O16	P2_1/c						7.473173602965729e-05									0.020927574012814407
48	0.8940096290922546	Ba12 Ga8 N16	Pnna						0.00992312044455421																			0.0011782032486932488																	0.013076218583780037
476	0.8940302706936839	Ba12 Ga8 N16	Pnna						0.009914076148966854																			0.0011758814739374797																	0.013097094817133469
767	0.8947600234063917	Ba12 Nb8 Se36	P2_1/c						6.865724763927293e-05																																						0.02121160102756945
998	0.8950331066062713	Ba2 Mg2 Si2	P4/nmm						0.005061348775671072																																	0.00010080050871037782
340	0.8952623991711403	Ba16 Br8 Si12	P2_1/c						0.002052888439290252			0.031042293558626782
904	0.8957693842883271	Ba32 S68 Sb24	P2/c						0.0006317428918006923
453	0.896496049591879	Ba16 Fe32 O64	Pnma						0.0018667236372769526																		0.00047130436604733277
358	0.8966379389364905	Ba12 Ge11.268 Sn8.732	Cmcm						0.010071341176090506																					0.006516418366558483
164	0.8967241967351552	Ba10 O32 Re6	P6_3cm						0.003678017193943205
877	0.8976064409257928	Au6.32 Ba2 Ge1.68	I4/mmm				0.06557291365524626		8.684227090400111e-06																					0.06477869096655484
384	0.8991380226200795	Ba8 S12 Zn4	Pnma						0.011886055132141672
167	0.8992256028535865	Ba4 O26 Ti11	C2/m						0.0004975191630037515
906	0.9005094386089981	Ba2 Ge4 Mg4	I4/mmm						0.019635419854570155																					0.04410408563644269												-1.493830620035395e-07
154	0.9005535704787825	Ba4 Te16 Tm8	Pnma						0.011503463916607302
543	0.9005538458715527	Ba4 F16 Mg4	Cmc2_1						0.012090270727882315																	0.400434118768832																1.6359482167210455
548	0.9009327692617489	Ba4 F16 Mg4	Cmc2_1						0.012419019607272761																	0.4054469030985288																2.311414853954147
797	0.9011145894029079	Ba24 Se36 U6	R-3c						0.046562013677336346
547	0.9011189075224577	Ba4 F16 Mg4	Cmc2_1						0.012514065587395182																	0.4064806646051184																2.0106849473756525
546	0.9013159010855842	Ba4 F16 Mg4	Cmc2_1						0.012364071741143472																	0.40748565720755137																1.740308626237423
210	0.9014688479925045	Ba4 Ni4 O8	Cmcm						0.0003133291091285877																																								0.00996119952008033
920	0.9015906398488421	Ba1 Be0.75 Si1.25	P6/mmm						0.005609508178061097	0.00013717108069792662
545	0.9017930952404833	Ba4 F16 Mg4	Cmc2_1						0.011472691092408728																	0.4057284562611155																1.4695069696766498
921	0.9018979781940759	Ba8 Sb16 Se32	P2_1/c						1.4230031780533789e-05
141	0.9034134848960003	Ba4 Cu8 Se8	Pnma						0.00028601494980700097												0.0025167921923265196
635	0.9037099552187208	Ba8 Cu4.602 Ge40.8348	Pm-3n						1.8514298354702166e-05												1.2771171700802149									0.026371194046185605
128	0.903721722407348	Ba12 Ga8 S24	C2/c						0.003910402337058957																			0.014136095527996143
957	0.9037840777970495	Ba8 Br20 Cs4	P2_1/c						1.5699966436858905e-05			0.014631648854761498								0.01472348839484593
379	0.9038500140516011	Ba2 Ge2 Mn2	P4/nmm						0.034046435934464776																					2.6265998539037507e-05													0.005372012024525645
875	0.9039748157381531	Ag4 Ba2 Ge4	I4/mmm	0.03134885388932941					9.775090896948653e-06																					0.05331544860346563
873	0.9044226918698254	Ag2 As2 Ba2	P6_3/mmc	1.1230086974979612		0.01973054980918051			0.010312407771108582
858	0.9044951257192042	Ba8 Rh2.7402 Si42.604	Pm-3n						6.856284243173792e-06
247	0.9048566910087998	Ba4 F40 Zr8	C2/c						0.07904898167025123																	0.017598934511766976
436	0.9055176280102509	Ba4 O26 Ti12	C2/m						0.0022803226173400944
79	0.9055176280102509	Ba4 O26 Ti12	C2/m						0.0022803226173400944
762	0.9065362047158416	Ba40 Ge285.728 Rh120	Fddd						0.031487691609513965																					7.2091585595121064e-06
733	0.9066407794183554	As8 Ba8 Cd4	Cmc2_1			0.030904813000656218			0.031267607827812745						1.867637628976279e-05
9	0.9067250609785162	Ba8 F32 Zr4	Pnma						0.011293065183178293																	0.11203994219242759
311	0.9067685716775503	Ba2 H2 I2	P4/nmm						0.029341376070762287																						0.0011786852540815731				0.0017185682462183128
760	0.9068070342148857	Ba8 Ge42.742 Rh1.2	Pm-3n						1.522464631658555e-05																					0.022102320454658278
37	0.9071146362362018	Ba0.468 Bi2.532 O4.266	R-3m						0.008718398840032579		0.00469009232100509
855	0.907244352506477	Ba3.5 Ga4.04 Sb4	P6_3/mmc						0.00023261936286872724																			1.772812744700838
106	0.9072939257387418	Au8 Ba4 F48	P-43m				0.09808265552991394		1.065311777399676																	4.0502696338052644e-07
412	0.9074777759738725	Ba16 O120 Ti52	Cmce						0.004676319926814284
973	0.9076682821588219	Ba4 O16 S4	Pnma						0.019124940286444635
766	0.9081068600170361	Ba2.6226 O31.2548 Ta11.2548	P4/mbm						0.2365243812451849
206	0.9082389657424043	Ba4 Cu16 S12	Cmcm						5.41755816910786e-06												0.012935795424222702
241	0.9085371133314889	Ba12 O52 V16	C2/c						9.366888239655425e-05
556	0.9086876495460238	Ba4 F16 Mn4	Cmc2_1						0.00827989132362257																	0.37040841151721077																	1.838075855835252
408	0.9088392057315638	Ba12 Re36 S66	R-3c						2.8348678102808715e-06
628	0.9088903018869575	Ba5.808 C120 K6.144	Im-3						0.00010532916911814205				0.019972250521807792																									0.400041091576356
390	0.9089505197531759	Ba4 Cu8 S8	Pnma						0.0064966632965911325												0.00018160653190529488
642	0.9091039028930481	Ba8 N16 Si8	Cmce						0.00804468599341443																																				0.0014546481472760481
345	0.9091547905263767	Ba4 In8 Te16	Cccm						0.02719136757752791																											2.8809183444854154e-06
886	0.9093897679795332	Ba8 Bi8 Se24	P2_12_12_1						5.562765788994128e-05		0.09901914711735353
721	0.9096827064989025	Ba2 Ga8 Se14	Pc						3.181303318173609e-05																			0.027924019933114292
440	0.9098305157927872	Ba4 Cu8 O8	I4_1/amd						0.0013554511066199123												0.014036250422467832
756	0.9098591019045774	Al54 As90 Ba54	R-3c		0.028366608538408493	0.0993264521546512			0.008277133895309636
845	0.9099897753231311	Ba1 F6.0008 Th1.0002	P6_3/mmc						0.008728183059597317																	0.33878857986030453
23	0.910343693508985	Ba2 F16 Y4	C2/m						0.02624635231510297																	0.36996762144331663
707	0.9106182839442253	Ba8 N16 Si8	Cmce						0.007431838684160946																																				0.007182129761039454
238	0.9108461254230157	Ba8 O20 Re4	Pnma						0.013883588300144328
954	0.911365897114075	Ba8 Cs4 N60	Pnma						0.023634590010175944											5.5699705221791456e-05																									0.14644684359431623
867	0.9118942791348011	Ba27.84 S52 Sn12	Pnma						0.007118965494154016
977	0.9120009115676884	Ba4 O16 S4	Pnma						0.011097218362913473
692	0.9122609380219057	Ba2 In8 Ir2	Pmma						0.012670785983610338																											0.016650542436447972	1.0462511252444113e-05
174	0.9129718539538669	Ba3 Cr3 F18	R-3m						0.0023214184762003704										0.03782130586325699							5.207151901387647e-07
373	0.9130838039330091	Ba4 O16	P2_1/c						0.004437689899104072
251	0.9131591260936447	Ba9 S24 Ta6	P2/m						0.00034604091841850286
447	0.9138269251231497	Ba8 Co4 O16	Pnma						0.002718381264900716									0.00808801068289973
1000	0.9140791173623144	Ba2 Br2 H2	P4/nmm						0.008423523509368864			0.006775599430839501																			0.0005530677171718542
583	0.9147512581362353	Ba8 I12 O2	P6_3mc						0.10279241405154231																										8.315094994746817e-05
105	0.914915996727184	Ag16 Ba4 S14	Pmmn	1.3020943087757213e-05					0.15045929717843162
938	0.915174558118855	Ba5 Bi3 O10.8	I4/mmm						0.00017528242837044482		0.011115494605104578
979	0.9158403200412795	Ba4 O16 S4	Pnma						0.007427723582833589
773	0.9162646631788313	Au2.76 Ba2 Sn5.24	I4/mmm				1.9367909749468273e-06		0.04112846822953658
1017	0.9163352507688182	Ba2 F2 I2	P4/nmm						0.00743291639664576																	1.4034133409897526e-05									0.005953841126854998
22	0.9165582100823599	Ba4 F16 Zn4	Cmc2_1						0.014994489865519598																	0.4160310918636245
21	0.9167229193125198	Ba4 F16 Zn4	Cmc2_1						0.016843012397797334																	0.4955764823552601
10	0.9171170870453245	Ba8 F32 Zr4	Pnma						0.00760913312215806																	0.12199164837619551
370	0.9175592929446018	Ba4 O24	C2/c						5.166813864408798e-05
322	0.9177524254034437	As32 Ba32 Si8	P-43n			1.6573912734488102e-07			0.0002931733555688082
129	0.917777584609577	As8 Ba8 Se20	P2_1			0.0010536871121524184			0.07338689247312852
774	0.9178389835757715	Au2.804 Ba2 Sn5.196	I4/mmm				1.4281643245069762e-06		0.041129724095244936
397	0.9179453616543352	Ba9 Nb4 S21	P6_3/mmc						0.00023026811732762434																																						0.0001504732557003497
140	0.9182820889861376	Ba4 Cu8 S8	Pnma						0.0009720770285315881												0.004906882247430673
687	0.9185326408164408	Ba5.12 Bi12 Sr2.88	Pnna						0.004703933414861432		0.0076331735161010794
909	0.9186339811733547	Ba4 Ge8 P8	P4_2mc						0.013603252082427526																					0.02826298307814702
169	0.9190355815903273	Ba2 O6 Te2	P2_1/m						0.00010668084984549373
868	0.9194447652837009	Ba47.92 S92 Sn16	P2_1/c						0.0018835784997142109
701	0.920175270193915	Al8 Ba4 Si8	Pnma		0.014540749196083422				0.0013278327287087831
611	0.9217351753856349	Ba24 Sn12 Te60	P2_1/c						0.00010238474361996695
343	0.9224200544972118	Ba4 Cl16 Zn4	Pbcn						0.00048664901421811683								1.4860851839425478e-05
377	0.9232473997142805	Ba16 In16 Se40	Pbca						0.004928981829945085																											2.032111856388276e-06
454	0.9234942099494642	Ba4 Cr8 O16	Pmmn						0.0001326999266627212										0.045188146923982424
354	0.9237123801596375	Ba1 Nb4 O5.48	P4/mmm						4.5967012396957364e-05																																						0.048204982705038875
222	0.9237332963439523	Ba3 Ge12 O27	P3						0.1318246441550659																					0.013571282054953991
823	0.9241396174538968	Ba4 Be4 F16	Pnma						0.007183343291137727	9.890649542077662e-05																0.009494365464268597
697	0.9244637592984002	Ba13.526 Cu4.842 Te28	P6_3/mcm						0.007083319637284458												0.0007726132121179717
775	0.925129012393025	Au2.94 Ba2 Sn5.06	I4/mmm				1.3415412366745132e-06		0.01791373886880139
1001	0.9253791556077645	Ba2 Cl2 H2	P4/nmm						0.013710734010481365								1.0854267641968456e-05														0.024836156642260618
852	0.9253875074886567	As12 Ba8 Cd8	C2/m			0.011451785859509133			0.01023187951483535						6.121112259839257e-05
216	0.9253922584399469	Ba2 Ge2 Zn2	P6_3/mmc						0.0044860489459878																					0.01920045238873149
290	0.9255859346423717	Ba0.726 Bi1.274 O2.649	P-4m2						0.010223176560824583		5.1788991116896426e-05
638	0.9259065878336162	Ba64 Co56 O168	Fdd2						0.004073110439067874									0.007692768114894189
856	0.9261135287503137	Ba3.5 In4.04 Sb4	P6_3/mmc						0.002285707700587877																											0.03149677651150889
651	0.9261888520758592	Ba4 F16 Mn4	Cmc2_1						0.003650020395562369																	0.1360417909829051																	0.2432903058909825
912	0.9262628916381499	Ba16 Ga16 S40	C2/c						0.008345377011612611																			0.015265196645833798
99	0.9262712623251301	Ag3.78 Ba8 Si42.22	Pm-3n	0.015261754641477648					1.661391303726605e-05
214	0.926364130117363	Ba2 Cd2 Ge2	P6_3/mmc						0.0030909407391344823						0.028278401639580168															0.013019404515115234
843	0.9270135764403048	Ba1 F6.0008 Th1.0002	P6_3/mmc						0.005551064419418216																	0.21695259022638333
82	0.9270946518678034	Ba4 Lu8 S16	Pnma						3.5669099045289514e-06																																0.0019316754927751008
223	0.9275847768769525	Ba16 S32 Sn8	Pna2_1						0.0276961024022288
363	0.9276908875485138	Ba12 O72 Ta24	P6/mmm						7.553398755826e-05
869	0.9279113666400756	Ba4 F4 S4	C2/m						0.005550585219814956																	0.06681856540603975
958	0.9280361397473799	As12 Ba12 In4	Pnma			9.771954390063846e-06			0.007152492329210602																											0.009902416806283806
1023	0.9281359927282713	Ba2 Cl2 F2	P4/nmm						0.01457145486280236								5.671631798465104e-05									0.0423932845469978
36	0.9281975196781909	Ba0.468 Bi2.532 O4.266	R-3m						0.0038993431959262067		0.0027583039571096694
990	0.9282095366438232	Ba0.8 O16 Ti8	I4/m						1.8730430039202977e-05
276	0.9287918996110145	Ba4 O12 Tb4	Imma						1.9741104241993546e-05
39	0.9289978574626138	Ba0.468 Bi2.532 O4.266	R-3m						0.009324225267983183		0.0024978427114735547
160	0.9292217733798293	Ba48 I32 Si16	Fddd						0.0012993740421117354																										6.810825716886505e-06
620	0.9296252711346263	Ba12 Cu54.59 Te48	P2_1/m						5.260018348794398e-06												0.01253965379572055
38	0.9297095379717294	Ba0.468 Bi2.532 O4.266	R-3m						0.00906823374841775		0.0028677640126276004
846	0.9301996346651111	Ba1 F6.0008 Th1.0002	P6_3/mmc						0.008274026302438772																	0.1927218675920376
770	0.9305679984906502	Au1.572 Ba2 Sn6.428	I4mm				9.39064194808351e-06		0.02658580337334796
752	0.9306029234442469	Ba4 S20 Sn8	Pccn						8.81061112444848e-05
374	0.9308639993176082	Ba4 F16 Fe4	Cmc2_1						0.003929670306099191																	0.15661178908843176	0.05724662179293185
836	0.9309643183937882	Ba1 F6 Th1	P6_3/mmc						0.01076413635884396																	0.2818018002304735
555	0.9310080493617654	Ba4 F16 Mn4	Cmc2_1						0.001995519745799996																	0.2798558904422515																	0.11572053682821412
840	0.9311989995124258	Ba1 F6 Th1	P6_3/mmc						0.007723777488206873																	0.27520980982890814
842	0.9314041844593808	Ba1 F6 Th1	P6_3/mmc						0.010080448507366065																	0.21881624659794943
839	0.9314098496908044	Ba1 F6 Th1	P6_3/mmc						0.011398541778319875																	0.2150816332032804
833	0.9315129508924712	Ba1 F6 Th1	P6_3/mmc						0.01537532973224099																	0.27622352858837806
711	0.9315899223277233	Ba8 Se20 Sn4	P2_1/c						0.06615984004289384
837	0.9317770938368694	Ba1 F6 Th1	P6_3/mmc						0.007267003156869322																	0.2254723417565148
834	0.93186567760575	Ba1 F6 Th1	P6_3/mmc						0.017380569707667697																	0.28169766498828197
831	0.9319730829299985	Ba1 F6 Th1	P6_3/mmc						0.014869341277930532																	0.18682354272624885
698	0.9319927323778924	Ba16 Ca16 Sn48	Cmce						0.04507471048517691					0.03237364133410763
493	0.9321519319267636	Ba4 N30 Rb2	P2/c						0.0016095982511427802																																				1.477597957284532e-06
54	0.9324371362250662	Ba4 O24 P8	P2_1/c						0.0004017152645518894
832	0.9325519759451799	Ba1 F6 Th1	P6_3/mmc						0.0033535631972249937																	0.36562509009579847
838	0.9325519759451799	Ba1 F6 Th1	P6_3/mmc						0.0033535631972249937																	0.36562509009579847
435	0.9327434756980102	Ba1 Bi1 O3	P4/mmm						2.809765405874864e-06		0.032616839662352265
815	0.9329159111177269	Ba2 Ga8 S14	Pmn2_1						0.010192850533881873																			0.00010781485108919377
145	0.9329459562797836	Ba24 Ge93.28 Sn6.72	P4_332						0.008858276626620393																					0.0002772239833276755
309	0.9330324594796797	Ba2 Cl2 H2	P4/nmm						0.014960058392361952								0.00010858404493641066														0.048933888590989086
130	0.9331481413281584	Ba40 F152 In24	P4_3						3.982355161824669e-05																	0.2353760625282296										0.02764204107007224
245	0.9332581384509547	Ba2 Cl2 F2	P4/nmm						0.013699126409932167								4.900851391372859e-05									0.030801359463889903
342	0.9332809429667808	Ba4 Be4 F16	Pnma						0.006173915828520507	0.0025870921816217125																-2.3699350487068423e-06
112	0.9333444182536141	Au2 Ba2 Sb2	P6_3/mmc				5.1437387902628356e-05		0.0008654334327583787
972	0.9333454822723926	Ba4 O16 S4	Pnma						0.004747537068940484
1025	0.9333454822723926	Ba4 O16 S4	Pnma						0.004747537068940484
1	0.9333454952047755	Ba4 O16 S4	Pnma						0.004747531052268368
414	0.9341363755410956	Ba12 Fe4 S20	Pnma						5.502010909630652e-05																		0.037784090891023844
195	0.9342275152375706	Ba4 O16 W4	I4_1/a						0.00022360753295631115
73	0.9342519375317909	Ba1 F6 Ge1	R-3m						0.020164227776585063																	0.17984550923316536				0.0008246743602588068
467	0.9344203905337329	Ba8 O88 Ti52	Cmce						0.00015704183936776227
168	0.9348908171554376	Ba6 O18 Te4	P6_3/mmc						0.00018864284171079887
126	0.9350190508946966	Ba2 Ga8 S14	Pmn2_1						0.028066400796996165																			0.001734645738268753
552	0.9352450257706328	Ba4 F16 Zn4	Cmc2_1						0.010863202855740965																	0.19377667281226071
35	0.9352797333745284	Ba0.468 Bi2.532 O4.266	R-3m						0.00822871830350135		0.0037670708464524567
34	0.9355191158139352	Ba0.468 Bi2.532 O4.266	R-3m						0.00788496572701892		0.003828817979210352
244	0.9356008141825646	Ba4 Pt8 S12	P4_12_12						0.07319008262224286
253	0.9362002045645433	Ba12 S20 Ti4	I4/mcm						0.01278573382319674
166	0.9362399514675234	Ba4 O8 S4	Pnma						0.023496920179417374
77	0.9363117364351304	Ba4 Fe8 Se12	Pnma						6.734414817388599e-06																		0.06532127262169145
488	0.936452462422629	Ba6 O26 P8	P-1						0.0033820338786444007
830	0.9364896045014623	Ba54 Mo18 N72	P31c						0.018904536492769707																																			0.008916733364650603	0.06434973084589134
553	0.9365592301762868	Ba4 F16 Zn4	Cmc2_1						0.01049412387517414																	0.1795424778104725
554	0.9368313717842535	Ba4 F16 Zn4	Cmc2_1						0.010487948871990277																	0.17812902073270312
16	0.9368325341477628	Ba2 F18 Ni7	P-1						0.01042589188638365																	4.363300695993967e-06																							0.007025311638857664
198	0.9368618480691472	Ba4 Ge4 Pt4	P2_13						0.015150493741042503																					0.05707029379683704
551	0.9370218289697829	Ba4 F16 Zn4	Cmc2_1						0.01039684144686396																	0.17422261120768848
385	0.9370633351721996	Ba4 Cd4 O8	Pnma						0.00017994733735268						0.0004248872042031618
135	0.9372643389630578	As6 Ba3 Cu12	R-3m			0.016191151975524752			0.00982902013924818												6.108534009283242e-05
155	0.9372777967089793	Ba2.256 O42 V16	C2/m						3.283308906419056e-07
550	0.9374528147545508	Ba4 F16 Zn4	Cmc2_1						0.010266851745351451																	0.16681951074190632
850	0.9375909680306255	Ba10 Ga8 Se20	I4/mcm						0.015886979207522432																			0.016908325281096186
753	0.9376199314123482	Ba24 S80 Sn28	C2/c						8.273373440930829e-05
442	0.9376702621421826	Al16 Ba8 O32	P6_3		1.1568841080255682e-06				0.002019641204782682
14	0.937769988781185	Ba12 F52 Zn14	C2/m						0.004027375714029038																	0.07290699773739868
15	0.937769988781185	Ba12 F52 Zn14	C2/m						0.004027375714029038																	0.07290699773739868
544	0.9378561525333513	Ba4 F16 Zn4	Cmc2_1						0.009602439850925112																	0.1727022637328324
662	0.9380108991169682	Ba8 O72 Te32	C2/c						0.016093422760165555
619	0.9380234619981316	Ba12 Cu53.716 Te48	P2_1/m						-4.47656595155529e-05												0.056142820685864195
844	0.9381423500042939	Ba1 F6.0008 Th1.0002	P6_3/mmc						0.03941971276872991																	0.18248372385294231
615	0.9382672731740888	Ba16 O36 Ta8	P2_1/c						1.9873973030479965e-05
759	0.9384064796434632	Ba8 Ge42.7 Rh1.2	Pm-3n						5.085443721982442e-06																					0.03502447652873471
922	0.9385497195712597	Ba4 Br8 O24	C2/c						0.008000527085711895			5.587258241839703e-05
573	0.9385723729701779	Ba4 Ce4 O12	Pnma						0.004765487782704258							0.00011551779154349278
630	0.9386358859902243	As10 Ba2 Cu15.342	P-31c			0.2905846261879105			0.006836148924445137												0.06300330142375
362	0.938686053891377	Ba4 Co4 F16	Cmc2_1						0.004111562536612481									0.041682786039904496								0.13294905217071815
931	0.9389728368173361	Ba8 Ga4.44 Ge39.136	Pm-3n						3.0442551165957314e-05																			0.01147180121788925		0.01725340339662332
497	0.9389746777568754	Ba4 Se16 Yb8	Pnma						0.029964573721686254
348	0.9390434272760895	As15 Ba6 Rb3	P3_121			0.03031432093008836			7.019832610657097e-05
560	0.9390531708028022	Ba4 Bi4 O12	C2/m						0.0006277272838195652		0.003960765292584882
772	0.9395165964626541	Au2 Ba2 Sn6	I4mm				1.8723759273143806e-06		0.06352382404641588
652	0.9396367585551471	Ba4 Co4 F16	Cmc2_1						0.0018143329117132057									0.03453347365722796								0.11695377532821008
725	0.9396868480407143	Ba2 Cr2 S4	Pmmn						0.004753632623756692										0.06579418246852702
813	0.9397796977547235	Au8 Ba4 S8	I4_1/amd				0.016246471634410994		0.0697949235604224
825	0.9398377931167997	Ba4 Fe4 O16	Pnma						4.7720347983673287e-05																		0.001911602393208124
217	0.9398603929790545	Ba2 Pb2 Zn2	P6_3/mmc						0.004241648164836422
818	0.9401660698879977	Ba8 O16 W8	I4_1/a						0.00404619574000557
182	0.9404994024303651	Ba12 Na8 Sb16	Pnma						0.0025520252942792896																																					0.000148750348946503
860	0.9406506682777145	Ba6 Fe25 S27	Pm-3m						0.02852353314386958																		0.00011471653211923267
270	0.9406677045990753	Ba3 O54 V39	R-3						2.621181410417325e-06
636	0.9407822832644811	Ba8 Cu6 Ge40	Pm-3n						4.1131405564449296e-05												0.03996436199058076									0.020232278860894147
898	0.9411798547214011	Ba8 Mn4 Te12	Pnma						4.169168307132197e-05																																		0.0014978096288288994
219	0.9413611106842708	Ba2 Sn2 Zn2	P6_3/mmc						0.004985533628778853
785	0.9414205652520804	Ag8 Ba4 Se10	C2/m	7.770330447356024e-06					0.033514341865036434
953	0.9416649780401254	Ba12 O60 Si24	C2/c						0.0020925771750822716
19	0.9421599362286316	Al4 Ba12 F36	Pnma		0.01198395723153574				0.0026137826320858136																	7.411930659342074e-05
183	0.9426003012279954	Ba88 Cu90 O180	Im-3m						0.0042878204428180465												0.033775084000633435
429	0.9427244179943421	Al2.07 Ba15 Ga7.86	R-3m		-0.009248983673131298				0.00019201159166777498																			0.0021997047924089685
549	0.9427481784550323	Ba4 F16 Zn4	Cmc2_1						0.0031558820478781386																	0.11650735162359198
330	0.9427962536942466	Ba4 P4 S12	P2_1/c						0.010028756915263415
980	0.9428217581805562	Ba4 C4 O12	Pnma						0.008215307999060457				2.605313323166558e-07
696	0.9429654682214228	Au3.99 Ba14 Te28	P6_3/mcm				3.1866559949876554e-06		0.004886460459673695
929	0.9429844767050538	Ba21.5936 Eu2.404 Ge100	P4_132						0.00627202392071854																0.0002684474814804711					0.0039000309774706687
27	0.9429857215673582	Ba0.9 O18 W6	Pmma						0.0008260971583919326
315	0.9429887813506157	Ba5.76 O80 Ti40	I4						0.00011413736097674011
729	0.9430110968569467	Ba8 Sb24 Sn12	Pnma						0.0008857863944586492
978	0.9430304586737033	Ba1.122 O16 Ti8	I4/m						0.005043547947171791
880	0.9436485268588342	B36 Ba21 Ir36	R-3m					1.1106259491051333	0.6500225172461368																												0.0006104244755628683
994	0.9440671052396483	Ba4 F20 Sb4	Pbcm						0.0004182069323679026																	0.04156027196249943
146	0.944503897354752	Ba24 Ge87.768 In12.232	P4_332						0.0031195457330791317																					0.0030431583369813025						0.010884705595625824
934	0.9446521766040126	As9.96 Au2.04 Ba16	I-43d			0.029238068221272506	0.0292420683610218		0.006638775096258971
700	0.9446577594967239	Al8 Ba4 Si8	Pnma		0.20213300884504376				0.0008611238179802088
224	0.9446651603205614	Ba4 O12 Pb4	Imma						0.0007359660977077889
293	0.9446748381409679	Ba4 I16 La4	C2/c						0.004849723721475807																										0.00012791968546681378				0.009656807076651674
653	0.9447408982863977	Ba4 F16 Ni4	Cmc2_1						0.011525485659159203																	0.13955008622385043																							0.15582188459923713
788	0.9447969225556432	Ba4 Te20 U8	I4/mcm						0.0058601795583233165
857	0.9448047342477182	Ba8 Ge16 Pd20	Cmce						0.04688620283528649																					0.00010027254655899979
328	0.9448472099337494	As32 Ba32 Ti8	P-43n			0.005068450848861195			0.0003512557770497671
853	0.9449885333074123	Ba8 Cd8 Sb12	C2/m						0.0070538797210744995						6.18893287628004e-05
485	0.9451233235253242	Ba1 O6 Sb2	P-31m						0.02815466866153909
769	0.945247347802634	Ba8 Hg4 S20	Pnma						0.060157013184824054																								0.00021238453376837575
695	0.9453089817110072	Ba6 Cd4 Sb8	C2/m						2.9448037567506306e-05						0.04761072283294914
623	0.9455280288059911	Ba8 Cl28 Gd4	P2_1/c						0.000192153419820908								3.185770543646821e-05												4.853748539082979e-07
131	0.9456038488193683	Ba8 Na16 Si32	Ima2						0.002223732958475043																																					-2.732937178455568e-06
201	0.9456968648020297	Ba4 Fe8 S12	Cmcm						0.022497390155500327																		0.004470859459844772
671	0.9458542698491135	Au64 Ba32 P120	Pbcn				0.030366236434987724		0.00014233131163289198
686	0.9460967929998058	Ba1 Ge1 In1	P-3m1						0.004646950939161166																					0.09858690589992868						0.010625149236666664
163	0.9463604885093938	Al9.3 Ba15 Cu5.7	R3m		0.003249898231091719				0.0004391068211307715												0.009847329979295546
4	0.9470339838680126	Ba8 F40 Fe8	P2_1/c						0.0060295076679305094																	0.07104277971664812	7.491728304199395e-05
935	0.9470396625778912	Ba15.972 Ge100 Na7.992	P4_132						0.005430952893781106																					0.0039973704407801425																0.008355349995847298
702	0.9470812724639947	Al8 Ba4 Si8	Pnma		0.2712385751598244				0.0022624385209739964
387	0.9470866413729305	Ba8 Cd4 Se12	Pnma						0.0001357472014149883						8.160295142471575e-06
257	0.9470875173401828	Ba9.92 Mo64 O96	Pbam						0.14682653507096938																																			1.1562128984592969e-05
866	0.9472396068074284	Ba5 O15 Ta4	P-3m1						0.00109379040633857
482	0.9474361374569742	As8 Ba6 Li8	Immm			0.006610186170731793			0.008725322580487326																															-0.0029167450308051346
274	0.9475183769950166	Ba24 Bi18 F102.0006	R-3						0.008995670553499669		5.905995880914494e-05															0.11653682973840462
138	0.9477892153950507	Ba4 Ce4 O12	Pnma						0.002980373211457886							0.003441771816292853
213	0.9478222689641134	Ba2 Bi2 Cu2	P6_3/mmc						0.00038804629602742693		0.046756285942747326										0.002437987634236397
202	0.9478567734626516	Ba4 Fe8 Se12	Pnma						0.003816591765789376																		0.029768938879407285
314	0.9479506036237562	Ba1.12 O16 Ti8	I4						0.0027425343719012347
78	0.9483510232457345	Ba4 Fe8 Se12	Pnma						0.00820119733852381																		0.27860887590699435
313	0.9483881266090651	Ba3 Bi3 Na3	P-62m						0.030593706518449826		0.0037626476941259113																																			0.3370486259795368
178	0.9484849857748351	Ba7.8 Mo56 O112	I4						1.3187384449045835e-05																																			0.015000251083803583
561	0.9485898958998872	Ba24 O160 Ti68	C2/c						0.0002941754463209449
375	0.9487005150099832	Ba12 P16 Sn8	P2_1						0.0002291395233992123
1021	0.9488323932682751	Ba4 C4 O12	Pnma						0.006490430541659776				0.001425586440449527
464	0.9488620847502329	Au8 Ba36 O48	Pnma				0.021985730249243433		0.0029896734316207387
952	0.9489101290777762	Ba12 O52 Si20	P2_1/c						0.006473979052607657
997	0.9489907691885593	Ba2 Ge2 Mg2	P4/nmm						0.005079266135837881																					0.011798233445912657												-7.710941483191591e-06
824	0.9490349761853195	Ba4 Mn4 O16	Pnma						0.00013078036454552898																																		0.016021812030512287
865	0.9491497220961228	Ba5 Nb4 O15	P-3m1						0.00010270058392350891																																						7.20757253915903e-05
571	0.9492328430447594	Ba6 S18 Sn12	P2_1/m						0.030812306359348042
926	0.9494534649816333	Au28.48 Ba8 Ga67.52	I4/mcm				0.0007975917390761505		0.01959885207655904																			1.5571766054694726e-05
200	0.9494596634701776	Ba16 Fe8 S29.332	P-1						0.0046174757043500655																		0.0003382379566535056
1022	0.9497297489420283	Ba4 C4 O12	Pnma						0.007090090258561849				-7.256682154557397e-05
259	0.9498681104760501	Ba0.3 Eu1.7 F5.7	P6_3/mmc						0.00042677628151874497																0.00046613431942769544	0.026239127820502188
507	0.9505155848592759	Ba2 F6	P2_1/m						0.0002209856124390148																	0.22208279140636195
17	0.9509109804234706	Ba2 F18 Ni7	P-1						0.00675479831504398																	5.434971037211019e-05																							0.0009182246002071641
881	0.9510731557950799	Ba4 Cu8 S8	Pna2_1						0.0007578671881408805												0.0061434835584416505
848	0.9511428703866318	Ba1 F6.0008 Th1.0002	P6_3/mmc						6.661167776093714e-05																	0.1249287156868738
745	0.9512251181288665	Ba4 S12 U2	P4_2/nmc						0.006695282339052159
742	0.9512652126162484	Ba8 Ni2.598 Si43.3	Pm-3n						0.08370781687048333																																								1.2419982130144183
329	0.951307417696141	Ba4 P16 Te8	Pnma						0.028609203469961538
787	0.9514506491719178	Ba4 S20 Th8	P2_1/c						4.695562125302537e-06
741	0.9517997052552916	Ba8 Ni3.1998 Si42.448	Pm-3n						0.0810058123936378																																								0.8035753055474388
751	0.9518421219447369	Ba42 S90 Sn30	P6_3cm						0.00026917908386576083
327	0.9518707207213053	Ba32 P32 Ti8	P-43n						0.005191491369948849
806	0.9518830134140657	Ba8 Mn4 Se12	Pnma						0.014539082825009847																																		0.179662330602584
104	0.952165801056364	Ag32 Ba4 S20	P2_1/m	4.358569343072299e-05					0.0006334100715527491
771	0.9522094483357865	Au1.642 Ba2 Sn6.358	I4mm				5.546511742523094e-05		0.06899714710961641
647	0.9526449837555877	Ba4.92 K2.88 Si46	Pm-3n						0.17240793312146435																													0.04222365342916866
776	0.9527127147646255	Au3.044 Ba2 Sn4.956	P4/nmm				0.00022936081268458688		0.036818282047265026
477	0.9528726682751211	Ba4 F24 Tb4	Cmme						0.0066942387730161024																	0.00019732259612147281
333	0.9529783538262925	Ba4 P4 Se12	P2_1/c						0.003250671057194043
98	0.9533638707646916	Ag16 Ba32 Si48	Fddd	4.862833601412584e-05					0.002102100049860372
335	0.953511151603144	Al8 Ba12 F48	Pnnm		0.003912666184135213				0.00021543549788522875																	0.01673801583359049
689	0.9536555970178812	Ba3.44 Bi12 Sr4.56	Pnna						-0.0002477574740481435		0.0041893222892106854
593	0.9537157850238002	Ba8 Cd4 Te12	Pnma						9.90837656114362e-05						0.0005033706940838472
919	0.9537767215427692	Ba2 In4 Te8	I4/mcm						1.378137567585221e-05																											2.4410488610423387e-05
1003	0.9539381151947908	Ba9 O27 Si9	R-3m						0.0007356844896115329
720	0.9539712360870763	As8 Ba4 Ga8	P2_1/c			1.4096179029695423e-05			0.004085037092420779																			0.014042944713889376
590	0.9540298649593418	Ba8 O28 P8	Pnma						0.0046302982154977634
916	0.9541270361326253	Ba4 In8 Ir4	Cmcm						0.053186988398820884																											0.020010059975392243	0.053072869742446856
577	0.9542735870763246	Ba2 Fe8 O14	P6_3/m						2.3468042883895914e-05																		0.011621043487246293
640	0.954775859280472	Ba4 N16 Si10	Pmn2_1						0.0007442614429829486																																				5.123837267047973e-06
186	0.9548171646915108	Ba4 O12 Pb4	C2/m						0.0016475676471470965
496	0.954899764209167	Ba4 Se16 Tm8	Pnma						0.00021936237647675387
239	0.9550217710024279	Ba4 F20 Ga4	P2_12_12_1						0.009581424245955936																	1.4619799530039929e-05		0.01176593131796982
188	0.9550710924817329	Ba2 Nb1.784 S6	P6_3/mmc						0.0007907710989613413																																						0.010971919384453773
41	0.9552976382754977	Ba6 Co25 S27	Pm-3m						0.027350423365627374									0.00011042358262374287
613	0.9553807627363081	Ba12 O27 Ta6	P-62c						0.012745426938095125
300	0.9554302797948875	Ba32 Se80 Sn16	P2_12_12_1						0.016497955800522893
557	0.9562016257506368	B32 Ba4 O52	P4_122					0.00019195067353591221	0.005327407505605754
691	0.9562326713984125	Ba168 Cd32 Sb144	Cmce						0.0005965494802875767						0.14595761441981933
1009	0.9562334701196166	Ba4 C4 O12	Pnma						0.004427933877760034				5.6799317240083855e-08
594	0.9562376863795166	Ba4 Er8 S16	Pnma						-1.4737690805660889e-06															0.0006037986590553369
802	0.9562711414902344	Al12.88 Ba7.392 Si28.98	Pm-3n		0.02021392968437007				0.003988547355563541
595	0.9563442067765202	Ba4 O24 P8	P2_12_12_1						0.0021205062622628047
827	0.9563687460690358	Ba20 F76 Mn12	I4cm						0.000547067073685402																	0.3448481625676075																	1.619094526314127
956	0.9566407892872253	Ba4 C4 O12	Pnma						0.004829836775039579				7.802646221731886e-05
520	0.9567732566023036	Ba12 P16 Sn8	P2_1/c						0.006139983704197512
747	0.9570259969899457	Au1.6 Ba4 Tl6.4	Imma				7.340076297651593e-05		0.000626929311583334
668	0.9570811687736794	Au41.67 Ba12 Cd12.33	R-3c				7.143842740643635e-06		0.008690604390918111						0.20270756750387728
490	0.9571438603905003	Ba28 Cl8 F48	P-6						0.007377957528606962								0.045434325743214383									0.10520931621424649
1020	0.9573925418608765	Ba6 O96 Ta45	R-3						3.390555190719941e-05
574	0.957495327213688	Ba4 O12 Pr4	Pnma						0.001903996857956921
932	0.9575009163027225	Ba8 Ga8.62 Ge36	Pm-3n						0.07468475980444905																			0.6085047771364999		1.7255605744788042e-05
402	0.9575388332368432	As8 Ba2 Cu16	I4/m			0.0006150476109511831			0.00011644246713679127												0.00017511520418949498
487	0.9576149549342479	Ba12 O4 Sb8	Pbam						7.829634122559076e-05
392	0.9577421380146447	Al8 As24 Ba24	Cmce		0.05399971645046615	2.4257622727820903e-05			0.0036546953064978916
212	0.9578052535461321	Ba2 Hg2 Sn2	P6_3/mmc						0.0006400447527500364																								0.031433237824409384
139	0.9578218319706223	Ba2 Ce2 O6	R-3c						0.0052289708543838435							0.007291903909264578
803	0.9578959361410465	Ba4 Hg3.68 In4.32	Imma						1.7014609476733946e-06																								0.0002390435280853435			0.0002629716344558342
914	0.9579679676735434	Ba4 O10 Sb4	Cmcm						0.009335188658379331
218	0.9580117307638234	Ba2 Si2 Zn2	P6_3/mmc						0.01657808862146292
580	0.9584760704592865	Ba8 O16 Ti4	P2_1/c						0.0001655361645237357
107	0.9585325527645728	Au8 Ba4 F32	I-4				0.034198400867665		0.00734114765819813																	0.009150596533667258
597	0.9586482087577469	Ba8 Cl16 O64	Fddd						0.00039364891819901934								0.2585203182028112
321	0.9586600438156342	Ba18 Cu101.7306 S81	R-3						0.00038494478961661723												0.008329236434252828
661	0.9586821176226967	Ba4 O28 Te12	P2_1/c						0.014793777760212564
897	0.9587054304663432	As8 Ba4 Zn8	Pnma			0.0027122236929410033			0.0007315654333348127
281	0.9587088965056154	Ba6 Cr2 S10	P6_3cm						0.0075124082465048685										1.1061435340196991e-05
816	0.9587112807945046	Al16.08 Ba8 Si29.92	Pm-3n		0.010884546603330792				0.005377048238914691
928	0.9587217009710274	Ba36 In30 N6	R-3c						0.023359258898770975																											7.327809162900684e-05									2.0707710256343574
430	0.9590356924947574	Ba4 S16 Sm8	Pnma						-0.0051669878258209226
854	0.959053179580716	Ba8 Ge41.98 Ni3.498	Pm-3n						7.597152075487303e-05																					0.016005033275879932																			0.0009265006677970833
452	0.9591666283404731	Ba1 In1 O2.499	Pm-3m						0.001286865115907173																											0.03626235350446942
434	0.9592146256385786	Ba90 Cu90 O180	Im-3m						0.014305017576348757												1.2441960511052895e-05
510	0.9593138131596329	Ba6 Bi6 O18	R-3						0.0024029461186031273		0.0043748949865165055
581	0.9593923713844382	Ba8 Bi8 O24	R-3						0.002416447630293058		0.004217667351246707
400	0.959399975543795	Ba1.992 Bi2 O6	R-3m						0.0020630113499003518		0.004560439357630921
564	0.9594955691596139	Ba20 Fe36 S72	P4/ncc						0.005280513568764015																		0.0361093134035031
558	0.9595774236519049	Ba8 Cl12 O2	P6_3mc						0.006602601075346428								0.02972672017243233
863	0.9598208524454367	Ba8 Se16 Sn4	P2_1/c						2.1485087325372626e-05
961	0.959899600383178	Ba8 O2 Sb4	I4/mmm						1.307092617585247e-05
74	0.9599713575382947	Ba1 Ce1 O3	Pm-3m						0.0009212167539925721							0.010059962785279463
799	0.9602015543045885	Ba12 S40 Sb18.668	P2_1/c						0.041450916949593644
426	0.960270794227645	Ba4 F24 Zr4	Cmme						0.0009929090059569508																	2.68415969242056e-06
292	0.9604695758961588	Ba8 Mo24 S36	P6_3/mmc						0.00469901612447601																																			0.021954380651249127
266	0.9605710803295688	Ba4 N8 O24	Pa-3						0.004502370304094434																																				3.1425473083283943e-07
381	0.9607543038585095	Ba4 O8 Sn2	I4/mmm						0.007366664578651019
749	0.960815444674415	Au2 Ba2 Tl6	I4/mmm				0.007021379678176099		1.780826426656085e-06
878	0.9608551889359499	B4 Ba2 Rh4	I4/mmm					0.008219481805596191	0.00525244136039824
277	0.9609495124459557	Ba1 O3 Tb1	Pm-3m						0.0011435745567688871
731	0.9609993857993655	Ba8 In4 S16	P-1						0.0014368502978069882																											0.0015278733405044301
123	0.9610208583459884	B16 Ba8 Se52	P2_1/c					0.0035557306403367003	0.0003310251938224121
165	0.9612242025008999	Ba8 Ga15.9912 Si30.0088	Pm-3n						0.005973739723211243																			0.0002540626001382058
56	0.9612565644137401	Al4 Ba2 O8	P6_322		-1.5256480255848928e-05				0.00024916899512883103
688	0.961329134410922	Ba4.32 Bi12 Sr3.68	Pnna						0.0032110030474276517		0.003311386342010236
793	0.9615320846010661	Au39.764 Ba8 Ga16.236	Pnma				2.1704598316073736e-05		-0.006702780451695121																			0.4864559197462052
631	0.9616520247692433	Ba12.872 Bi24 Se48	P6_3/m						0.001611573138901052		0.004619988485155684
768	0.9617671888071897	Ba12 Se36 Ta8	P2_1/c						0.00040462054513754606
308	0.9617756202850326	Ba24 F101.9988 Yb18	R-3						0.025050620848382683																	-0.013776787260297671
288	0.9618656063460647	Ba4 Cu4 F16	Cmc2_1						2.9254206627448534e-05												0.0004515544728818356					0.15173701097981937
1006	0.9621152772643498	Ba4 C4 O12	Pnma						0.005062154137357222				0.00018726256121176857
361	0.9623386428485875	Ba12 S28 Sn8	P2_1/c						0.008974448855742856
380	0.9624081667276255	Ba4 O8 Pb2	I4/mmm						0.011770670536164197
727	0.9625593426892172	Ba1 Ge3 Mg4	P4/mmm						0.04069934918892324																					1.1029181196609338e-05												0.41129074022145606
1007	0.9625757942097605	Ba4 C4 O12	Pnma						0.004873998461390474				-3.4931162091197623e-07
347	0.9626550386486268	As20 Ba8 K4.0	Cmc2_1			0.002651193031820444			0.005365263916558556																													0.0026207054264421542
740	0.9626759253362203	Ba8 Ni3.702 Si41.41	Pm-3n						0.00046073605466646184																																								3.8060441206908985e-05
494	0.962842282700905	B4 Ba2 F16	C2/m					0.001163975054376685	0.006526267684463755																	0.002602834750449137
903	0.9632182553293822	Ba32 N38 Nb10	P-1						0.0062338474076694865																																				0.0019190428925119042		4.243032617545516e-05
438	0.9634965191166607	Ba8 O20 Tl8	Pnma						0.003087691685621483
102	0.9635450868264598	Ag7.056 Al26.944 Ba16	P2_1/c	0.0039987350705626475	0.005959583642258721				1.1873134136145702e-05
191	0.9636548904765769	As24 Ba4 Co40	Pnma			0.03356739141618057			0.00024563444805411323									0.009034650400398489
303	0.9637076443214745	Ba6 O12 W2	P1						0.0035699265914419143
801	0.9637235065463857	Ba2 S6 Ta2	P6_3/mmc						-3.634215637376563e-05
437	0.9639095108557747	Ba8 Cr4 O16	Pna2_1						0.008069035048863457										0.014824318008933664
993	0.9639208591629164	Ba4 H32 O20	Pnma						0.00047863599050110056																						-0.0029616661030423645
608	0.9642420688200999	Ba6 Ni2 O8	R-3c						8.39110351245024e-06																																								0.24626783140181152
278	0.9642947131448903	Ba7.712 Ge3.072 Si42.706	Pm-3n						0.0055275267492395																					1.7644496661895335e-06
459	0.9645281917932804	Ba9 O27 Tm12	R3						7.183292303627377e-06
13	0.9645872267891057	Ba6 Cu11 F34	P-1						0.002759845316293352												0.012414988397046878					1.0620725360311542e-05
1004	0.9646017594475156	Ba6 O18 Si6	P6_3/mmc						0.0008233010684572108
283	0.9646808294634699	Ba7.963 Ga9.9984 Si34.0102	Pm-3n						0.005367435595755387																			0.00019515397217527265
3	0.9646862053862286	Al8 Ba24 F72	Pnc2		0.02941229590324683				0.0018280765773935972																	0.014364383437005211
252	0.9648243563827158	Ba8 S16 Ti4	Pnma						0.002333421353105769
113	0.9649521910681208	Au2 Ba4 Pt2	Cmcm				0.00013444199252836934		6.76474967611816e-06
351	0.9649608006976889	Ba4 Cu36 Si16	I4/mcm						2.0105362820596183e-05												0.005192945319538997
1005	0.9652482253638771	Ba4 C4 O12	Pnma						0.005219016375853024				1.0620753401943857e-06
161	0.9652945932279803	Ba48 Ge16 I32	Fddd						8.649016638591421e-05																					0.08115589669928566					0.001920843645313774
122	0.9654334615834917	B16 Ba8 F64	P2_1/c					0.03749181229867709	0.0023158493239551436																	4.432008896752889e-06
789	0.9654535184637172	Ba4 Te16 Th4	C2/m						0.00028611300114844153
949	0.9654584347526816	B36 Ba12 Ni54	R-3c					5.7419948150622685e-06	0.002518362325892105																																								0.006622413890449755
576	0.9654772402286229	Ba4 O12 Pu4	Pnma						0.0013644004721449353
248	0.9656383312815701	Ba4 Mo24 O40	Pnma						0.06332383877371697																																			0.0004654439069166104
137	0.9657491294238139	Ba8 F24 Pd4	Cmce						0.005143515053351405																	0.15378242477323437
943	0.9658153226903066	Ba8 Cl28 Eu4	P2_1/c						0.0007300366105286882								2.475646245130081e-06								4.843952929466151e-05
723	0.9660105497414914	Ba12 Fe4 O20	Pnma						0.00784994463772656																		8.247030622892628e-06
509	0.9661532519514893	Ba4 Bi4 O12	C2/m						0.0023708776763410222		0.0037026208712298333
282	0.9664060913719489	Ba18 Cr12 S36	R-3c						0.0042227122817398354										0.003343595479223468
280	0.9664183363103849	Ba7.872 Ge11.968 Si33.312	Pm-3n						0.004526109191806218																					0.006659963879264081
399	0.9666027464817019	Ba4 Bi4 O12	C2/m						0.0030358036582760523		0.003966187264169226
655	0.9666443353363384	Ba4 Hg8 Tl8	P4_2/mnm						3.741501269649996e-06																								0.006453344269574882
0	0.9668373500307379	Ba4 C4 O12	Pnma						0.00545309734062851				8.438332073923523e-05
829	0.9668725517543327	Ba4 C120 H176	P2_1/c						0.005185257206039449				0.004594529577376494																		-5.233435737061961e-07
959	0.966984753610152	Ba3 Na3 P3	P-62m						0.0015520333174158197																																					0.1752582004294967
279	0.9670690680805041	Ba7.724 Ge6.384 Si39.346	Pm-3n						0.005360784435058841																					0.002311947782328119
944	0.9671244552594193	Ba4 O16 Se4	Pnma						0.008434998750624778
318	0.9672391520834074	Ba24 Er18 F102.0006	R-3						0.00010526343408384512															0.00013849765297250643		0.055164193989473614
819	0.9672812181812775	Ba8 Mo8 O16	I4_1/a						0.0026347552197599853																																			0.002139456082723936
184	0.9673723401036118	Ba90 Cu90 O180	Im-3m						0.00030244167748060674												0.005776245804821778
927	0.9673960687263438	Au34.976 Ba8 Ga61.024	I4/mcm				0.0005294407280832864		0.02187362951516514																			0.00013863615122470984
1019	0.9674686659353111	Ba4 N8 O24	P2_13						0.008304342179630575																																				-0.0025150398652888017
26	0.9675835164596892	Ba12 O48 Sc24	C2/c						0.0011869003023040696
572	0.9676308470337803	Ba4 S8 Sn4	P2_1/c						9.71266972747302e-07
693	0.9677206384800476	Ba8 In52 Ir16	Cmc2_1						-4.030145737125458e-05																											6.465938949875807e-05	0.0067106452308313795
443	0.9677930336877862	Ba2 Mn4 O6	Immm						0.0060909230613420285																																		0.0009954269667388869
503	0.9678571999077434	Ba4 O8 Pb2	I4/mmm						0.008285282665194304
366	0.9679218062295644	Ba8 Ge4 S16	Pnma						0.00344678744036266																					2.2028218450418412e-05
1018	0.9681808949886341	Ba4 N8 O24	Pa-3						0.005503022566547922																																				3.040851604031419e-06
272	0.9682397772340402	Al4 Ba2 Ge4	I4/mmm		0.1304817257875187				0.03754256269798427																					0.00015011892192066858
758	0.9686244593629733	Ba8 Ge42.7 Rh1.2	Pm-3n						0.004567298562712218																					0.020987828511585684
190	0.9686570029210065	Ba24 Ga48 O96	P6_3						0.0004542267438385134																			3.0482637962063364e-06
83	0.9686631634489217	Ba4 Lu8 Se16	Pnma						0.0190421703630896																																0.029768916339325574
458	0.9687467979178381	Ba88 Cu90 O180	Im-3m						0.012137229858790306												3.740119345154943e-05
418	0.9687849943053713	Ba4 O16 Te4	P2_1/c						0.0011924977035849553
871	0.9691328693507787	Ba88 Cu90 O180	Im-3m						0.01886871636138173												1.9542558994205298e-05
413	0.9691741684593623	Ba8 Cl24 Co4	P2_1/c						3.4887074718931244e-05								0.04732233885703358	-0.010136417203060327
625	0.9692587185346144	Ba64 S120 Sn32	Pca2_1						8.008269797377254e-05
862	0.9694170627282591	Al6.9 Ba8 Si39.1	Pm-3n		0.00013131008804342123				0.005493446907594231
817	0.9694602146165396	Ba4 N8 O24	Pa-3						0.007886370584869965																																				0.00017575381724555203
29	0.9694734361723715	Ba0.5 Bi1.5 O2.7498	Im-3m						0.005073784121250034		0.0050087568658668995
739	0.9695975564592887	Al9.9734 Ba7.9628 Si35.96	Pm-3n		0.0046863365262817145				0.004520584457017632
121	0.96960377954102	B16 Ba28 Se52	C2/c					0.12760399103472278	0.021080580310384962
341	0.9696066086869866	Al8 Ba12 F48	Pnnm		-0.004143504517724265				0.00019635788163039865																	0.009030957009651506
1008	0.9696436807790328	Ba4 C4 O12	Pnma						0.005100945163263486				1.1297959269388279e-05
826	0.969687654605763	Ba4 O16 Se4	Pnma						0.0036378238099050494
97	0.9698747139828477	Ag2 Ba1 S2	P-3m1	0.004846153132988754					0.01225579889307872
53	0.9698930591052365	Ba4 O24 P8	P2_12_12_1						0.0004312640975169947
971	0.9701497946018072	Ba4 O20 Si8	Pnma						0.007783477935635468
508	0.9704799012242453	Ba4 Bi4 O12	P2_1/c						0.0021245343117986		0.00719288823713302
101	0.9704951278019945	Ag6 Ba8 Ge40	Pm-3n	0.6206327996377363					0.15812075392154196																					0.003945206829107983
622	0.9704951712560488	Ba8 Cl28 Er4	P2_1/c						9.155472319009357e-05								0.00051893229658216							0.00010125457527412475
600	0.970591410449762	B32 Ba8 O56	P2_1/c					6.784093920180639e-05	0.004447283756631557
18	0.9706232380717532	Al8 Ba24 F72	Pnma		0.011094935259495807				0.0016340984779083857																	-3.9312564660722665e-07
428	0.9706570288778906	B32 Ba48 O96	Pbam					-0.02551894516478917	0.01037271891470971
804	0.9709753145727226	Ba1 In9 Ir2	P6/mmm						1.2965320932834983e-05																											0.004939060848024449	0.018613737153995773
316	0.9711521529435675	Ba4 O60 V40	Pbca						0.000721659606145121
360	0.9713950007711118	Ba1 F6 Pb1	R-3m						0.019029240808797206																	1.717958141118626e-07
983	0.9714111122781447	Ba4 C4 O12	Pnma						2.7039807804511545e-05				1.1503939002982015
985	0.9714348615894958	Ba4 C4 O12	Pnma						0.00015473915106397205				0.11941443893858641
1011	0.9714798779000223	Ba4 C4 O12	Pnma						0.003052311225417703				3.0117127280131974e-05
709	0.9716024892589554	Ba2 Na16 Sn12	P2_1/m						0.009014478173480193																																					2.005675690872198e-06
1014	0.9716734296096626	Ba4 C4 O12	Pnma						0.0017903764584030362				0.0001232440149811158
125	0.9716825805778345	Al8 Ba2 S14	Pmn2_1		0.0011343682054684046				0.013229531463791362
1010	0.9717330464506928	Ba4 C4 O12	Pnma						0.004451434715289631				1.318560453568575e-05
31	0.9718595124765451	Ba4 O20 Si8	Pnma						0.0026808407430887614
310	0.9724859831305154	Ba2 Br2 H2	P4/nmm						0.006387532731437976			0.00953285159849387																			5.4637655286576336e-05
136	0.9725196609286738	Ba8 In8 O20	Ima2						0.018728986315285426																											8.200258321184865e-05
870	0.9725498608294698	Ba88 Cu90 O186.192	Im-3m						0.008062310934947116												7.582175294635674e-05
465	0.9725834791453577	Ba9 Dy12 O27	R3						0.010102568080268126														0.016418669200355285
578	0.9726536351833251	Ba12 S20 Si4	Pnma						0.0005736109771427414
356	0.9726721340714138	Ba0.8 Nb5 O8	P4/m						6.855071675960752e-06																																						0.004123056615595061
349	0.9726911661248443	Ba4 C16 O16	I4/mcm						0.00427102864992632				0.22375914734164334
568	0.9729499097418037	Ba4 Ce4 O12	Pnma						0.00019991377257055993							0.006975340417657586
569	0.9729499097418037	Ba4 Ce4 O12	Pnma						0.00019991377257055993							0.006975340417657586
425	0.9730341298297477	Ba16 F80 Ti16	I4/m						0.0011813946939187644																	0.05867670288381209
918	0.9731952870682165	Ba2 Ga4 Te8	I4/mcm						0.00017431387293158484																			0.008756670990002864
750	0.9732236689983935	Au4 Ba8 Tl28	Pnma				0.03085922216878003		2.440766429562584e-06
450	0.9732401560073162	Ba9 Lu12 O27	R3						0.015809233087169455																																0.0006349438110753846
495	0.9733797068341338	Ba4 Er8 Se16	Pnma						0.0002735308621149801															0.006208199191164639
235	0.9734091607068035	Ba8 In8 O20	Imma						0.0008639503873056662																											0.0008342907509838077
461	0.9734672406836622	Ba6 Hg6 O12	P6_322						0.04004499288703097																								0.012279790249788172
407	0.9734870602425948	Ba16 Br1.56 P10.14	I-43d						0.01581817255197248			-0.0028460065282546357
86	0.9735183225350889	Ba4 Ga7.16 Sn16.84	Cmcm						0.0009061139389444234																			0.02002560358369248
981	0.9735234262667999	Ba4 C4 O12	Pnma						0.00412846232507661				6.54252059135404e-05
946	0.9735383971305195	Ba6 Na2 Si46	Pm-3n						0.00854144185194378																																					1.957411890601319e-05
782	0.9735515773530798	Ba2 In4.424 Mg3.576	I4/mmm						0.003443782361968049																											0.002761153432141362						0.0034255421693559283
492	0.9736284776251389	B36 Ba18 O72	R3c					0.0007599730311499378	8.686798350720564e-05
798	0.9736323049376178	Ba4 Hg4 S8	Pmc2_1						4.570332779591923e-05																								0.004144650599358745
72	0.973734949725744	Ba1 F6 Si1	R-3m						0.0034943689646192697																	0.00019188933073997698
822	0.973844466949189	Ba4 Cr4 O16	Pnma						0.0019669413278689133										1.0994327051223682e-05
43	0.9741584641220303	Ba4 N4 Zn2	I4/mmm						0.005048981101539586																																				0.25158096323145235
304	0.9741627306720391	Ba4 O8 Zr2	I4/mmm						0.007519946690261365
933	0.9742557342934393	Ba8 Ga12.352 Ge33.264	Pm-3n						0.04873207628932464																			2.6691466581320944e-06		0.0009729709182333405
511	0.9743990321970162	Ba8 Bi8 O24	Fm-3m						0.0033392754490029525		0.008806183888938102
364	0.9744191263943431	Ba1 O3 Zr1	Pm-3m						4.142672065855602e-06
287	0.9744578129956817	Ba18 O54 W12	R-3c						0.002758341072040892
110	0.9744786460290842	Au6 Ba8 Si40	Pm-3n				0.016353050707044764		0.0028372600591164408
203	0.9746417196742392	Ba12 Fe16 S30	I4/m						0.0022928363063789508																		0.13196103664466982
504	0.9746805015465126	Ba24 O48 Ti12	Pna2_1						0.005434797745007469
879	0.9748349911319204	B4 Ba2 Ir4	I4/mmm					7.686072887415417e-06	0.0061734004492812345																												0.00592863449287731
889	0.9748424769224231	Ba1 Mg2 Sb2	P-3m1						-7.816160316800045e-07																																	0.1829355804646593
45	0.9748673078219957	Ba2 Co2 S4	P4/nmm						0.0024526989873488642									0.04345419251774305
960	0.9749346591357557	Ba24 Ga8 P24	Cmce						0.002839592776630064																			0.005006348756990551
967	0.9749731562339996	Ba240 O480 Te80	I4_1/a						0.000834792662045274
763	0.9750807873433222	Ba2 Cd8 Pt4	P4_2/mnm						4.7192327505866475e-06						0.021037895210059453
133	0.9752238626239227	Ba0.5 Bi1.5 O2.16	Im-3m						0.003029774422155559		0.004884800222124894
49	0.9752924565687336	Ba6 Ni25 S27	Pm-3m						2.978160698333216e-05																																								0.001498596529589247
1012	0.9753601757110271	Ba4 C4 O12	Pnma						0.0028291965831100246				5.9244652691671425e-05
901	0.9753777518414226	Al4 Ba6 Sn4	Immm		0.20835832834507634				0.00029464069775647276
114	0.9755009493451972	B4 Ba1.332 Pt6	P6_3/mmc					0.002072875146626322	7.487759952121067e-05
674	0.9755108358066582	Ba2 Ni2 S4	P4/nmm						0.009478998005575162																																								0.306873796635082
331	0.9755284469146294	Ba12 I8 P12	Pnma						0.005172642208905432																										8.099484269358988e-05
337	0.9755796580687272	Ba12 N48 P24	Pa-3						0.028587797523624586																																				9.16199347874392e-07
172	0.9756027748602025	Ba18 O54 W12	R-3c						1.4420997457231244e-05
713	0.9756060124135352	Ba8 Sb8 Zn4	Ibam						0.0005801901555814856
405	0.9758038783661243	Ba0.8 Cl8 Sr3.2	Fm-3m						7.814767628735847e-05								0.02413281536404966
398	0.975979851694209	Ba1 Nb7 O9	P4/mmm						0.0004702472173159683																																						0.00010361402731519019
228	0.9760120483886934	Ba10 Fe8 S22	Pmn2_1						0.0005064153088270254																		0.00551737439926985
185	0.97602193828581	Ba2 In2 O5	P4/mmm						0.030926210608583825																											0.0007982253847174958
267	0.9762759289740189	Ba16 Ir12 O40	Cmce						0.009676357138126663																												0.008142463161015068
614	0.9763223921531918	Ba8 O18 Ta4	P6_3/m						0.00011709153455941898
109	0.9763786228645004	Au6 Ba8 Ge40	Pm-3n				0.012723695385571832		0.3573341061087897																					0.0001698385008654825
179	0.9764040261954207	Ba8 Ga16 Ge30	Pm-3n						0.2564653883623496																			0.0028453971021618995		0.004938107548887964
181	0.9764076453359763	Ba8 Ga15.9988 Ge29.9966	Pm-3n						0.2863494526179467																			0.004621588025784142		0.003937604082445582
455	0.9764910152710274	Ba6 In4 O12	I4/mmm						0.021062334193484245																											0.00013382625288083672
1013	0.9766317846820975	Ba4 C4 O12	Pnma						0.00308693802512141				0.00013528621225704368
783	0.9766351866016227	Ba2 In5.908 Mg2.092	I4/mmm						0.002994435210349045																											0.0027470556725207444						0.0028125221775394597
273	0.9767713348263226	Ba1 O3 Zr1	Pm-3m						1.0462821057258246e-05
658	0.9768055775306564	Ba16 Na204 Sn309.648	F-43m						0.00012910592376091953																																					0.002285387178979986
591	0.977262456541342	Ba8 O28 P8	Pnma						0.006252397478474764
326	0.9773073477852795	Ba8 Cd16 Cl48	Fd-3m						0.294990034991362						0.010746253222376524		0.012187713185107963
484	0.9775274180346787	Ba6 S14 Zr4	I4/mmm						0.012733195335743991
460	0.9775746194202628	Ba9 Ho12 O27	R3						0.006564472911981921																									0.021418890407645497
475	0.9775911597654732	Ba6 O27 P6	P-62m						0.0002932571437246511
466	0.9776479446162206	Ba9 Er12 O27	R3						0.004052697756496488															0.01605570134409938
28	0.9776973492071828	Ba10.6668 Bi5.3332 O22.68	Fm-3m						0.009260561994445492		0.004101671247790213
690	0.9777427480190771	Ba1.804 Bi12 Sr6.196	Pnna						-0.005046897216910422		0.009046109680780021
805	0.9778399850998005	Al4 Ba4	Pna2_1		0.1409549723510278				0.004232789220455858
738	0.9779968419976399	Au23.728 Ba4 Zn28.272	P4/nbm				0.0015600595580093609		9.56386846541784e-07
401	0.9780463685746832	Ba2 Cu16 P8	I4/m						0.00020932795137165052												0.004068642433690592
352	0.9780938996395434	Ba4 Cu36 Ge16	I4/mcm						0.002805495887349908												0.00026581734512397395									0.07034775215253135
410	0.9781601365820641	Ba6 Cl3 P3	R-3m						0.00337624611562168								0.10554112078541474
966	0.9783729401031389	Ba12 C8 Ge16	I4/mcm						0.013073255006393598				0.005815033907937122																	0.0035156930415693147
498	0.9784040173755587	Ba4 In8 P8	P2_1/m						-3.226957681347945e-06																											0.00013426697203483532
616	0.9784752328853623	Ba12 Nb6 O27	P-62c						0.0030299155926117945																																						2.3359653064309012e-05
755	0.9785485589148222	Ba54 Ga54 P90	R-3c						5.5328683084229517e-05																			0.010731413085875182
660	0.9787099633327051	Ba16 Na204 Sn309.344	F-43m						0.00011305316279138086																																					0.0017851777338967099
586	0.9787172595089203	Ag2 Ba2 Bi2	P6_3/mmc	0.022361866230406577					6.20010423285917e-06		0.00017358658702550767
592	0.9788393111079895	Ba22 Br68 La8	I4/m						0.0008581480603278124			0.0003036549260801883																											0.0004265110312296178
657	0.9789649570242692	Ba16 Na204 Sn310.096	F-43m						5.6259787408469175e-05																																					0.0022976272402537587
209	0.9789680476358521	Ba9 Nb6.0 O24	R-3m						8.863544017509697e-05																																						4.680471859499524e-05
151	0.9791727496644559	Ba4 Te16 Y8	Pnma						-2.5711181912954515e-07
478	0.9794140314241336	Ba12 S28 Zr8	P4_2/mnm						0.003076208965053129
386	0.9795627961800824	Ba4 Cl2 P14	P2_1/m						0.005106612562985827								-0.00010592733248432034
115	0.9796401343947768	B8 Ba4 S16	Cc					5.9693773338530447e-05	0.00264209527679434
6	0.9797950797632035	Al8 Ba8 F40	P2_1/c		0.0060680095907294455				0.0005106301948168798																	0.00023442069087595724
899	0.9799762914109389	Al6 Ba20 Ge14	P6_3/mcm		7.941991519394776e-06				0.010513817250405769																					0.02469062430323988
192	0.9800942445629184	Ba4 Ce4 O12	Pnma						0.00030805576621081035							0.00035354438180199433
471	0.9801892871473389	Ba8 In6 O17	I4/mmm						0.016555971592907025																											0.002412004724167996
665	0.9802921493401556	Au48.348 Ba12 Sn5.652	R-3c				0.005981398177878029		0.00020286664876097344
263	0.9803641790399586	Ba3.2 F8.7918 Yb0.8	Pm-3m						0.01772640685527945																	0.1277545741003936
975	0.9805675069314963	Ba2 O28 U6	Pc						0.0003640573688295665
170	0.9806493215058599	Ba12 O36 Te12	Pnma						0.0029323426844275104
585	0.9806949220221779	Au2 Ba2 Sb2	P6_3/mmc				0.028776131310150124		0.0017464019638268585
601	0.9807601247417553	Ba8 O16 Ti4	P2_1/c						0.0026926140151691384
565	0.9808857440852008	Ba4 F24 Zr4	P2_1/c						0.021667052241879113																	1.2700996417480063e-05
367	0.981078189645498	Ba3 F8.79 Lu1	Pm-3m						0.023931013174796498																	0.1564022626522974															0.014786214197591383
1015	0.9811707388766979	Ba4 C4 O12	Pnma						0.003089187420992333				-9.308056669457765e-06
258	0.9813822250486169	Ba3 Eu1 F9	Fm-3m						0.022450605076400572																0.022463934967952855	0.16165711535771413
887	0.9815899647402112	Ba8 Sb8 Te24	P2_12_12_1						0.0012209985734811513
7	0.9815934735536017	Al4 Ba4 F20	P2_1		0.03157605758887065				0.006610308783083913																	9.424257738453603e-06
65	0.9816192934044389	Ba3.6 Bi0.4 F8.4	Fm-3m						0.021873141252716177		0.022469236836742616															0.17710673612892705
66	0.9817185146671762	Ba3.2 Bi0.8 F8.8	Fm-3m						0.021971008275685454		0.021972386306496026															0.17087670280045028
344	0.9817886471317117	Al4 Ba2 Te8	P4/nbm		0.05921226695530871				0.0035183929646157306
67	0.9818456140213787	Ba2.8 Bi1.2 F9.1984	Fm-3m						0.021982218686265296		0.022015009370991597															0.16755610510836905
233	0.981909670660507	Ba0.818 F2.1799968 Lu0.182	Fm-3m						0.017291733136683637																	0.16896433424032706															0.018282909244778184
176	0.9819124145816381	Ba3 O1 Pb1	Pm-3m						0.0002241348580367616
221	0.9819821761297767	Al4 Ba2 O7.998	P6_322		0.00018520343367240294				0.0005073014729924743
230	0.9820060009816295	Ba0.75 Er0.2504 F2.25016	Fm-3m						0.014674566200105332															0.017465162241059685		0.16979984811418844
57	0.9820063655961909	Ba16 Cr32 O112	C2/c						0.0002724113730519119										-3.907891890907125e-06
231	0.9820241156768017	Ba0.835 F2.160016 Yb0.165	Fm-3m						0.017794875182539315																	0.16633001795807056
68	0.9820499588898223	Ba2.4 Bi1.6 F9.6016	Fm-3m						0.02194811332122978		0.021827976866412895															0.16398835633402345
232	0.9821136714280748	Ba0.9 F2.0999968 Lu0.1	Fm-3m						0.0199968281240965																	0.17407990350790029															0.017516483462016556
917	0.9823670844666395	Al4 Ba2 Te8	I4/mcm		0.15863402814881317				-0.00026104631293331904
989	0.9824445878675319	Ba2 C2 O6	P6_3/mmc						0.009831219748090326				-2.4558854571924663e-05
892	0.9827347505460429	Al4 Ba6 Si4	Immm		3.3542986733200603e-06				0.0064276469050046
111	0.9827767061540033	Au2 Ba2 Bi2	P6_3/mmc				0.0005020586667055751		3.0150194962311667e-06		0.00029135216463605656
180	0.9828089639429868	Ba20 F0.64 Si12	P4/ncc						0.0049965966288017865																	-0.0056799569161433226
220	0.9828375664522244	Ba4 Cd4 Sn4	Imma						1.3321248413216094e-05						0.0012478974613886204
71	0.9829524314283369	Al4 Ba2 O8	P6_322		0.006336103060598455				0.0008422419668299398
907	0.983052829608824	Ba2 Mg4 Pb4	P4/nmm						0.002062118558998118																																	0.23391058285677246
158	0.9833234344745007	Ba8 In8 O20	Ima2						0.0024840459233082322																											0.0027600614105090858
659	0.9833654304709998	Ba16 Na204 Sn322.352	F-43m						0.00011248835433214091																																					-2.463717500559829e-05
579	0.9833710292247858	Ba4 O44 Ti20	P2_1/c						0.0033544194806532915
372	0.983381641621314	Ba8 O48	Pbca						0.0023201111128856025
988	0.9835965889998395	Ba4 C4 O12	Pnma						0.0006940233903756725				0.08421652530441973
991	0.9836161590547674	Ba1 Mo6 S8	R-3						0.011425678878997233																																			0.0036834093591486196
368	0.9837994272410623	Ba3 C3 O9	R-3m						0.005033248538126538				0.013669800908757248
307	0.9838564259542688	Ba24 F101.9988 Y18	R-3						0.006494511767668473																	0.05700237478239582
982	0.983872913182922	Ba4 C4 O12	Pnma						0.001401207541818463				5.812696912537715e-07
525	0.9840220874356276	Ba2 O18 V8	P2/c						1.4164690026946495e-06
890	0.9840510821373452	Ba1 Bi2 Mg2	P-3m1						0.01894661919607877		1.0706747767214253e-05																															0.021753910853586057
91	0.9841087439158874	Ag4 Ba1.04 Sr2.96	Pnma	0.0034299931933065293					0.03123485294810942
127	0.9842347956846862	Ba8 Ga4 S14	P2_1/m						0.0072832392082774824																			0.020308294263976352
393	0.9844763508301919	As24 Ba24 Ga8	Pnma			8.733751746493657e-06			0.006674349461835267																			0.03407910443982412
323	0.9845493868610675	As32 Ba32 Ge8	P-43n			-1.6054469315003474e-06			0.0023711611861326775																					0.1320856964775488
76	0.9847543567085784	Ba4 C4 O12	Pnma						0.0072675529335853774				0.043166054509998886
737	0.984838881404921	Au52.896 Ba8 Zn50.496	Fm-3c				0.003450745797445494		1.204057641850241e-07
732	0.9849570455355987	Ba16 Ga8 S32	P2_1/c						0.0033088324003807935																			0.009670305794481771
388	0.9852767353236613	Ba8 Cd4 S12	Pnma						0.003451717704488973						0.005495146108038917
736	0.985424465130116	Au16.224 Ba8 Zn87.776	Fm-3c				0.00240250363289392		0.0017905676375107955
629	0.9857493659060312	Ba6 Bi13.3334 Se26	P2_1/m						0.04845222422501129		0.006148904012519598
396	0.9859060893519285	Ba80 Cr48 F288	I4_1/a						0.0009082151958180512										0.09478315659456042							0.0010633052848831336
208	0.9859367169379906	Ba12 O19.2 V4	I4/mcm						0.004892925608240699
784	0.9861325394732964	Ba2 In6.428 Zn1.572	I4/mmm						1.4604855614025922e-05																											0.0019224027128617992
403	0.9861328564033752	Ba16 Ge32 S80	Fd-3m						0.012320795488883842																					0.012323425192732974
563	0.9862896576282414	Ba16 F80 Fe16	I4						0.02072804061707012																	0.12836867011087646	0.00034415698899685173
714	0.9867230024223539	Ba8 Bi8 Zn4	Ibam						0.00015537541335774427		0.0016968915563881203
523	0.9868740093308754	Ba2 O18 V8	P2/c						0.0003817297503056734
47	0.9869080135378226	Ba6 Ge4 N4	P2_1/m						0.005140926437532737																					0.010364870979992767															0.0005592855642020443
491	0.986993460226289	B36 Ba18 O72	R3c					0.00030260054451983475	0.0016672303273948528
950	0.9870987882981042	Ba8 O32 Si12	P2_1/c						0.0007025996741443127
562	0.9871637997379855	Ba12 O20 Si4	I4/mcm						0.01877633306936564
923	0.9872122885623593	Ba6 P12 Si8	P2_1/m						0.0023700918488656205
42	0.9872584855907914	Ba4 Co4 S8	P4/nmm						0.005									1.1601607221871016e-05
194	0.9872695710431659	Ba3 La0.668 S4	Fm-3m						0.00955005692010377																														0.006322926556039362
306	0.9874036873895441	Ba8 Nb16 O48	C222_1						0.0006208889357577852																																						0.0006602646358889359
610	0.9875496922097059	Ba0.4758 S8 V6	P6_3/m						0.12195638718289123
814	0.987608201418792	B12 Ba6 O24	R3c					4.6940841268482876e-07	0.001079650766130239
522	0.9876657116643961	Ba2 O18 V8	P2/c						5.008620962957506e-05
748	0.9876685163870467	Au1.88 Ba2 In6.12	I4/mmm				0.0010231331647510093		9.597912958355626e-07																											0.002605649313834403
930	0.9876927983064442	Ba8 Ga17.198 Sn28.802	I-43m						7.188813689496372e-06																			0.0025570147467636967
357	0.98769947621555	Ba24 Ge31.528 Sn0.472	Cmmm						0.005000773536843469																					0.0051340302874836935
423	0.9877164820749825	Al4 Ba2 O8	P6_322		0.009637515039287356				0.0009787834594150939
149	0.9877208186646791	Ba4 Tb8 Te16	Pnma						7.415586901562874e-06
448	0.9878614777957709	Ba8 Ga16 O32	P6_3						0.00022630146960516716																			0.0020536179230899797
648	0.9879563072341786	Ba54 O144 Rh47.508	R-3c						0.00925635912482028
670	0.9880533148756504	Au41.814 Ba12 In12.186	R-3c				8.577882421201707e-06		0.02985359518917026																											-0.007202578427088978
650	0.9881757440201361	Ba2 C140 H100	P2_1/c						0.006221089707341239				0.003579768008979448																		-4.4257571784358596e-05
87	0.9882310972479978	Ba8 Ga14.456 Sn31.544	Pm-3n						1.6557543511207187e-06																			0.004614918563702782
962	0.9882599207390055	Ba12 Ge11.792 Si4.208	P4_2/mnm						0.002606496712117726																					0.007430561413369667
240	0.988269673098591	Ba8 O32 Si12	P2_1						0.0028665052626828825
90	0.9883601563879535	Ag4 Ba0.628 Sr3.372	Pnma	0.019206964650742113					0.00033355100807128026
519	0.9885069277894679	Ba8 Nb28 O46	Cmmm						0.0009490205352211574																																						0.001856765293706355
371	0.9890337153750881	Ba4 O24	C2/c						0.0028414334785179587
807	0.9890850962178092	Ba8 Mn4 S12	Pnma						0.001973195426588674																																		0.0005662374131911407
1016	0.9891257932759293	Ba2 Br2 F2	P4/nmm						0.0014883933204690016			-1.1667995962582733e-06														0.0073676807748554365
728	0.9891689117673136	As17.73 Ba0.836 Hf12	P6_3/m			0.018433308782637638			0.009812968643186051																							0.0012442112456195215
297	0.9892206559049553	Ba6 In4 O12	I4/mmm						0.019691670390701587																											0.002082194581184582
432	0.9892595741901504	Ba4 Cr40 O60	Cmce						0.0011187381792824307										0.004576061281844798
75	0.9897133256110631	Ba1 O3 Th1	Pm-3m						0.007550432627878882
148	0.9900449340971229	Ba4 Gd8 Te16	Pnma						0.00011517237962362599																				0.05494212921320768
120	0.990237480978294	B48 Ba60 O132	P2_12_12_1					0.02785376420028519	0.003089832212896941
404	0.9902719898220619	Ba0.48 Cl8 Sr3.52	Fm-3m						0.008689920662104094								0.000491776945288157
524	0.9902729860321693	Ba2 O18 V8	P2/c						7.915717613567346e-06
948	0.9902906919941518	B18 Ba3 Ni36	R-3m					9.613597723490498e-05	0.01500903737025042																																								0.0018712243895554878
828	0.9902954076939797	Ba1 C110 H130	P-1						7.024455804673568e-05				0.002964355496425826																		0.0005628142288930171
795	0.9903368080635518	Au12.876 Ba3 Ga8.124	P-62m				0.002984913179319719		0.030167924250611655																			0.00016580587734960737
718	0.9904178213252924	Ba2 Cu14.622 Sb10	P6_3/mmc						3.766717134185766e-05												0.0033676273284767508
936	0.9905266448046094	Ba54 N72 W18	P31c						0.0020483143324000336																																				2.5843521352253233e-09
451	0.9907447897281907	Ba9 O27 Yb12	R3						0.021735475702602442
33	0.9907473447842716	Ba8 Fe24 O44	Pnnm						0.00036458124418765393																		0.032336625635718104
215	0.9907727758920304	Ba4 Cd4 Pb4	Imma						0.00023759172523159732						0.002261311882063821
641	0.9908718781675732	B8 Ba12 N16	P2_12_12_1					0.008914291777092458	0.00408986368064186																																				4.2331161992833005e-07
965	0.9910073800880268	Ba12 Ge13.712 Si2.288	P4_2/mnm						0.0008974303136363945																					0.0026227669164252017
93	0.9910518859797351	Ag2 Ba2 Bi2	P6_3/mmc	2.1967143966232166e-06					0.01689042508023369		0.01098051961134134
150	0.9910628813667769	Ba4 Dy8 Te16	Pnma						-8.59101775511159e-06														0.035204890796544826
582	0.9910686805335441	Ba2 Li2 Sb2	P6_3/mmc						0.004657210501451991																															8.002494982880029e-05
794	0.9910871243316111	Au13.179 Ba3 Ga7.821	P-62m				0.0031795488390169106		0.030870069989040856																			0.0031924908365640737
242	0.991451540651264	Ba8 Nb64.064 O112	Cmce						4.548026466798198e-05																																						0.009155899798379073
790	0.9915038072690358	Ba4 Te16 U4	C2/m						-9.168829961923174e-07
320	0.9915117400023039	Ba8 N16	Cc						0.009393787501597244																																				1.175846467530074e-06
40	0.9915288980401652	Ba4 O18 V6	P2_1/m						0.003283489048736232
254	0.9915423238794097	Ba16.5 S39.006 Ta9	R-3m						0.016440485176834524
153	0.99171973573916	Ba4 Er8 Te16	Pnma						1.1794266772601947e-05															0.02333935747536521
924	0.9917979858773774	As16 Ba12 Sn8	P2_1/c			0.00030913982230897243			0.0017611402281632934
350	0.9918246385991413	Ba20 N18.8 Nb4	C2/m						0.00392749471595084																																				0.00010352833500137163		0.00023945338412542742
1002	0.9922922599033478	Ba2 H2 I2	P4/nmm						0.005143606196265181																						2.0454355553715147e-05				0.005172402766304204
359	0.9926909588788151	As24 Ba11.92 Sn15.808	P2_1/c			0.0001523985503939249			0.002269996898017463
474	0.9927929883146022	B36 Ba18 O72	R3					3.346895866687807e-06	0.0024999691167825492
847	0.9928942441565419	Ba1 F6.0008 Th1.0002	P6_3/mmc						-0.0005233040612231911																	0.08206690914300001
664	0.9929416018948062	Au47.808 Ba12 Zn6.192	R-3c				0.0003168750921107588		0.03315438852224094
987	0.9929636463978662	Ba4 C4 O12	Pnma						0.003604247808913299				0.07266309019764476
984	0.9929953040391765	Ba4 C4 O12	Pnma						0.003194752850378541				0.006636899931180651
152	0.992998724517491	Ba4 Ho8 Te16	Pnma						-1.3219914946020521e-05																									0.04271013408043644
406	0.9931545511073402	Ba60 Fe28 S100	Pnma						0.004817884481063192																		7.086548977079214e-05
94	0.9931876322599206	Ag2 Ba2 Sb2	P6_3/mmc	0.0017016809679919714					0.0016310547051895062
502	0.9932092953672871	Ba24 O36 Pt6	R-3c						0.001790287090263272
673	0.9933324258434135	As8 Ba4 Fe8	I4/mmm			0.002449669186461112			0.0022171102947380417																		0.0051347642537513715
685	0.9936207644583425	Ba4 Hg4 Se8	Pmc2_1						0.03378249748167005																								1.8558350693421775e-06
599	0.9936246799824134	B36 Ba18 O72	R-3c					0.07376202519873092	0.005307882000142434
624	0.993715704581687	Ba96 Nb48 O216	Pca2_1						0.0075461216417903884																																						0.007465595733417545
445	0.9937305709030928	Ba4 O60 V40	Cmce						8.180747901757468e-05
874	0.994151702096202	Ag2 Ba2 P2	P6_3/mmc	0.010397286394356463					0.002543960725851125
177	0.994719610618512	Ba3 O1 Sn1	Pm-3m						0.0008310779794368865
746	0.9948011923156661	Au1.44 Ba4 In6.56	Imma				0.003497143668793505		0.002695965700939083																											0.004119808577345448
369	0.9948597670476463	Ba4 C4 O12	Fm-3m						0.0075050234911536624				0.025777554546418134
808	0.9949210629307601	Ba28 Fe24 S56	C2/c						0.0035551000428029698																		0.000674628926819919
118	0.9949599560413277	B4 Ba1.34 Pt6	P6_3/mmc					5.730565810317726e-05	0.02229805698226798
470	0.9950489014475001	Ba4 O18 V6	P2_1						0.014515348812811218
796	0.9951606966995304	Au13.515 Ba3.116 Ga7.125	P-62m				0.005983482369389362		0.02772659508918848																			0.004646442355698011
486	0.9952127347127214	Ba2 Co2 S4	P4/nmm						0.0028726902082781016									0.05388569064983004
974	0.9953081830884191	Ba4 O92 U24	Pna2_1						0.0007395895717227788
117	0.9954194629773175	B8 Ba12 N16	P2_12_12_1					0.029864504576919002	0.003597463833160011																																				0.0012176273194959585
394	0.9954363554691615	Al8 Ba24 P24	Cmce		0.03128638261932184				0.013529670035283223
147	0.9956532872289906	Ba4 Sm8 Te16	Pnma						6.991709331051407e-07
841	0.9958444255111153	Ba1 F6 Th1	P6_3/mmc						0.022997603190274808																	4.388747854024324e-07
835	0.9958444255111153	Ba1 F6 Th1	P6_3/mmc						0.022997603190274808																	4.388747854024324e-07
85	0.9958667670456386	Ba2 In0.42 Sn5.58	P6_3/mmc						0.004052954838276596																											-3.816130824073226e-07
389	0.9958930794924598	Ba4 Cd4 S8	Pnma						0.06872544595736037						4.223379493534824e-06
5	0.9959296083020941	Al4 Ba4 F20	P2_12_12_1		0.837191309162624				0.012699088192727076																	6.07315620933613e-05
669	0.9960035800372623	Au40.86 Ba12 Ga13.14	R-3c				0.001676483312894395		1.6458840131605226e-06																			0.0029987853084415725
915	0.9960878824970452	Ba2 Br1 H3	P-3m1						0.0026619261443184827			0.002578905729667117																			0.0035597304159833898
332	0.9961981336075854	Ba20 I12 P20	C2/m						0.0009760240859743976																										0.00011659762412920876
730	0.9962915716593133	Ba72 In24 S114	R-3						0.002533059988021																											0.0034522405809362185
96	0.9966501278652562	Ag14.64 Al6.36 Ba3	P-62m	0.005635830305347546	1.0261583037683415e-05				0.0089117812159689
346	0.9967216532758012	Ba1 F12 Sb2	P1						0.0003600909506913538																	0.019343989669027686
12	0.9970042948816288	Ba8 F40 Ni12	C2/m						0.0005985001849681927																	0.06899749819124905																							-0.01703296785338223
20	0.9971733691950201	Ba8 Cu20 F56	C2/c						0.016574144808605425												0.014498067067537949					1.660514726379115e-05
336	0.9972926722098814	Ba16 K4 P20	P4_32_12						0.0025258107351931154																													-3.0904666732984815e-05
501	0.9972976244707592	Ba2 Co2 S4	P4/nmm						0.02495920835312978									0.028627727864894283
275	0.997335881269954	Ba8 O16	P2_1/c						0.00898201257681677
792	0.997932236975602	Au40.332 Ba8 Ga15.668	Pnma				8.846493435314261e-05		0.03288811150594619																			0.0792584006792695
243	0.9979875058361684	Ba3 F18 Si3	R-3m						0.009968175007036706																	0.020614501884869164
596	0.998048977544685	Ba20 In16 Sb24	Pmmn						0.02890582647749																											1.427259174788182e-05
911	0.9981822629220081	As16 Ba12 Si8	C2/c			0.0013347278111068665			0.0066922598116299315
84	0.9982352883492993	Ba4 Lu8 Te16	Pnma						0.05459900001335537																																0.0028941980001274377
963	0.9983496123185602	Ba12 Ge8.424 Si7.576	P4_2/mnm						0.0017152904922518278																					0.04589806714766237
667	0.9983640498625784	Au47.34 Ba12 Zn6.66	R-3c				0.0009638976838827437		-0.002929519905703137
584	0.9984116569658341	Ba68 O13.44 Pd32	F-43m						0.004699103680632235
942	0.9984634832644126	Ba9.472 Ge16 Sr2.528	P4_2/mnm						0.002888005914203407																					8.8105649998245e-05
964	0.9984809621521327	Ba24 Ge29.504 Si2.496	Cmmm						0.0025524562860734963																					0.0014371320309369212
712	0.9986440085852372	As8 Ba8 Zn4	Ibam			0.021532183593161197			0.011840409302080513
719	0.9987086168604363	Ba4 Ga8 P8	P2_1/c						-7.057303426489179e-07																			0.034999180989502665
893	0.9987089921907136	Ba2 Li4 Si2	Pmmn						0.004241599409111027																															4.212994660223406e-05
706	0.9987727618698191	B16 Ba28 S52	C2/c					0.0033894616175761255	0.0016125676831900042
704	0.9989459265790784	Ba48 In38.224 N21.76	Fd-3m						0.00812134413321839																											0.0012217017306414583									0.20929768591046244
353	0.9990617633483462	Al12 Ba68 O28	P4_2/ncm		0.00018367787012774526				0.005492690322240314
156	0.9990793227529432	Ba2 Se6 V2	P6_3/mmc						-4.322910784851963e-05
757	0.9991192629689648	Ba78 Li160 N18	I-42m						0.004349867249582717																															0.0011992631732235832					7.687261467296866e-05
119	0.9993874899056648	B16 Ba4 O28	Pnma					0.014295843642626095	0.0002429460548018382
940	0.9993953384258494	Ba23.152 Ca0.848 Ge32	Cmmm						0.004871526455287265					7.88560940867235e-07																0.005079386319048786
724	0.9994264562312697	Ba8 Ga16 Sb16	Pnma						0.013753874346934177																			8.864327888387948e-06
666	0.9994672210410763	Au42.678 Ba12 Zn11.322	R-3c				0.003141403490132963		6.496380315687379e-05
512	0.9994998351043951	Ba12 Ge12 O36	C2/c						0.002102754934306221																					0.05535299028626044
317	0.9995023231807107	Ba4 F20 Mn4	P2_12_12_1						0.008108581674864852																	0.0001760590806517049																	0.015734481665924012
939	0.9995046134576763	Ba22.536 Ca1.464 Ge32	Cmmm						0.004853523207957762					1.3182602581670978e-06																0.00490620049247431
271	0.9995448843224607	Al8 Ba4 Ge8	Pnma		9.925430418475254e-05				0.00605101674814979																					0.010172090123478464
951	0.9995667826483919	Ba20 O84 Si32	C2/c						0.00447795519765504
859	0.9996126770989289	B20 Ba4 O34	P-1					0.0005689485729194805	0.0037878070605759616
708	0.9997416051745512	Ba2 Na16 Pb12	P2_1/m						0.0028217720893039104																																					0.04038660972678086
289	0.9997698897897879	Ba0.89 Bi1.11 O2.94	Pm-3m						0.005		0.005
663	0.9998951713737793	Au38.412 Ba12 Zn15.588	R-3c				0.0016531079541758894		0.000718568379454872
734	0.9999374006575976	Ba8 S12 Zn4	Pnma						0.016421284051648843
537	1.0	Ba8 D16 O16	P2_1/c
536	1.0	Ba8 D16 O16	P2_1/c
639	1.0	Ba2 Fe8 O14	P-31c						-0.008029709159228897																		2.1412921283077676e-05
535	1.0	Ba8 D16 O16	P2_1/c
609	1.0	Ba4 D0.524 Ge4	Cmcm
540	1.0	Ba8 D16 O16	P2_1/c
539	1.0	Ba8 D16 O16	P2_1/c
654	1.0	Ba4 Hg8 Tl8	P4_2/mnm						0.00019506330393620567																								0.0405176038596011
675	1.0	Ba1 D2 Ga2	P-3m1
541	1.0	Ba8 D16 O16	P2_1/c
24	1.0	Ba2 F18 Zn7	P-1						0.009999604294501939																	-0.0010445207724827355
618	1.0	As20 Ba8 In20	Pnma			-3.7666816152726864e-05			0.01374339094387982																											0.015391141644119276
542	1.0	Ba8 D16 O16	P2_1/c
32	1.0	Ba6.3 Mn24 O48	I4/m						0.0003174247897605245																																		0.11937802654777036
534	1.0	Ba8 D16 O16	P2_1/c
46	1.0	Ba4 Co4 S7.36	P4/nmm						0.008127128811174673									0.007423152583370325
538	1.0	Ba8 D16 O16	P2_1/c
913	1.0	Ba9 O18 Sb6	P-1						0.0037987906645282985
754	1.0	Al54 Ba54 P90	R-3c		-0.007311795693736918				0.0004714123676653716
532	1.0	Ba20 D40 O40	Pnma
786	1.0	Ba4 Se20 U8	P2_1/c						0.028311881559947297
809	1.0	Ba4 D7.448 Si4	Pnma
810	1.0	Ba12 D15.336 Sn12	Pnma
143	1.0	Ba16 F96 Te16	Fdd2						-1.1938654568300922e-05																	0.0030288816439154897
324	1.0	Ba8 S32 Sb16	P2_1/c						0.013721532915856705
941	1.0	Ba21 Ge32 Sr3.0	Cmmm						-0.002861821416574087																					0.023446142834363682
968	1.0	Ba4 D0.38 Ge4	Cmcm
851	1.0	Ba24 Se52 Sn24	P2_12_12_1						0.00019399255054989415
285	1.0	Ba24 F102.006 Nd18	R-3						0.019255894242542263																	-2.597916295865292e-06																						0.01656173463222217
284	1.0	Al8 Ba16 D56	C2/c
872	1.0	Ba54 O144 Rh48	R-3c						0.007695468103124822
269	1.0	Ba24 Eu18 F102.006	R-3						0.018067223060086825																0.020619062663089487	1.2704476213781754e-06
237	1.0	Ba8 Re24 S44	C2/c						0.02041843032262054
189	1.0	Ba8 Ga16.008 Ge29.992	Pm-3n						0.19445135505985012																			0.018448655918283118		-0.005533064033484534
937	1.0	Ba54 Mo18 N72	P31c						0.002237060425388193																																			-0.0010086380025600694	-0.048824137444906504
969	1.0	Ba4 D0.752 Sn4	Cmcm
970	1.0	Ba8 D3.908 Ge8	Pnma
424	1.0	Al6 Ba6 F30	P-1
531	1.0	Ba20 D40 O40	Pnma
530	1.0	Ba20 D40 O40	Pnma
529	1.0	Ba20 D40 O40	P2_1/c
528	1.0	Ba20 D40 O40	P2_1/c
722	1.0	Ba8 Fe4 O16	P2_1/c						0.006714512618225334																		0.008429213871725084
527	1.0	Ba20 D40 O40	Pnma
726	1.0	Ba1 Mg4 Si3	P4/mmm						-0.0002679894409094587																																	0.00014019538682231655
92	1.0	Ag4 Ba3.084 Sr0.916	Pnma	0.007606360686683656					0.004109597917023993
735	1.0	Ba2 Co2 S4	P4/nmm						0.0005258800620064882									0.6279481742289649
986	1.0	Ba4 C4 O12	Pnma						0.000491256786941452				0.32759674150380436
500	1.0	Ba6 O22 Te8	P-1						0.013029278476195333
103	1.0	Ag7.16 Al26.84 Ba16	P2_1/c	0.00439775017576172	-0.00024047200029739257				-2.478693222237409e-07
479	1.0	Ba8 Cl28 Er4	P2_1/c						0.010500679572273906								-0.002792610656221374							0.009163420325393714
976	1.0	Ba3 O27 Si12	P3						0.02112744881638941
427	1.0	Ba24 D37.432 Ge24	Pnma
533	1.0	Ba8 D16 O16	P2_1/c
646	1.0	Ba6 D2.82 N3	R-3m
[truncated: 47 more columns]
