# Supplementary material for: Structure-mining: screening structure models by automated fitting to the atomic pair distribution function over large numbers of models
Source: Acta Crystallogr A Found Adv. 2020 Apr 28;76(Pt 3):395–409. doi: 10.1107/S2053273320002028 (PMC7233026; doi:10.1107/S2053273320002028)
Supplement: Supplementary file 1 [file a-76-00395-sup1.zip › SI/BaTiO3_heuristic4_MPD.csv]

	rw	formula	space_group	Ag_Uiso_r	Al_Uiso_r	As_Uiso_r	Au_Uiso_r	B_Uiso_r	Ba_Uiso_r	Be_Uiso_r	Bi_Uiso_r	Br_Uiso_r	C_Uiso_r	Ca_Uiso_r	Cd_Uiso_r	Ce_Uiso_r	Cl_Uiso_r	Co_Uiso_r	Cr_Uiso_r	Cs_Uiso_r	Cu_Uiso_r	Dy_Uiso_r	Er_Uiso_r	Eu_Uiso_r	F_Uiso_r	Fe_Uiso_r	Ga_Uiso_r	Gd_Uiso_r	Ge_Uiso_r	H_Uiso_r	Hf_Uiso_r	Hg_Uiso_r	Ho_Uiso_r	I_Uiso_r	In_Uiso_r	Ir_Uiso_r	K_Uiso_r	La_Uiso_r	Li_Uiso_r	Lu_Uiso_r	Mg_Uiso_r	Mn_Uiso_r	Mo_Uiso_r	N_Uiso_r	Na_Uiso_r	Nb_Uiso_r	Nd_Uiso_r	Ni_Uiso_r	Np_Uiso_r
1600	0.143924109	Ba1 O3 Ti1	Amm2						0.002141026
1624	0.146471966	Ba12 O27 Ti12	Cm						0.001732894
1625	0.147825663	Ba3 O8 Ti3	C2/m						0.002230823
1601	0.15977423	Ba1 O3 Ti1	P4mm						0.002676989
1613	0.16546078	Ba1 O3 Ti1	R3m						0.002723588
1616	0.170189997	Ba2 O6 Ti2	P4/mmm						0.002642601
1415	0.203990694	Ba1 Ni1 O3	P4/mmm						0.002020992																																							0.014687138
1660	0.213333144	Ba1 O3 V1	Pm-3m						0.004404884
1268	0.221651085	Ba1 Mn1 O3	Pm-3m						0.004081576																																	0.015338422
774	0.226515293	Ba1 Fe1 O3	Pm-3m						0.003933851																	0.015994871
548	0.231690897	Ba1 Co1 O3	Pm-3m						0.00379455									0.016621955
616	0.233783255	Ba1 Cu1 O2	P4/mmm						0.002578746												0.015674376
624	0.242618057	Ba1 Cu1 O3	Pm-3m						0.003539288												0.017789493
808	0.248395851	Ba2 Ga2 O5	P4/mmm						0.001810035																		0.010338969
862	0.259521659	Ba1 Ge1 O3	Pm-3m						0.003208047																				0.019328636
1617	0.288067131	Ba4 O10 Ti4	Ima2						0.002445452
1272	0.311215195	Ba2 Mn3 O8	Pmmm						0.001769474																																	0.018994486
1492	0.32109094	Ba1 O3 Ru1	Pm-3m						0.002328026
1482	0.325478846	Ba1 O3 Rh1	Pm-3m						0.002275498
579	0.344111249	Ba2 Cr3 O8	P4/mmm						0.002411043										0.019908433
539	0.373746956	Ba2 Co3 O8	P4mm						0.002344107									0.02027231
1104	0.380139544	Ba1 Ir1 O3	Pm-3m						0.018321061																											0.00301323
1431	0.380886339	Ba1 O3 Os1	Pm-3m						0.018402314
926	0.383812623	Ba2 H6 Ru1	Fm-3m						0.005591883																					0.00163306
954	0.386950842	Ba1 Hg2 Na1	Fm-3m						0.015643013																							0.005003606													0.004663091
1386	0.38810629	Ba2 Nb1 O1	Fm-3m						0.004831263																																					0.01674719
754	0.392432732	Ba2 Fe3 O8	P4/mmm						0.002657393																	0.019064814
1016	0.39460504	Ba1 I8 Sr3	I4/mmm						0.022131943																									0.0021385
1817	0.400918007	Ba1 Sn1 Sr1	F-43m						0.007010513
1456	0.402265439	Ba2 O5 Pd2	P4/mmm						0.011466052
1407	0.405570515	Ba2 Ni3 O8	Pmm2						0.002320778																																							0.020488947
1651	0.410198638	Ba2 O8 V3	P4/mmm						0.011804638
1015	0.419482837	Ba1 I4 Sr1	R-3m						0.018521339																									0.002327741
969	0.42402801	Ba1 Hg2 Tl1	Fm-3m						0.049929339																							0.002494219
958	0.424694958	Ba1 Hg2 Pb1	Fm-3m						0.049425267																							0.0024706
1587	0.430306238	Ba2 O8 Ti3	P4/mmm						0.013494973
1797	0.430816004	Ba1 Sc1 Y1	F-43m						0.011072288
1489	0.434654898	Ba6 O18 Ru6	P6_3/mmc						0.002789484
77	0.437079271	As1 Au1 Ba2	Fm-3m			0.006351375	0.039645188		0.002137449
921	0.44500521	Ba2 H6 Os1	Fm-3m						0.003100074																					0.000835257
381	0.447676358	Ba3 Ca1 I8	I4/mmm						0.011839071					0.001951789																				0.002383845
1615	0.449734623	Ba2 O7 Ti3	P1						0.005979024
1120	0.449822025	Ba1 K1 Sn1	F-43m						0.009189979																												0.001695384
1119	0.450937911	Ba1 K1 Sb1	F-43m						0.008985107																												0.001636481
1020	0.455502543	Ba8 I24 Sr4	P-4b2						0.006506887																									0.000801646
1036	0.459990207	Ba4 I24 Sr8	P-4b2						0.013565929																									0.00075591
355	0.462211884	Ba1 Ca1 I4	R-3m						0.007586341					0.001041912																				0.003012163
776	0.474617878	Ba1 Fe2 P2	I4/mmm						0.007777293																	2.493861011
1572	0.476465263	Ba6 O18 Tc6	P6_3/mmc						0.002974008
573	0.498462538	Ba6 Cr6 O18	P6_3/mmc						0.005339548										0.008165583
529	0.498761777	Ba1 Co2 Ge2	I4/mmm						0.003505277									0.407257169											0.010348986
109	0.499202365	As2 Ba1 Ni2	I4/mmm			0.010790322			0.00364351																																							0.502986313
85	0.500442098	As2 Ba1 Co2	I4/mmm			0.011926179			0.002051281									0.33034042
93	0.501911468	As2 Ba1 Fe2	I4/mmm			0.007641666			0.004115708																	0.1561347
1606	0.529892029	Ba6 O18 Ti6	C222_1						0.004715833
1513	0.538175705	Ba6 O24 Sc12	C2/c						0.002142453
1602	0.539345348	Ba4 O10 Ti3	P1						0.00339114
760	0.54411318	Ba6 Fe6 O16	Amm2						0.002755425																	0.000112053
1417	0.54847555	Ba1 Ni2 P2	I4/mmm						0.00885183																																							0.199723698
775	0.567125665	Ba4 Fe4 O10	Ima2						0.006843758																	0.00140119
1588	0.571278439	Ba6 O18 Ti6	P6_3/mmc						0.007023767
1312	0.578726755	Ba12 N12 Ni12	Pnma						0.001361269																																			0.006641978				0.000555725
1105	0.58780919	Ba6 Ir6 O18	C2/c						0.005123688																											0.000930872
1694	0.587871851	Ba3 O6 Zn3	P3_121						0.004849175
757	0.589619712	Ba12 Fe12 O33	P1						0.002001219																	-0.000228618
625	0.589898873	Ba4 Cu4 O10	C2						0.00059582												0.005650729
1261	0.593737954	Ba2 Mn6 O12	C2/m						0.000661657																																	0.026860561
885	0.59674071	Ba1 H3 Li1	Pm-3m						0.005666756																					0.00013307									6.14E-06
1668	0.608498607	Ba5 O15 V5	P-3m1						0.003376874
570	0.616505136	Ba14 Cr14 O42	P6_3/mmc						0.004432627										0.006339949
91	0.616633877	As2 Ba1 Cu2	I4/mmm			0.037591489			0.003446809												0.253387042
160	0.62107335	Au2 Ba2 Sb2	P6_3/mmc				0.003290991		0.158072518
140	0.628070622	Au2 Ba2 Bi2	P6_3/mmc				0.00349448		1.849272182		0.295692233
664	0.634236328	Ba1 F3 Li1	Pm-3m						0.003853144																0.011790905														9.74E-06
1556	0.637871192	Ba4 O14 Ta4	Cmcm						0.000112869
1158	0.649722365	Ba4 Lu8 O16	Pnma						0.103258935																															0.005320278
1101	0.65054301	Ba6 Ir6 O18	C2/m						0.005371124																											0.002501754
1644	0.662779663	Ba20 O58 V20	P1						0.0023199
1485	0.671602065	Ba2 O4 Ru1	I4/mmm						0.010138192
611	0.674083629	Ba2 Cu1 O3	Immm						0.010687022												0.000472919
612	0.675404787	Ba8 Cu8 O19	P1						0.001873967												0.003031161
1479	0.680704678	Ba4 O12 Rh4	P6_3/mmc						0.019904683
636	0.68524221	Ba1 Cu2 S2	I4/mmm						0.011089656												0.498747734
1458	0.687429492	Ba2 O3 Pd1	Immm						0.008177911
615	0.68918571	Ba1 Cu3 O4	Cmmm						0.036210451												0.003856864
1528	0.692035962	Ba6 O18 Si6	P6_3/mmc						0.02059536
844	0.698541533	Ba16 Ge16 N32	Pbca						0.003932265																				0.000308375															0.000384048
1258	0.700839244	Ba2 Mn1 O4	I4/mmm						0.007633792																																	3.68E-05
1488	0.703189134	Ba4 O12 Ru4	P6_3/mmc						0.019364019
640	0.709762046	Ba1 Cu2 Se2	I4/mmm						0.006978814												0.153362662
1803	0.710356983	Ba3 Se7 Th1	Imm2						0.000725378
1666	0.71086783	Ba2 O7 V3	P1						0.0027408
763	0.714141077	Ba4 Fe8 O16	Cmc2_1						0.007700014																	1.99E-05
105	0.716601303	As2 Ba1 Mn2	I4/mmm			0.000411614			0.030170385																																	0.532658414
571	0.718886463	Ba2 Cr7 O14	R-3m						0.002575191										0.010682518
202	0.718931369	Ba2 Be4 N4	I4/mcm						0.00407252	0.296586255																																		0.340718862
537	0.720084927	Ba3 Co10 O17	R-3m						0.003463147									0.00608093
1266	0.721520752	Ba3 Mn3 O9	R-3m						0.004230459																																	0.008693087
1100	0.725307212	Ba7 Ir6 O19	C2/m						0.004643051																											0.002081323
1267	0.726471715	Ba4 Mn4 O10	Ima2						0.015321313																																	0.000128432
767	0.727165856	Ba10 Fe10 O28	Cmcm						0.005770149																	0.000737697
863	0.72897359	Ba4 Ge8 O20	Cmce						0.003073003																				0.006662373
110	0.72925068	As2 Ba1 Ni2	P-1			0.00228893			0.004666332																																							0.015997963
1500	0.732482593	Ba4 O1 Sb2	I4/mmm						0.012368746
1294	0.732514852	Ba1 Mo4 O8	P-31m						0.000613002																																		0.043857104
865	0.732545997	Ba4 Ge8 P8	P4_2mc						0.00271053																				0.084603879
568	0.732900836	Ba1 Cr4 O8	P-31m						0.00040148										0.028586924
1599	0.733210628	Ba1 O8 Ti4	P-31m						0.000428035
1669	0.73334905	Ba1 O8 V4	P-31m						0.000411057
761	0.733465954	Ba8 Fe8 O21	P-1						0.007544784																	0.058235345
1253	0.734956783	Ba8 Mn8 O23	Amm2						0.003139252																																	0.007846593
538	0.737409298	Ba2 Co9 O14	R-3m						0.011280055									0.006894636
755	0.73835144	Ba1 Fe4 O8	P-31m						0.000808855																	0.029619904
1656	0.739946851	Ba2 O22 V12	P6_3mc						0.010849175
1277	0.742232574	Ba1 Mn4 O8	P-31m						0.00083115																																	0.027339413
126	0.742716015	As2 Ba1 Rh2	I4/mmm			0.005992404			0.002520299
544	0.742969187	Ba1 Co4 O8	P-31m						0.000821051									0.027615601
613	0.743590242	Ba2 Cu2 O4	Cmcm						0.011424068												0.00376894
1255	0.744425553	Ba6 Mn6 O18	P-6m2						0.005176096																																	0.002502712
805	0.745337463	Ba2 Ga24 O38	P6_3mc						0.013959292																		0.00340477
1295	0.746310329	Ba2 Mo3 O7	Pm						0.001727356																																		0.008803883
609	0.746340649	Ba12 Cu12 N12	C2/c						0.003112519												0.002229896																							3.54E-05
1807	0.760297613	Ba4 Se12 Zr4	Pnma						0.000372238
759	0.760860178	Ba2 Fe30 O46	R-3m						0.003158455																	0.006646872
543	0.764245687	Ba5 Co5 O14	P-3m1						0.003937229									0.020629839
350	0.76437569	Ba4 Ca4 I16	Pbcn						0.009916279					0.052308314																				0.00347685
1483	0.764700483	Ba3 O9 Ru3	R-3m						0.005301263
10	0.765521747	Ag8 Ba2 O14	P6_3mc	0.005062504					0.095687907
1514	0.77008361	Ba4 O10 Sc4	Pbam						0.001174712
1507	0.771620296	Ba2 O8 Sb3	P4/mmm						0.025664025
546	0.774134312	Ba4 Co4 O10	Ima2						0.000137552									0.063650559
846	0.77503943	Ba2 Ge4 Ni5	C2/m						0.003622898																				0.002733271																			0.350236576
18	0.776595816	Ag2 Ba2 Sb2	P6_3/mmc	0.038541245					0.009889931
580	0.776740052	Ba2 Cr8 O14	P6_3mc						0.017600458										0.000657763
772	0.778097081	Ba2 Fe8 O14	P6_3mc						0.016756363																	0.003336346
1098	0.778161825	Ba2 Ir1 O4	I4/mmm						0.000545846																											0.040827529
1256	0.778203738	Ba4 Mn4 O12	P6_3/mmc						0.000622624																																	0.005088518
1006	0.77878849	Ba4 I16 Sr4	Pbcn						0.009369338																									0.002323807
1633	0.779761839	Ba4 O16 Tm8	Pnma						0.000218208
1736	0.78331692	Ba1 Pd2 Sb2	I4/mmm						0.013201727
119	0.783582504	As4 Ba2 Pd2	Cmcm			0.009587385			0.002745641
6	0.783637402	Ag2 Ba1 Ge2	I4/mmm	0.01955138					0.01353921																				0.181561449
408	0.784597606	Ba1 Cd2 Ge2	I4/mmm						0.012905965						0.01995217														0.206722703
977	0.784726117	Ba8 I28 La4	P2_1/c						0.135831028																									5.04E-05				0.028045722
1349	0.786081353	Ba4 Na24 O16	I-43m						0.00769594																																				0.082541554
1536	0.787446998	Ba3 O9 Si3	R-3m						0.007845966
122	0.787866828	As2 Ba1 Pd2	P4/mmm			0.257339119			0.014514192
569	0.788889407	Ba4 Cr4 O12	P6_3/mmc						0.001365366										0.004271857
623	0.790220641	Ba2 Cu8 O14	P6_3mc						0.002799971												0.007202429
124	0.7908893	As4 Ba2 Pt2	Cmcm			0.00540653			0.000323424
861	0.791356548	Ba6 Ge6 O18	P1						0.007767873																				0.005670625
1296	0.793087727	Ba2 Mo8 O14	P6_3mc						0.123302945																																		0.003566827
565	0.79319839	Ba16 Cr8 N24	Cmce						0.005367573										0.015710328																									8.00E-05
1178	0.793313913	Ba1 Mg6 Nb1	Amm2						0.002780869																																6.93E-07					0.010925577
1581	0.794121248	Ba3 O7 Ti2	Cm						0.006178657
1597	0.794286158	Ba2 O4 Ti1	Pmm2						0.004063454
1611	0.794434056	Ba3 O15 Ti6	C2/m						0.009402185
619	0.794862068	Ba4 Cu4 O8	P2_1						0.004316429												1.67E-05
96	0.796105553	As8 Ba4 Ge8	P4_2mc			0.009520964			0.001861104																				0.516135174
872	0.796172213	Ba1 Ge3 Rh1	I4mm						0.009922397																				0.000157565
1609	0.797043792	Ba3 O15 Ti6	C2						0.006514351
1726	0.799337946	Ba1 P2 Zn2	I4/mmm						0.000552583
159	0.800880516	Au4 Ba2 Sb4	P2_1/m				0.332953835		0.008074782
1336	0.801570262	Ba2 N4 Ti2	P6_3/mmc						0.01754816																																			0.100033656
1798	0.802888863	Ba4 Se8 Si2	P2_1/m						0.023163689
1276	0.804679628	Ba1 Mn2 O5	Amm2						0.031110652																																	3.97E-05
589	0.805240938	Ba1 Cs1 Mg14	Amm2						0.008226395											0.010530546																					0.000164707
1738	0.806382759	Ba2 Pd4 Sb4	P4/nmm						0.016855797
639	0.807428849	Ba2 Cu4 Sb4	P4/nmm						0.02044319												0.162304114
1821	0.808072997	Ba2 Sn4 Zn4	P4/nmm						0.023938881
1224	0.808076779	Ba1 Mg6 Ti1	Amm2						0.006473945																																4.84E-06
868	0.808456895	Ba1 Ge3 Pd1	I4mm						0.018169663																				0.016217211
462	0.811031499	Ba2 Cl10 Gd2	C2/c						1.34E-05								2.47E-05											0.00925388
2	0.814297038	Ag2 Ba2 Bi2	P6_3/mmc	0.036832593					0.001784872		0.017828852
1475	0.814757123	Ba8 O20 Re4	Pnma						0.024710036
1665	0.815003152	Ba2 O14 V8	P6_3mc						0.066190012
349	0.815152035	Ba8 Ca4 I24	P-4b2						0.002243502					4.06E-07																				0.006908263
1216	0.815194754	Ba1 Mg14 Sr1	Amm2						0.010216647																																0.002338686
927	0.817019181	Ba1 Hf1 Mg6	Amm2						0.001958567																						0.00264243										0.000125945
1235	0.817646848	Ba1 Mg14 Y1	P-6m2						0.009872856																																0.003728697
1199	0.818485892	Ba1 Mg2 Si2	I4/mmm						0.029795321																																0.003060715
1254	0.818546856	Ba10 Mn10 O28	Ama2						0.005077879																																	0.000183594
1192	0.819064412	Ba1 Mg14 Rb1	Amm2						0.008080368																																0.005909197
1433	0.819189764	Ba3 O8 P2	R-3m						0.010534063
1350	0.820413876	Ba2 Na4 O4	Cmc2_1						0.011390315																																				0.016404452
151	0.820830992	Au4 Ba2 O8	I4_1/a				0.004992043		0.06879044
1048	0.821428972	Ba8 I28 Y4	P2_1/c						0.081497541																									4.06E-05
1681	0.821724167	Ba2 O8 W3	P-4m2						0.000458032
1552	0.822608395	Ba3 O4 Sr1	Pm-3m						0.013287735
1122	0.822704117	Ba1 La1 Mg14	Amm2						4.11E-05																													0.003174858			1.57E-05
1230	0.823839085	Ba1 Mg6 V1	Amm2						0.000288577																																0.001829254
442	0.824220323	Ba1 Ce1 Mg14	Amm2						0.008689843							0.002211689																									1.68E-05
676	0.825036543	Ba2 F1 N1	R-3m						0.006874376																0.046236594																			0.098131207
483	0.825736279	Ba8 Cl28 La4	C2/c						0.002569387								0.133827071																					0.491249779
797	0.825952086	Ba1 Ga1 Mg14	P-6m2						0.010591115																		0.007405106														0.003631042
762	0.826008558	Ba28 Fe28 O70	P2_1/c						0.002928069																	-3.31E-06
219	0.826482789	Ba1 Bi1 Mg14	P-6m2						9.46E-05		0.018510685																														0.00379667
180	0.827334269	B4 Ba6 O12	Pnnm					0.358115896	0.005760084
173	0.827769358	B1 Ba1 Mg6	Amm2					0.205996857	0.000474179																																0.098729252
1112	0.828200938	Ba1 K1 Mg14	Amm2						0.008818499																												0.003856915				0.003639537
608	0.82869037	Ba1 Cu1 Mg6	Amm2						0.010809169												0.000229291																				0.005043232
1459	0.829159052	Ba2 O8 Pd4	I4_1/a						0.201798322
1476	0.830642555	Ba3 O9 Re2	R-3m						0.010463088
1289	0.831209531	Ba12 Mo24 N48	Pa-3						0.012599242																																		8.436812645	0.350400961
1710	0.831906617	Ba4 P12 Pt8	P2_1/c						0.412135894
1262	0.831983854	Ba8 Mn8 O24	P6_3/mmc						0.012595911																																	0.001227158
56	0.833423724	Al64 Ba7 O103	P-62m		0.003725812				0.017042476
371	0.833813318	Ba8 Ca4 I24	P2_1/c						0.05934599					0.162762934																				0.003471643
205	0.835986625	Ba2 Bi4 Cd2	I4/mmm						7.94E-05		0.079164495				0.012209229
1347	0.836644203	Ba2 Na12 O8	P4_2/nmc						0.421956668																																				0.004838981
1327	0.837250343	Ba2 N16 Si12	Imm2						0.030755967																																			0.026108428
1079	0.837636816	Ba16 In32 O64	P2_1/c						0.005287759																										0.002229424
871	0.839151916	Ba1 Ge3 Pt1	I4mm						0.000482705																				0.003895208
816	0.839965092	Ba4 Ga8 Pt8	P2_1/c						0.006799708																		0.160521753
1083	0.840575566	Ba2 In4 Pd2	Cmcm						0.017609949																										0.0471583
1810	0.840576328	Ba2 Se6 Zr2	P6_3/mmc						0.016644476
1223	0.840703437	Ba1 Mg6 Ti1	Amm2						0.000759002																																8.01E-05
549	0.841091191	Ba2 Co2 O6	P-3m1						0.000293258									0.018445304
914	0.841348919	Ba2 H8 O12	P1						0.006390045																					0.119004079
765	0.84183787	Ba16 Fe32 O64	Pnma						0.001531494																	0.001046236
1780	0.842010413	Ba2 S6 V2	C222_1						0.00018294
1469	0.842295192	Ba12 O28 Pt8	Cc						4.96E-06
1819	0.843224391	Ba8 Sn24 Yb8	Cmce						0.000760523
996	0.843561284	Ba2 I2 O10	P-1						0.014197327																									0.010296872
1222	0.843762924	Ba1 Mg6 Ti1	Amm2						0.000341097																																0.003743679
753	0.845961727	Ba6 Fe2 N6	P6_3/m						0.02463916																	4.07E-05																		0.045923158
1367	0.846167556	Ba6 Nb10 O30	P4/mbm						0.016403594																																					0.005406773
509	0.846217119	Ba2 Cl10 Y2	C2/c						0.007338075								0.000107886
1703	0.846283207	Ba1 Os2 P2	I4/mmm						0.000666136
9	0.846447659	Ag24 Ba4 O16	Pnna	0.006206615					0.014626829
1781	0.846580981	Ba2 S6 V2	P6_3/mmc						0.010276158
1346	0.846942847	Ba4 Na4 O6	P2_1/c						0.003633787																																				0.663437531
852	0.848191369	Ba8 Ge4 O16	Pnma						0.000312814																				0.092129051
1774	0.849056791	Ba2 S6 Ti2	P6_3/mmc						0.010889674
1084	0.849085434	Ba2 In4 Pt2	Cmcm						0.003139423																										0.074229633
131	0.849385719	As8 Ba8 Se20	P2_1			0.425096025			3.64E-05
1564	0.849579553	Ba6 O30 Ta10	P4/mbm						0.007371412
860	0.849891149	Ba16 Ge32 O80	P2_1/c						0.000242752																				0.000134043
1326	0.850001922	Ba3 N1 Sb1	Pm-3m						0.008238069																																			0.045222301
281	0.850258024	Ba8 Br40 La8	Pnma						1.43E-05			0.033241867																										0.002433931
1026	0.850369707	Ba4 I24 Sr8	P2_1/c						0.539920708																									0.002937667
415	0.850377908	Ba1 Cd1 Mg14	P-6m2						1.73E-05						0.000385645																										0.000387734
1406	0.850572651	Ba2 Ni2 O4	Cmcm						4.44E-05																																							0.000404894
1486	0.850652531	Ba8 O20 Ru6	Cmce						0.000185609
1450	0.850914689	Ba3 O1 Pb1	Pm-3m						0.005095161
1416	0.851514237	Ba2 Ni2 O6	P6_3mc						0.004904683																																							0.029834397
1279	0.851604501	Ba4 Mn4 S8	Pnma						0.000435231																																	0.01489926
227	0.851920006	Ba3 Bi1 N1	Pm-3m						0.005022058		0.016684072																																	0.04557009
989	0.852644361	Ba2 I10 La2	C2/c						0.312473351																									0.004061717				0.907952462
1257	0.85309157	Ba6 Mn6 O18	P6_3cm						0.015343124																																	2.39E-05
838	0.854160513	Ba1 Ge3 Mg4	P4/mmm						0.251061791																				0.015020635												0.357680011
94	0.854376627	As8 Ba8 Ge4	P2_1/c			3.83E-05			0.001891824																				0.000197976
1695	0.855021583	Ba8 O12 Zn4	C2/c						0.006985832
1339	0.855067871	Ba2 N6 W2	C2/m						5.68E-05																																			0.747088119
183	0.855082238	B16 Ba4 O28	Pnma					0.000491996	0.011352479
387	0.85555906	Ba1 Ca1 Mg14	Amm2						0.005650122					0.000388461																											0.000982587
979	0.856094865	Ba18 I66 La10	P-1						0.00219443																									4.98E-05				0.015703999
1754	0.856232713	Ba4 Rh8 Si8	P2_1/c						0.004652179
353	0.857318707	Ba4 Ca8 I24	P-4b2						-0.003146264					0.001685805																				0.018993759
1060	0.857883915	Ba2 In4 Ir2	Cmcm						0.004121823																										0.084033391	0.00475614
264	0.858205801	Ba2 Bi4 Zn2	I4/mmm						3.45E-05		0.10268909
1070	0.858554622	Ba22 In12 O6	I4/mcm						0.000259341																										0.015260191
490	0.858795167	Ba2 Cl6 Ni2	P6_3mc						0.013014811								0.00118642																															0.083707276
58	0.859977623	Al16 Ba4 O28	Pmn2_1		0.009351176				0.000159297
34	0.860215278	Al9 Ba1 Fe2	P6/mmm		1.52E-06				0.000629489																	0.07721981
1236	0.860342876	Ba1 Mg14 Y1	Amm2						0.008000646																																0.000306766
99	0.860700008	As12 Ba12 In4	Pnma			7.72E-07			0.022325102																										0.015116497
1311	0.862080606	Ba32 N28 Ni24	C2/c						0.001934247																																			0.000968413				1.95E-06
1773	0.862435077	Ba4 S12 Te4	Pnma						0.000209481
145	0.862641835	Au6 Ba8 Ge40	Pm-3n				0.005542846		1.35E-06																				0.629670545
641	0.862854292	Ba4 Cu8 Se8	Pnma						0.008679354												0.034789095
1110	0.862989011	Ba4 Ir8 Si8	P2_1/c						0.000477394																											0.008040934
1205	0.86316792	Ba4 Mg6 Si8	C2/m						0.029022902																																0.000122991
1345	0.863948706	Ba4 Na8 O8	P2_1/c						0.002425068																																				0.102783819
962	0.864578553	Ba1 Hg2 Sb1	Immm						0.022362528																							0.000318601
1560	0.864756075	Ba4 O14 Ta4	Imma						0.001188262
194	0.865013998	B16 Ba8 Se52	P2_1/c					0.036909724	1.93E-05
1208	0.865041894	Ba4 Mg4 Si4	Pnma						0.010389619																																0.019468046
825	0.865094737	Ba14 Ga8 Sb18	Pmmn						8.53E-07																		0.055730947
1085	0.865866502	Ba2 In4 Rh2	Cmcm						0.015527574																										0.050797754
1460	0.86597873	Ba2 O10 Pd2	P2						0.009254143
113	0.867148624	As6 Ba2 O11	P1			7.42E-05			0.002583101
1323	0.868820939	Ba6 N6 Ru2	P6_3/m						0.023708192																																			0.039284926
643	0.868969767	Ba2 Cu2 Sn4	Cmcm						0.016454589												0.471685874
1309	0.869237515	Ba12 N48 Nb24	Pa-3						0.000951178																																			0.037696448		7.052573812
622	0.869241223	Ba10 Cu5 O17	P-1						0.007224151												0.007849045
1711	0.869881996	Ba1 P2 Rh2	I4/mmm						0.006792897
1424	0.869889357	Ba2 Ni4 Si4	Cmcm						0.015636442																																							0.09207398
591	0.870059869	Ba1 Cs1 Mg6	Amm2						0.010107452											0.013191422																					0.015729549
432	0.870351841	Ba2 Cd2 Sb4	I4/mmm						0.000334753						0.012452792
1274	0.870871812	Ba2 Mn8 O14	P6_3mc						0.015767011																																	0.003649784
1769	0.872327259	Ba28 S52 Sn12	Pnma						0.000290481
1035	0.872814038	Ba8 I24 Sr4	P2_1/c						0.001487272																									0.009997781
686	0.873075253	Ba1 F6 Pb1	R-3m						2.001845533																6.279250401
1411	0.873374653	Ba2 Ni2 O6	P6_3/mmc						0.004665732																																							0.018775373
1096	0.874759515	Ba6 Ir2 N6	P6_3/m						0.014153813																											0.017076602								0.013915413
878	0.87481683	Ba4 Ge2 Se8	P2_1/m						9.44E-05																				0.157638577
1505	0.875044573	Ba12 O4 Sb16	P2_1/c						0.194655234
294	0.875246707	Ba2 Br4 O4	C2/c						0.007400605			0.076228176
702	0.875580942	Ba4 F28 Ta4	P2_1/c						0.022024697																0.011352013
1645	0.875755698	Ba2 O22 V12	Cmcm						0.005636088
1779	0.876266408	Ba4 S12 V4	Cm						0.000334981
1186	0.876431999	Ba3 Mg3 O6	P3_121						0.035228233																																9.78E-07
1470	0.876482585	Ba12 O27 Pt9	P1						6.20E-06
1809	0.876723219	Ba30 Se84 Zr28	R-3c						8.51E-06
466	0.877150604	Ba10 Cl32 La4	Ccce						0.000241724								1.12E-05																					0.022538048
973	0.877226908	Ba1 Ho2 O4	Pm						2.86E-05																								0.013195041
1712	0.877385839	Ba3 P2 S8	C2/m						0.003752195
896	0.877850594	Ba2 H32 O20	P1						0.000141624																					0.073960845
1751	0.878334427	Ba1 Pt1 Sn3	I4mm						-5.75E-08
837	0.878457195	Ba2 Ge2 Mg2	P4/nmm						0.000738394																				0.022014686												7.39E-06
1247	0.878970841	Ba1 Mg6 Zr1	Amm2						0.005235861																																0.000129015
1614	0.880027253	Ba2 O14 Ti8	P6_3mc						0.023400858
1770	0.88030447	Ba9 S24 Ta6	P2/m						2.83E-05
709	0.880509682	Ba1 F8 Tm2	C2/m						0.027444073																0.419865382
84	0.881122982	As6 Ba4 Cd4	C2/m			0.002370001			0.028167759						1.89E-05
321	0.88127734	Ba1 C1 Mg14	P-6m2						0.011651923				0.603066197																												2.92E-05
1683	0.881571718	Ba2 O14 W8	P6_3mc						0.058636916
976	0.882151556	Ba4 I20 La4	P2_1/c						1.18E-05																									0.005531645				0.008184103
1801	0.882500752	Ba1 Se32 Sn32	Cm						0.003477051
308	0.88281106	Ba2 Br10 Y2	C2/c						2.26E-05			0.011301091
214	0.883155801	Ba1 Bi1 Hg2	Immm						0.013727811		0.044705798																					0.000201727
947	0.883251874	Ba1 Hg2 In1	Immm						0.013810761																							0.000699556			0.159979673
108	0.883281904	As10 Ba2 Ni18	P6_3/mmc			9.55E-05			0.000668147																																							0.03098721
583	0.883553209	Ba4 Cr16 S28	P2_1/c						0.014285953										0.054332469
779	0.883638431	Ba1 Fe2 S4	P1						0.034370765																	0.000127418
1040	0.883673047	Ba12 I36 Y4	Pnma						0.00712462																									0.001415185
305	0.884046825	Ba4 Br20 Y4	P2_1/c						0.026254243			0.007415977
206	0.884083645	Ba4 Bi8 Cd6	Cmce						0.189185969		0.012924975				0.222364969
358	0.884220582	Ba4 Ca2 I12	Pc						5.39E-06					0.036500557																				0.003962831
1757	0.88481129	Ba32 S68 Sb24	P2/c						0.000418087
942	0.884869575	Ba4 Hf4 S12	Pnma						0.070353023																						0.000429628
943	0.884951961	Ba1 Hf1 S3	P1						0.001862356																						0.00879589
1741	0.885153822	Ba1 Pd1 Sn3	I4mm						0.0002395
27	0.885601005	Al8 Ba24 F72	Pnc2		0.344176894				0.001065958																0.000236551
1093	0.885902277	Ba2 In4 Te8	Cccm						0.063263802																										7.98E-06
510	0.88616166	Ba2 Cl10 Y2	C2/c						2.86E-05								1.37E-07
1778	0.886177287	Ba2 S6 V2	Cmc2_1						0.001307346
1316	0.886552526	Ba6 N6 Os2	P2_1/m						0.00366332																																			-0.000365138
441	0.887877845	Ba1 Ce1 Mg14	P-6m2						0.006743907							4.53E-05																									0.005654734
1502	0.887994349	Ba4 O14 Sb4	Imma						0.00240128
1389	0.888721013	Ba4 Nb14 O23	Cmmm						0.014290907																																					0.000520759
285	0.88906703	Ba12 Br8 O8	Pnma						0.000283225			0.00086195
803	0.889182624	Ba12 Ga12 N20	C2/c						0.004506218																		0.163906862																	0.011756011
1221	0.889600866	Ba1 Mg14 Ti1	P-6m2						3.01E-05																																0.010281392
1713	0.889630362	Ba12 P8 S32	P2_1/c						0.000739812
1248	0.889945593	Ba6 Mn2 N6	P6_3/m						0.007683099																																	0.000604803		0.069066892
39	0.89000099	Al4 Ba10 Ge14	C2/m		0.195797243				0.011254979																				7.10E-05
1250	0.890159946	Ba5 Mn5 O15	R-3m						0.018712412																																	3.44E-05
303	0.890752686	Ba2 Br16 Y4	C2/c						0.156492063			0.008148793
1435	0.891301894	Ba4 O44 P16	P2_1/c						0.000192516
629	0.89167914	Ba2 Cu2 P2	P6_3/mmc						0.038270421												4.09E-06
298	0.89171806	Ba16 Br8 Si12	P2_1/c						0.006023371			3.89E-06
758	0.891765745	Ba4 Fe4 O12	R3m						0.00056227																	0.005914618
1108	0.891778031	Ba1 Ir2 P2	I4/mmm						0.008886483																											0.000276233
287	0.891860151	Ba8 Br12 O2	P6_3mc						0.032592236			0.026819001
792	0.89187244	Ba2 Fe4 Se6	Cmcm						0.000164051																	0.034225265
831	0.892680832	Ba2 Ge1 Hg1	Immm						0.003216012																				0.094643237			0.004484759
269	0.892695672	Ba8 Br20 Cs4	P2_1/c						0.008213812			0.001732693								0.013015584
982	0.893434134	Ba4 I20 La4	P2_1/c						0.043419013																									0.002116763				0.03139522
21	0.893446055	Ag2 Ba1 Sn2	I4/mmm	0.008825768					0.078355052
628	0.89355864	Ba2 Cu4 P8	Fddd						0.000111588												1.050585164
1244	0.893741936	Ba1 Mg14 Zr1	P-6m2						2.50E-05																																0.009821929
1328	0.893811572	Ba2 N20 Si14	Pc						0.000425177																																			0.012417249
310	0.893882931	Ba12 Br48 Y8	P2_1/c						0.000222505			0.013005236
273	0.894409393	Ba6 Br24 La4	P4/mbm						0.0588645			0.002492489																										0.11754677
67	0.894870784	Al8 Ba4 Si8	Pnma		-2.01E-06				6.02E-05
1179	0.895479762	Ba1 Mg6 Nb1	Amm2						0.000580553																																0.001045734					0.027732466
392	0.895648126	Ba4 Ca4 O8	Pnma						0.054762204					0.013223738
15	0.895734729	Ag1 Ba2 Pd1	Immm	0.009765786					0.002489328
566	0.895743112	Ba6 Cr2 N6	P6_3/m						0.007761079										0.000551437																									0.060820294
361	0.895934935	Ba4 Ca4 I16	P2_1/c						2.86E-05					0.012727243																				0.02123543
1405	0.896488874	Ba2 Nd4 Se8	I-42d						0.010922223																																						0.192510776
1397	0.896699497	Ba20 Nb19 Se60	P-1						0.038328259																																					0.006012088
1553	0.896942522	Ba1 O16 Ta6	Amm2						6.85E-05
1792	0.89799363	Ba8 Sb24 Sn12	Pnma						0.006450039
103	0.898046562	As1 Ba1 Li1	P-6m2			0.009038796			0.011907788																														0.932373933
820	0.898208941	Ba6 Ga4 S12	C2/c						0.013997769																		8.52E-05
208	0.898247817	Ba11 Bi14 Cd8	P1						1.07E-05		9.82E-05				0.008123722
817	0.898248756	Ba12 Ga24 S48	Pa-3						0.081857905																		0.000940492
1206	0.89836218	Ba2 Mg2 Si2	P4/nmm						0.004991794																																2.23E-05
155	0.89871957	Au1 Ba2 Pd1	Immm				0.04105779		2.78E-05
840	0.898832038	Ba2 Ge2 Mn2	P4/nmm						0.008179685																				0.050520985													0.003722262
1497	0.898997192	Ba2 O26 S8	C2/c						0.003545933
1353	0.89901159	Ba2 Na8 O6	Cc						0.007642043																																				-0.000164836
76	0.899118438	As2 Au2 Ba2	P6_3/mmc			0.006519194	0.039847281		0.000108697
1584	0.899417961	Ba8 O52 Ti22	C2/m						0.002258357
1634	0.899717773	Ba6 O24 Tm12	C2/c						0.000241149
1302	0.899773109	Ba1 Mo6 S8	P-1						1.08E-05																																		0.000345594
836	0.899879537	Ba1 Ge2 Mg2	I4/mmm						0.011487609																				0.034719213												7.84E-05
1233	0.900158122	Ba1 Mg6 W1	Amm2						2.46E-05																																-1.22E-06
1725	0.900349742	Ba32 P32 Ti8	P-43n						0.005275077
375	0.900390225	Ba2 Ca2 I8	C2/c						0.004144937					0.000100653																				0.004329942
890	0.90043396	Ba2 H4 O6	Pmc2_1						0.004953967																					4.14E-07
991	0.900451227	Ba2 I10 La2	P1						2.99E-05																									0.007959738				0.001169453
880	0.900646602	Ba2 H2 I2	P4/nmm						0.010367145																					0.491896996				0.192142506
313	0.900741865	Ba8 Br28 Y4	P2_1/c						0.000321453			0.002303691
785	0.900800247	Ba20 Fe36 S72	P4/ncc						0.000129992																	4.57E-06
426	0.900830828	Ba4 Cd4 S8	Pnma						0.012070597						0.002134759
807	0.901418678	Ba24 Ga48 O96	P6_3						0.000167693																		6.37E-05
1219	0.901443595	Ba1 Mg2 Sr1	Immm						0.000196943																																0.00295329
1748	0.901491806	Ba1 Pt1 Sb1	P-6m2						0.01069685
1408	0.901501507	Ba6 Ni5 O15	R32						0.006643116																																							-0.001167353
508	0.901848017	Ba8 Cl40 Y8	P2_1/c						4.29E-05								0.076084262
1825	0.902165347	Ba1 Sr1 Zn2	Immm						0.007850651
795	0.902334063	Ba2 Ga2 H10	P2_1						0.007315344																		0.090851305			0.023047931
606	0.902366058	Ba1 Cu1 Mg14	Amm2						0.000262565												0.006536525																				7.29E-06
1332	0.90290036	Ba12 N48 Ta24	Pa-3						0.000801455																																			0.027555054
1521	0.903053797	Ba2 O18 Si8	P-6c2						0.015780719
276	0.903090976	Ba2 Br10 La2	P2_1/m						0.009592743			0.004331811																										0.119422413
730	0.903333013	Ba2 F10 Y2	C2/c						2.84E-05																0.099521674
1145	0.903347765	Ba2 Li2 P2	P6_3/mmc						0.012831852																														8.63E-05
1092	0.903730239	Ba1 In2 Te4	I422						0.026066671																										0.051031397
475	0.903852684	Ba2 Cl10 La2	P2_1/m						0.000128725								9.86E-05																					0.009322295
966	0.903918023	Ba1 Hg2 Sn1	Immm						1.01E-07																							0.004492268
806	0.903976577	Ba2 Ga8 O14	C2/c						0.012652927																		0.007056591
617	0.904134055	Ba4 Cu4 O8	P2_1						0.007776978												8.09E-05
528	0.904283693	Ba6 Co6 F33	P3_2						0.00743058									1.163884013							0.483535644
0	0.904458525	Ag2 As2 Ba2	P6_3/mmc	1.11381971		0.01966711			0.010313226
57	0.904490195	Al16 Ba8 O32	P6_3		1.71E-05				0.001027247
833	0.904499239	Ba1 Ge3 Ir1	I4mm						0.009258324																				0.000147435							0.123877214
703	0.904754053	Ba2 F12 Tb2	Cmme						1.27E-05																1.415353052
312	0.905088677	Ba6 Br24 Y4	C2/c						0.049551103			2.88E-05
1165	0.905206338	Ba1 Mg6 Mn1	Amm2						0.02114215																																6.11E-07	0.000271345
812	0.905225932	Ba6 Ga8 O18	P-1						0.002145775																		1.46E-06
1618	0.905381223	Ba2 O13 Ti6	C2/m						0.000594505
1752	0.905715516	Ba4 Re12 S22	R-3c						2.77E-06
1077	0.905859438	Ba8 In8 O19	Cm						0.00134627																										0.00015159
985	0.906283932	Ba8 I28 La4	P2_1/c						1.17E-06																									0.040578244				0.030783347
999	0.906748838	Ba12 I38 Pr6	C2/c						0.009730817																									0.002184425
500	0.906765483	Ba4 Cl16 Pd4	Pbcn						0.003631093								0.125791902
469	0.906948581	Ba8 Cl28 La4	P2_1/c						0.008538107								7.30E-05																					1.20E-05
1059	0.906993659	Ba2 In8 Ir2	Pmma						0.020513996																										0.035761567	1.03E-05
668	0.907253382	Ba2 F8 Mg2	Cmc2_1						0.01278669																0.40667639																1.237217486
1442	0.907310789	Ba4 O24 P8	P2_1/c						0.000133345
717	0.90754222	Ba1 F8 Y2	Cm						0.019005444																0.073345679
8	0.907953162	Ag2 Ba2 O4	Cmcm	3.30E-05					0.021994441
1330	0.909099812	Ba8 N16 Si8	Cmce						0.008044843																																			0.001454757
289	0.909493647	Ba16 Br24 O4	P2_12_12_1						0.000292409			0.015133602
610	0.909608025	Ba2 Cu4 O4	I4_1/amd						0.00135166												0.015848993
802	0.909924629	Ba6 Ga2 N6	P6_3/m						0.005695933																		0.005158904																	2.31E-05
1708	0.910205967	Ba8 P12 Pd4	P2_1/c						0.006544526
270	0.91021871	Ba2 Br2 F2	P4/nmm						0.012477029			0.002138066													0.004253582
595	0.910350157	Ba4 Cu2 F12	Cmce						0.003580718												0.332136931				0.225332343
153	0.910511541	Au1 Ba2 P1	Immm				0.007995244		4.93E-05
480	0.910595973	Ba8 Cl40 La8	P2_1/c						0.000781683								0.004287432																					3.38E-05
302	0.91086437	Ba2 Br10 Y2	C2/c						0.014081504			0.000257288
1653	0.910967172	Ba2 O16 V6	P2_1						0.014147394
614	0.911432306	Ba4 Cu6 O12	Fmmm						0.000878857												0.001325588
743	0.911589745	Ba2 F8 Zn2	Cmc2_1						0.006977029																0.123472857
602	0.91168212	Ba2 Cu18 Ge8	I4/mcm						0.013800623												4.21E-05								0.649677281
562	0.911736406	Ba1 Cr1 Mg6	Amm2						0.001537984										0.008696444																						0.00025902
1198	0.911942816	Ba1 Mg6 Sb1	Amm2						0.000123675																																0.006375071
154	0.91226885	Au4 Ba2 P8	Fddd				0.014962005		0.058547225
707	0.912354167	Ba1 F6 Ti1	R-3m						0.02862585																0.055784373
453	0.912460798	Ba2 Ce4 S8	I-42d						0.008867886							0.043409255
575	0.912520741	Ba4 Cr4 O16	Pnma						0.000295185										8.97E-06
648	0.912555723	Ba1 Er2 F8	C2/m						0.019560701														0.005992598		0.27490671
213	0.912705	Ba4 Bi4 F28	P2_1/c						0.000151722		0.000206737														0.009264213
1612	0.912726092	Ba2 O24 Ti11	P1						2.32E-05
139	0.912866976	As4 Ba3 Zn2	C2/m			0.015912607			0.009655499
86	0.913049799	As24 Ba4 Co40	Pnma			0.036471858			4.29E-06									0.023350058
1829	0.913053854	Ba2 Te8 U2	C2/m						3.04E-06
1663	0.913259974	Ba4 O60 V40	Cmce						0.012201093
845	0.913306381	Ba8 Ge40 Ni6	Pm-3n						1.83E-05																				0.000147222																			0.188311794
88	0.913684134	As2 Ba2 Cu2	P6_3/mmc			0.138990328			0.007907646												0.008674187
1440	0.913800935	Ba4 O34 P12	P2_1						0.000443643
1425	0.91407148	Ba6 Ni3 Si9	P-62m						0.002545433																																							0.000104197
463	0.91407785	Ba2 Cl2 H2	P4/nmm						0.015303629								4.48E-06													0.101973135
1361	0.91410687	Ba1 Na2 Sn1	Immm						0.003369815																																				0.027970632
14	0.914370105	Ag2 Ba2 P2	P6_3/mmc	0.029438488					0.008429173
552	0.914741386	Ba8 Co4 S12	Pnma						0.013270776									0.059013009
128	0.915067726	As16 Ba16 S40	Pca2_1			0.164290828			0.000360058
1113	0.915477637	Ba1 K1 Mg6	Amm2						0.005654944																												0.082103681				3.77E-05
1341	0.915764342	Ba4 N12 W4	P2_1/c						0.00212655																																			0.000396007
690	0.91587754	Ba3 F9 Pr1	P1						3.57E-05																0.157313274
1073	0.916137391	Ba4 In4 O10	C2/c						1.82E-05																										0.004859833
1562	0.916153418	Ba6 O36 Ta12	P1						0.008875923
821	0.916182723	Ba8 Ga8 S20	C2/c						0.005491734																		0.002475546
1161	0.916314581	Ba8 Lu12 O26	P1						0.007141866																															0.017025387
1209	0.916683398	Ba1 Mg14 Sn1	P-6m2						4.73E-05																																0.00549178
1038	0.916689805	Ba2 I12 U2	Cc						0.050619818																									1.98E-06
635	0.916769236	Ba4 Cu16 S12	Pnma						0.002430712												0.075445102
1674	0.916835297	Ba6 O12 W2	P1						4.13E-05
864	0.917087678	Ba8 Ge4 P8	P2_1/c						0.003619643																				0.003103535
69	0.917364185	Al1 Ba1 Si1	P-6m2		0.001391806				0.013712079
712	0.917482992	Ba4 F28 W4	P2_1/c						0.000273867																0.030258005
1002	0.918331175	Ba2 I12 Sr4	C2/c						0.000532962																									0.00833346
773	0.918332722	Ba2 Fe3 O7	P1						0.001332115																	0.002517261
311	0.918345118	Ba8 Br28 Y4	C2/c						0.013292147			0.005700146
523	0.918397235	Ba12 Cl48 Y8	P2_1/c						0.000545495								0.031927281
425	0.918670081	Ba2 Cd8 Pt4	P4_2/mnm						0.013346633						0.007231421
318	0.91874008	Ba8 Br40 Y8	P2_1/c						0.061305482			0.008285999
843	0.919081173	Ba2 Ge14 N20	Pc						0.007419022																				7.34E-05															0.11106531
1057	0.919329648	Ba12 I48 Y8	P2_1/c						0.000132227																									0.018047407
1734	0.919597629	Ba2 Pd4 S8	P2_1/m						0.000682991
1763	0.919610993	Ba16 S32 Sn8	Pna2_1						0.008097149
1607	0.919868926	Ba4 O20 Ti8	Pnma						0.01082019
25	0.919922205	Ag1 Ba2 Zn1	Immm	0.005622794					0.004112121
855	0.920051643	Ba3 Ge12 O27	P321						0.135983634																				0.012472298
1684	0.920102771	Ba2 O8 W2	I4_1/a						3.46E-05
1087	0.920345356	Ba16 In16 S40	Pbca						0.002656662																										0.02464149
335	0.92039894	Ba2 C2 O6	P6_3/mmc						0.007179227				0.001352439
749	0.920653143	Ba1 Fe1 Mg6	Amm2						0.003307042																	0.000101656															0.000169895
1784	0.920749027	Ba3 S7 Zr2	I4/mmm						0.014731809
745	0.920816	Ba2 F12 Zr2	Cmme						0.001824244																6.29E-05
1794	0.920930428	Ba4 Sb8 Zn8	Pnma						0.027790757
1249	0.921041281	Ba8 Mn8 N16	Cmce						0.011599822																																	-4.23E-05		0.01189393
1195	0.921052331	Ba1 Mg14 Sb1	P-6m2						0.000106002																																0.004196362
877	0.921226079	Ba8 Ge8 Se20	Pnma						0.041871603																				2.06E-07
1438	0.921296274	Ba6 O21 P6	Amm2						0.01452827
547	0.921592595	Ba16 Co14 O38	P1						1.62E-05									0.000796126
20	0.92173699	Ag4 Ba8 Si12	Fddd	2.80E-05					0.011387989
315	0.921987768	Ba8 Br28 Y4	Pnma						0.012073054			0.007961931
1325	0.921996431	Ba6 N2 Sb2	P6_3/mmc						0.027611778																																			0.542082418
1062	0.92244881	Ba2 In1 Li1	Immm						6.00E-05																										0.005393868				0.029353014
1	0.92251703	Ag1 Au1 Ba2	Immm	-0.002965822			0.009103978		0.005135172
152	0.922934568	Au8 Ba36 O48	Pnma				0.005414858		8.72E-05
1024	0.923064913	Ba2 I8 Sr2	C2/c						-0.000186163																									0.003579769
50	0.923354699	Al9 Ba1 Ni2	P6/mmm		0.000364792				0.000416261																																							0.033749341
631	0.92342953	Ba2 Cu1 Pd1	Immm						0.011794324												4.18E-06
1321	0.923577181	Ba4 N12 Re4	C2/c						0.007819819																																			0.208074625
484	0.923624105	Ba8 Cl28 La4	P2_1						0.000632771								1.00E-05																					0.020932872
1054	0.923626188	Ba8 I28 Y4	P2_1/c						0.042468589																									0.003160548
791	0.92398317	Ba6 Fe6 Se14	P6_3mc						0.013363181																	2.430154754
1042	0.924094131	Ba8 I40 Y8	P2_1/c						2.00E-06																									0.00079856
363	0.924170964	Ba8 Ca4 I24	P2_1/c						0.026920966					-0.00056685																				0.00857169
1493	0.924547115	Ba2 O6 S2	P2_1/m						0.012643312
443	0.924628889	Ba1 Ce1 Mg6	Amm2						0.352228518							6.93E-06																									0.708807654
1041	0.924668977	Ba24 I60 Y4	C2/c						0.000695773																									0.001631226
497	0.924862169	Ba24 Cl16 O16	P2_1/c						6.12E-05								0.000997574
689	0.925264289	Ba2 F7 Pr1	P1						5.85E-06																0.102485826
1088	0.92543044	Ba10 In4 Sb12	Pbam						3.01E-05																										0.013163664
1058	0.925481417	Ba4 In26 Ir8	Cmc2_1						5.93E-06																										0.001434007	0.041807892
1432	0.925571914	Ba4 O44 P16	P2_1/c						0.000596105
459	0.925636802	Ba2 Cl2 F2	P4/nmm						0.014233299								3.35E-05								0.047240069
223	0.925669331	Ba1 Bi2 Mg2	P-3m1						0.000833524		8.32E-06																														0.05337363
605	0.92599751	Ba1 Cu1 Mg14	P-6m2						0.023018836												4.69E-05																				9.24E-05
134	0.926120093	As16 Ba12 Sn8	P2_1/c			-2.37E-05			3.24E-05
274	0.926270636	Ba2 Br16 La4	P2/c						0.04300095			2.77E-05																										0.014639222
679	0.926374611	Ba2 F8 Ni2	Cmc2_1						0.000294667																0.131327885																							0.02280331
722	0.926399808	Ba4 F20 Y4	P2_1						0.001453151																0.007185529
263	0.926630488	Ba8 Bi8 Se24	P2_12_12_1						0.000356303		0.101154458
28	0.926673037	Al4 Ba4 F20	P2_1		0.00194937				0.001392428																0.002783633
691	0.926715736	Ba1 F6 Rh1	R-3m						0.033468474																0.052708077
380	0.926766557	Ba4 Ca4 I16	Pnna						0.09340607					0.048155306																				0.004183337
1677	0.926807861	Ba2 O8 W2	Cmc2_1						0.022359745
638	0.926917449	Ba2 Cu2 Sb2	P6_3/mmc						0.003141561												0.010025779
747	0.92692033	Ba4 F24 Zr4	P2_1/c						0.001063288																5.30E-07
272	0.92731098	Ba2 Br2 H2	P4/nmm						0.007896824			0.002794625																		0.00058247
1700	0.927406384	Ba2 O16 Zr7	R-3						7.67E-05
520	0.927453625	Ba8 Cl28 Y4	P2_1/c						0.000186787								0.012849335
819	0.927493602	Ba8 Ga4 S14	P2_1/m						0.005054776																		0.010869222
531	0.927874332	Ba1 Co1 Mg6	Amm2						0.000116537									0.023608003																							3.43E-05
1541	0.92790465	Ba3 O1 Sn1	Pm-3m						0.005437209
723	0.92791086	Ba6 F24 Y4	P4/mbm						0.011602946																0.478321706
80	0.927961611	As1 Ba2 Br1	Immm			0.000317756			0.018305329			1.65E-05
784	0.928131918	Ba60 Fe28 S100	Pnma						0.000331976																	0.00283922
399	0.928213142	Ba8 Ca8 Sn24	Cmce						0.016241476					4.35E-06
928	0.928341628	Ba1 Hf1 Mg14	P-6m2						0.002047735																						0.007569713										0.009200101
24	0.928456571	Ag1 Ba2 Tl1	Immm	0.011184101					0.001928454
1522	0.928499923	Ba4 O12 Si4	P2_12_12_1						0.00068131
981	0.928622961	Ba10 I38 La6	P-1						5.59E-05																									0.002537898				0.005853752
710	0.929025031	Ba6 F33 V6	P3_2						0.005224402																0.02109709
198	0.929269982	B1 Ba1 Ta1	F-43m					0.295375607	0.033144434
906	0.929481971	Ba4 H8 O16	P2_1/c						9.50E-05																					0.27806256
1372	0.929507883	Ba8 Nb64 O112	Pbca						0.146290777																																					0.002210384
1787	0.929524246	Ba6 S14 Zr4	Cccm						0.000154974
993	0.929787441	Ba2 I4 O12	C2/c						0.025730749																									0.003959132
1534	0.929938757	Ba1 O3 Si1	Pm-3m						0.009393531
1146	0.929980167	Ba1 Li1 P1	P-6m2						0.007622775																														0.000171364
314	0.930013859	Ba8 Br28 Y4	P2_1						0.005251491			0.000394213
161	0.930241124	Au6 Ba8 Si40	Pm-3n				0.036969065		1.66E-05
931	0.93092721	Ba1 Hf1 Mg6	Amm2						0.001817219																						0.026194362										-6.67E-06
489	0.931005643	Ba2 Cl1 N1	R-3m						0.008717377								0.000900403																											0.00019333
1167	0.931414053	Ba1 Mg14 Mo1	P-6m2						0.001972443																																0.007321847		0.009282906
1745	0.931694017	Ba2 Pr4 Se8	I-42d						0.006910965
424	0.931936593	Ba2 Cd4 Pt2	Cmcm						0.003731762						0.12737625
1027	0.932169631	Ba2 I12 Sr4	P2_1/c						0.026289379																									0.000306883
1455	0.932316445	Ba2 O6 Pb2	Imma						0.000146745
834	0.932355482	Ba8 Ge12 Li4	Fddd						0.008317591																				0.012482939										0.122295734
1445	0.93238046	Ba4 O24 P8	P2_12_12_1						0.000103894
240	0.932496773	Ba6 Bi6 O17	Immm						3.91E-07		0.003375893
1176	0.932676789	Ba1 Mg14 Nb1	P-6m2						0.001980073																																0.007218011					0.010053188
1377	0.932689926	Ba2 Nb16 O28	Pbam						0.002887302																																					0.000868042
22	0.932695103	Ag2 Ba1 Sr1	Immm	0.004794477					8.12E-05
1357	0.932705242	Ba1 Na1 Sb1	F-43m						8.30E-05																																				0.009063159
488	0.932805068	Ba2 Cl2 N6	P2_1/m						5.77E-05								0.06013605																											0.321888714
83	0.932843978	As4 Ba3 Cd2	C2/m			0.000100362			0.000221555						0.127405005
1764	0.93285099	Ba8 S16 Sn4	P2_1/c						0.030373185
284	0.933119327	Ba8 Br12 O2	P4_2/nmc						4.82E-05			0.000702721
1137	0.93327407	Ba1 Li1 Mg6	Amm2						0.006623049																														0.913984811		0.00798255
1043	0.933453557	Ba12 I36 Y4	Pc						-0.000661258																									0.005509072
535	0.933466083	Ba20 Co20 N20	Pnma						0.001296386									-2.23E-05																										-0.005959801
601	0.933910115	Ba8 Cu6 Ge40	Pm-3n						0.125100823												0.980208786								9.61E-05
783	0.933969998	Ba10 Fe8 S22	Pmn2_1						2.51E-05																	0.040423519
1207	0.934084274	Ba1 Mg4 Si3	P4/mmm						8.34E-05																																7.75E-05
1047	0.934239912	Ba2 I10 Y2	C2/c						0.027537095																									0.005826726
209	0.934291393	Ba2 Bi2 Cu2	P6_3/mmc						0.00175061		0.02280711										5.53E-06
1746	0.934392565	Ba12 Pt24 S36	P4_12_12						8.87E-05
309	0.934649349	Ba24 Br60 Y4	C2/c						0.027530123			0.004113146
1480	0.934792882	Ba18 O54 Rh16	P1						0.007263846
1686	0.93481376	Ba2 O8 W2	C2/c						0.018357305
1196	0.934871949	Ba1 Mg14 Sb1	Amm2						0.005358758																																0.0004525
829	0.934880661	Ba2 Ga1 Zn1	Immm						0.006186723																		0.004664972
1571	0.934884635	Ba2 O6 Tb2	C2/c						0.001033316
769	0.934962114	Ba2 Fe24 O38	P6_3/mmc						0.004881225																	0.007731732
978	0.934979446	Ba4 I20 La4	P2_1						0.001135669																									0.000142697				0.019702037
632	0.93512498	Ba4 Cu8 S8	Pnma						0.000848671												0.018330661
1045	0.935174273	Ba6 I24 Y4	P4/mbm						0.001662627																									0.007867817
1003	0.935218084	Ba4 I16 Sr4	P2_1/c						0.002127279																									0.007707537
55	0.935245507	Al16 Ba32 O56	Cmce		4.68E-07				0.005848021
1404	0.935317983	Ba2 Nd4 S8	I-42d						4.86E-06																																						0.00066756
678	0.935703314	Ba1 F6 Ni1	R-3m						0.018248099																0.24707814																							0.001211686
597	0.935708469	Ba2 Cu2 F8	Cmc2_1						0.022561753												3.06E-05				0.049572208
1591	0.935708742	Ba2 O32 Ti16	C2						0.001643531
782	0.936262252	Ba1 Fe2 S4	I4/m						2.09E-05																	0.000154269
268	0.936731323	Ba4 Br4 Cl4	Pnma						6.83E-05			0.023850593					0.002699227
1495	0.936868015	Ba4 O8 S4	Pnma						0.013160203
1090	0.936874969	Ba16 In16 Se40	Pbca						0.000271169																										0.002624434
165	0.937004067	Au1 Ba2 Zn1	Immm				0.011074765		0.002234527
1554	0.93704597	Ba2 O22 Ta8	P6_322						0.165510026
212	0.937069623	Ba6 Bi6 F33	P3_2						0.019924861		0.003407365														0.001164931
1675	0.937376982	Ba8 O32 W8	P2_1/c						0.019029695
558	0.937457674	Ba6 Cr6 F33	P3_2						0.000333034										0.089820946						0.007533295
729	0.937548385	Ba8 F28 Y4	Pnma						0.001335684																0.092386156
1007	0.937772192	Ba4 I16 Sr4	Pbcn						0.029951459																									3.82E-05
304	0.937899535	Ba8 Br28 Y4	P2_1/c						0.000256785			0.000212637
1091	0.938011389	Ba1 In2 Sr1	Immm						0.005588684																										0.005748093
1566	0.938135816	Ba2 O6 Tb2	Imma						0.006755378
870	0.938247545	Ba4 Ge4 Pt4	P2_13						0.032656179																				0.037391444
1436	0.938309045	Ba4 O44 P16	P2_1/c						1.35E-05
146	0.938472489	Au1 Ba2 Hg1	Immm				0.005599903		1.29E-05																							0.000288938
170	0.938721672	B2 Ba1 Ir2	I4/mmm					4.08E-06	0.006636927																											0.005756992
818	0.939027934	Ba2 Ga8 S14	Pmn2_1						0.005065067																		0.01268593
826	0.939160988	Ba5 Ga5 Sn1	P-6m2						6.88E-05																		0.079966916
1132	0.939234613	Ba2 La4 Se8	I-42d						0.003893825																													0.041521543
220	0.93931836	Ba1 Bi1 Mg14	Amm2						0.014775874		0.004234101																														6.96E-06
524	0.939328935	Ba4 Cl16 Zn4	Pnna						0.000105441								0.01102814
1414	0.939338734	Ba2 Ni3 O7	P1						0.003583504																																							3.20E-06
1627	0.93935416	Ba2 O8 Tl4	Cmcm						0.008175042
696	0.939356508	Ba4 F28 Sb4	P2_1/c						0.002966659																0.000235808
123	0.939454168	As4 Ba4 Pt4	P2_13			0.010000567			0.139291241
499	0.939488092	Ba4 Cl2 P14	P2_1/m						0.008878349								3.89E-05
1308	0.939704453	Ba18 N24 Nb4	P-1						0.004185911																																			1.26E-05		0.003873889
66	0.939778718	Al4 Ba2 Si4	Cmcm		0.020701428				0.000303091
1793	0.939872109	Ba8 Sb8 Te24	P2_12_12_1						0.019051617
1740	0.939924755	Ba4 Pd4 Si4	P2_13						0.058983318
135	0.940060292	As32 Ba32 Ti8	P-43n			6.56E-06			0.016418092
1229	0.94017548	Ba1 Mg6 V1	Amm2						0.000733147																																0.001395836
1380	0.940260008	Ba5 Nb4 O15	P-3m1						0.001619449																																					0.001204749
1525	0.940417131	Ba8 O16 Si4	Pnma						0.014938128
1039	0.940463664	Ba8 I28 Y4	Pnma						0.040508412																									0.000732113
873	0.940504493	Ba1 Ge2 Rh2	I4/mmm						0.000227061																				0.000417541
764	0.940525244	Ba2 Fe8 O14	P6_3/m						0.009304581																	1.11E-05
1750	0.940535812	Ba4 Pt4 Si4	P2_13						0.026613191
440	0.94065211	Ba2 Ce2 I8	P-1						0.000899382							0.009036255																		0.001798895
756	0.940829931	Ba8 Fe24 O44	Pnnm						3.92E-06																	0.001829174
918	0.940840996	Ba2 H32 O20	P1						0.001838073																					0.104594714
1251	0.941013944	Ba8 Mn8 O21	P1						0.00294668																																	0.016162098
421	0.941056964	Ba4 Cd4 O8	Pnma						1.33E-05						0.010315378
297	0.94124311	Ba2 Br1 Sb1	Immm						-0.000116466			0.001092509
1714	0.941249783	Ba4 P4 S12	P2_1/c						0.003941579
1159	0.941339641	Ba2 Lu4 O8	Cmcm						0.282143837																															0.008348407
1820	0.941351015	Ba2 Sn2 Zn2	P6_3/mmc						0.00493527
1331	0.941356062	Ba4 N16 Si10	Pmn2_1						0.000297268																																			8.94E-07
1213	0.941366177	Ba2 Mg2 Sn2	P4/nmm						0.02691682																																0.050565912
1735	0.941526417	Ba2 Pd2 S4	Cmcm						0.005416198
1568	0.941631059	Ba4 O12 Tb4	Pnma						0.003921221
259	0.941762427	Ba2 Bi4 Pd4	P2_1/m						0.058198686		0.009639296
1320	0.941875081	Ba4 N30 Rb2	P2/c						0.01300265																																			0.006432703
1124	0.941990584	Ba1 La1 Mg6	Amm2						3.04E-05																													0.000672823			0.022232291
800	0.941995106	Ba1 Ga1 Mg6	Amm2						0.001078729																		0.042435102														5.83E-05
81	0.94208736	As2 Ba1 Cd2	P-3m1			0.009215162			0.000120646						0.016326103
1370	0.942168971	Ba8 Nb6 O24	P6_3mc						0.014633021																																					2.04E-06
1733	0.94217047	Ba2 Pd1 Pt1	Immm						0.005949658
1111	0.942181364	Ba1 K1 Mg14	P-6m2						0.009182979																												5.40E-06				0.006486035
910	0.94248809	Ba2 H32 O20	C2/c						0.00328698																					0.000691493
1051	0.942553583	Ba8 I40 Y8	P2_1/c						0.055989786																									0.009820769
1775	0.942744609	Ba6 S10 Ti2	I4/mcm						0.019164146
669	0.942821749	Ba2 F8 Mg2	Cmcm						0.014158896																0.036509837																1.12E-06
1231	0.942833942	Ba1 Mg14 W1	P-6m2						0.002795563																																0.003275354
1107	0.942901736	Ba4 Ir4 P4	P2_13						0.054390938																											0.010579273
980	0.942936514	Ba2 I10 La2	P2_1/m						-2.93E-09																									0.000440661				0.013773827
742	0.942959106	Ba6 F26 Zn7	C2/m						0.010074307																0.006277312
1428	0.94335406	Ba1 Np1 O3	Pm-3m						0.007667144																																								0.012378124
296	0.943361421	Ba4 Br2 P14	P2_1/m						0.021520625			0.073086563
63	0.943493636	Al4 Ba12 Sb12	Cmce		0.355549454				0.022369668
92	0.943534647	As2 Ba1 Cu4	R-3m			0.000250692			4.44E-05												0.446535652
403	0.943793397	Ba2 Ca1 Sr1	Immm						0.00929687					2.579277276
1169	0.943967473	Ba1 Mg6 Mo1	Amm2						0.000376659																																0.002917472		0.000230336
278	0.944113098	Ba12 Br36 La4	Pc						0.000196763			0.002038347																										0.057382745
618	0.944119821	Ba8 Cu8 O20	Pna2_1						0.003401248												3.47E-07
448	0.944190706	Ba1 Ce1 O3	Pm-3m						0.007080172							0.012171813
944	0.944264508	Ba5 Hf4 S13	I4/mmm						0.006352959																						0.012716418
867	0.944400521	Ba8 Ge40 Pd6	Pm-3n						0.126370833																				2.75E-05
1649	0.94440157	Ba3 O18 V6	C222						0.011527269
1358	0.944479377	Ba4 Na8 Si16	Ima2						0.002276241																																				3.12E-06
1758	0.94455194	Ba8 S32 Sb16	P2_1/c						4.65E-05
1831	0.944729536	Ba4 Te16 Y8	Pnma						0.318432011
1667	0.944774051	Ba5 O14 V5	P-3m1						0.000100656
100	0.944846479	As20 Ba8 In20	Pnma			0.007849793			0.07507739																										0.000160475
587	0.94485637	Ba4 Cs4 I12	Pnma						2.95E-06											0.00045559														0.004412147
1543	0.944973988	Ba8 O20 Sn6	Cmce						0.000154349
658	0.945084167	Ba4 F20 Ga4	P2_12_12_1						0.009172046																9.17E-06		0.016407562
1215	0.945131099	Ba1 Mg14 Sr1	P-6m2						1.88E-05																																0.003770942
498	0.945229642	Ba2 Cl1 P1	R-3m						0.000710918								0.144369528
1201	0.945290261	Ba5 Mg18 Si13	P-62m						0.036444391																																0.000121737
582	0.945443416	Ba8 Cr4 O16	Pnma						0.00962026										5.67E-07
317	0.94545775	Ba12 Br48 Y8	P2_1/c						0.006159745			0.005882255
553	0.945565324	Ba2 Co2 S4	P4/nmm						0.00011433									0.159060947
1270	0.945594692	Ba3 Mn2 O8	R-3m						0.016705615																																	0.087770612
655	0.945732317	Ba8 F40 Fe12	P2_1/c						0.006746019																0.099605618	2.12E-06
1830	0.945815988	Ba2 Te10 U4	I4/mcm						0.013687462
934	0.94586049	Ba8 Hf6 O20	Cmce						0.000737138																						0.000574347
1371	0.945959409	Ba4 Nb32 O56	P2_1/c						0.006848909																																					0.00041887
1443	0.945993328	Ba8 O28 P8	Pnma						0.002664573
1518	0.946046594	Ba4 O20 Se8	P2_1/c						0.006638034
431	0.946094848	Ba3 Cd2 Sb4	C2/m						0.012098228						-4.42E-05
586	0.946219516	Ba2 Cr2 S4	P4/nmm						0.021878863										0.903578894
464	0.946244321	Ba1 Cl8 La2	C2/m						0.027099228								0.000262673																					0.008848717
1173	0.946293172	Ba1 Mg6 Na1	Amm2						0.027675478																																4.44E-05				0.26269286
1000	0.946347883	Ba2 I1 Sb1	Immm						0.005338214																									8.69E-06
895	0.946354753	Ba2 H4 O6	P2_1/m						0.005427512																					-0.000398268
249	0.946377967	Ba2 Bi8 O14	P6_3mc						0.000657687		0.003127406
1632	0.946378545	Ba2 O8 Tm4	Cmcm						0.002554311
1383	0.946386789	Ba1 Nb5 O8	P-1						0.000183422																																					0.002500349
252	0.946414239	Ba2 Bi2 O6	C2/m						0.000110097		0.000757129
1557	0.946471162	Ba16 O36 Ta8	P2_1/c						0.009363251
1720	0.946525819	Ba32 P32 Si8	P-43n						0.000118144
746	0.946554376	Ba2 F20 Zr4	C2/c						0.016133358																0.048595
665	0.946708435	Ba6 F26 Mg7	Immm						0.000319003																0.218956173																0.008278114
1183	0.946777747	Ba1 Mg14 Ni1	P-6m2						0.012992438																																0.000166415							0.002966268
734	0.94679554	Ba12 F48 Y8	P2_1/c						7.17E-05																0.006088863
598	0.946816571	Ba4 Cu10 F28	C2/c						0.019701786												0.00391938				1.24E-06
365	0.946822809	Ba12 Ca2 I28	Cmce						0.013298545					0.213378751																				0.000383313
59	0.946873455	Al2 Ba2 O10	P-1		-2.29E-08				0.004288233
60	0.946880945	Al5 Ba5 Pb1	P-6m2		0.044221518				2.26E-05
120	0.946936392	As1 Ba1 Pd1	P-6m2			0.000966352			0.069561906
1575	0.946969796	Ba2 O6 Te2	P2_1/m						6.74E-05
434	0.946977506	Ba8 Cd4 Se12	Pnma						0.000128887						0.009349601
1565	0.947276786	Ba2 O32 Ta15	R-3						1.09E-05
143	0.947320828	Au4 Ba2 F16	I-4				0.012369597		0.039585435																1.87E-05
1696	0.947374458	Ba2 O4 Zr1	I4/mmm						0.012392712
368	0.94754342	Ba8 Ca4 I24	Pbcn						-7.49E-05					0.004385368																				0.000189439
1392	0.947665675	Ba9 Nb10 O30	P-1						0.025261208																																					0.000719489
36	0.947750249	Al2 Ba1 Ge2	I4/mmm		0.036214079				6.41E-05																				0.028008269
1737	0.947775151	Ba2 Pd2 Sb4	Cmcm						0.000290962
254	0.947831575	Ba4 Bi4 O12	P2_1/c						0.000223133		0.000817961
925	0.947833604	Ba2 H14 Re2	P2_1/m						0.000522264																					0.167059857
391	0.947874104	Ba1 Ca3 O4	Pm-3m						0.006608246					0.015063094
1241	0.947907384	Ba1 Mg6 Zn1	Amm2						0.011277241																																1.33E-05
104	0.947925154	As2 Ba1 Mg2	P-3m1			0.003303314			0.003017634																																0.088503443
64	0.948008684	Al4 Ba56 Sb44	I4_1/acd		-0.271133005				4.09E-06
1246	0.948154184	Ba1 Mg6 Zr1	Amm2						0.000401508																																0.000196992
1636	0.948376706	Ba2 O3 U2	Pm						0.003611477
1709	0.948404958	Ba4 P4 Pt4	P2_13						0.090768492
293	0.948467231	Ba4 Br4 O2	Ibam						0.000305188			0.010779416
1567	0.94852358	Ba2 O6 Tb2	I4/mcm						0.002876323
1655	0.948532534	Ba1 O18 V13	R-3						2.40E-06
428	0.948638304	Ba1 Cd2 Sb2	P-3m1						0.003469137						2.04E-05
1826	0.948653538	Ba4 Tb8 Te16	Pnma						0.018898964
530	0.948686492	Ba1 Co1 Mg14	Amm2						0.005595852									0.001923695																							9.57E-05
851	0.948699497	Ba9 Ge3 O15	R3m						0.004011994																				5.25E-05
975	0.948981435	Ba1 I8 La2	C2/m						0.00021506																									0.00140754				0.007889474
1789	0.949157233	Ba12 S28 Zr8	P4_2/mnm						0.000440243
102	0.949159364	As4 Ba3 Li4	Immm			0.005216186			0.005130485																														-3.19E-07
37	0.949236728	Al6 Ba20 Ge14	P6_3/mcm		0.122977832				0.002066246																				0.00839634
1044	0.949328996	Ba2 I10 Y2	C2/c						0.003536954																									0.022348097
29	0.949351852	Al4 Ba12 F36	Pnma		2.33E-05				0.003879362																0.005102291
230	0.949476029	Ba3 Bi3 Na3	P-62m						0.03262377		0.003772325																																		0.240494572
1441	0.949594524	Ba4 O44 P16	P-1						5.10E-05
1516	0.94979562	Ba2 O5 Sc2	P4/mmm						0.006057551
1379	0.949935928	Ba1 Nb7 O9	P4/mmm						0.002077403																																					0.004413248
395	0.950084746	Ba4 Ca4 Pb4	Pnma						0.000502504					6.54E-06
1558	0.950135683	Ba5 O15 Ta4	P-3m1						0.001739446
599	0.950236611	Ba6 Cu11 F34	P-1						0.040019558												0.004294471				0.159610339
1702	0.950293566	Ba2 O6 Zr2	I4/mcm						0.007372497
430	0.95036475	Ba11 Cd6 Sb12	C2/m						0.004867762						5.11E-05
1337	0.95042563	Ba16 N24 V8	Cmce						0.005290383																																			1.696497243
1531	0.950935197	Ba6 O18 Si6	C2/c						8.81E-05
245	0.951328487	Ba16 Bi12 O42	P-1						0.000155617		0.000142029
1785	0.951392229	Ba2 S4 Zr1	I4/mmm						0.025240439
682	0.951396309	Ba2 F18 Ni7	P-1						0.074871313																0.000921424																							0.033981974
1399	0.951455639	Ba2 Nd2 O6	R-3c						0.003894376																																						0.003807029
1197	0.951628652	Ba1 Mg6 Sb1	Amm2						0.012152955																																1.09E-05
1544	0.951781956	Ba8 O20 Sn6	Cmce						0.005859954
1162	0.951794551	Ba4 Lu8 S16	Pnma						0.000548871																															0.000118451
592	0.951836128	Ba4 Cs4 O6	P2_1/c						4.29E-05											0.045713589
748	0.951940917	Ba8 F32 Zr4	Pnma						0.011318144																0.148906267
1131	0.952034513	Ba2 La4 S8	I-42d						0.006413703																													0.027152569
1396	0.952036198	Ba2 Nb2 S6	P6_3/mmc						0.000760804																																					0.011014919
891	0.952057801	Ba20 H40 O40	P2_1/c						4.00E-05																					2.343523447
533	0.952063938	Ba1 Co1 Mg14	P-6m2						0.00043874									0.000184053																							0.004863884
1180	0.952078892	Ba1 Mg14 Ni1	Amm2						0.000517527																																0.001735523							-1.71E-05
1685	0.952090891	Ba2 O8 W2	I4_1/a						0.025511339
1477	0.952110095	Ba10 O32 Re6	P6_3cm						0.007761673
1756	0.952187426	Ba1 Ru2 Sb2	I4/mmm						0.00159889
1546	0.952421542	Ba2 O7 Sn3	P1						0.044036833
494	0.952439147	Ba2 Cl4 O12	Fdd2						0.000199718								0.030051265
789	0.95253652	Ba4 Fe8 Se12	Pnma						0.001665462																	0.427784342
778	0.952590841	Ba1 Fe2 S4	C2						0.000210934																	0.008811636
33	0.952609292	Al8 Ba8 F40	P2_1/c		0.146148642				9.18E-05																0.067873338
866	0.952656055	Ba32 Ge8 P32	P-43n						0.000375203																				0.102370172
929	0.952787829	Ba1 Hf1 Mg14	Amm2						3.12E-06																						0.002217352										0.052556541
919	0.952857049	Ba2 H8 O6	P2_1						0.005570582																					9.97E-06
988	0.952936771	Ba12 I36 La4	Pc						0.002635765																									0.005573713				0.002148765
271	0.952953393	Ba8 Br64 Fe16	Pbca						0.094675147			0.000382732														0.10734033
750	0.953069518	Ba1 Fe1 Mg14	P-6m2						0.000449875																	0.000134923															0.005093151
1744	0.95313676	Ba2 Pr4 S8	I-42d						0.049626453
874	0.953285715	Ba2 Ge4 Ru4	Fddd						0.01113141																				0.002820627
307	0.953345417	Ba2 Br22 Y6	Pmma						0.15293456			6.10E-05
1061	0.953354107	Ba1 In9 Ir2	P6/mmm						0.150289472																										4.42E-05	0.026757209
1172	0.953355165	Ba1 Mg14 Na1	Amm2						0.013276856																																0.006606544				5.89E-06
983	0.953405649	Ba2 I8 La2	C2/c						4.99E-05																									0.011071841				0.005221717
744	0.953588353	Ba2 F18 Zn7	P-1						0.002493678																0.022749302
1474	0.95368642	Ba1 O3 Rb1	Pm-3m						0.023899934
1049	0.953817443	Ba4 I20 Y4	P2_1						0.003408563																									4.04E-05
1515	0.95387095	Ba4 O10 Sc4	C2/c						0.000193633
1698	0.953879756	Ba3 O7 Zr2	I4/mmm						0.00012836
121	0.954009785	As4 Ba2 Pd4	I4/mmm			1.75E-05			0.027728933
511	0.95414567	Ba8 Cl28 Y4	Pnma						0.000469999								9.37E-05
472	0.954240579	Ba6 Cl24 La4	C2/c						0.001416135								1.09E-06																					0.000238568
1626	0.954309904	Ba3 O40 Ti20	C2/m						0.008662395
23	0.954372194	Ag8 Ba4 Te8	Pnma	0.006090612					0.005554032
1046	0.9544344	Ba4 I20 Y4	P2_12_12_1						-2.03E-06																									0.010298795
1782	0.954496937	Ba4 S16 Y8	Pnma						0.039037217
644	0.954508067	Ba4 Cu8 Te8	Pnma						0.00163935												0.009777402
1056	0.954729571	Ba24 I60 Y4	P2_1/c						1.32E-05																									0.000295639
132	0.954739775	As32 Ba32 Si8	P-43n			1.61E-06			0.003311339
1364	0.954854869	Ba2 Na1 Tl1	Immm						0.000713145																																				0.016487637
1731	0.954865955	Ba2 Pb2 Zn2	P6_3/mmc						0.000108415
1155	0.954878162	Ba1 Li2 Sr1	Immm						3.45E-05																														0.959257712
1771	0.955019413	Ba2 S6 Ta2	Cmcm						0.000332974
449	0.955121695	Ba4 Ce4 O10	Pbam						8.32E-05							7.70E-05
468	0.955199869	Ba8 Cl40 La8	Pnma						5.08E-07								3.06E-05																					0.000707865
295	0.955201013	Ba4 Br8 O4	Pnma						0.016714781			0.001490533
1471	0.955370582	Ba2 O14 Pt2	P2_1/m						4.95E-06
830	0.955377388	Ba4 Gd8 O16	Pnma						1.33E-06																			0.006936657
410	0.955395911	Ba1 Cd1 Hg2	Immm						5.42E-05						-3.65E-05																	0.013480658
1592	0.955502179	Ba1 O3 Ti1	P4/mmm						0.017172491
251	0.95555075	Ba16 Bi16 O45	Pmm2						0.000104659		0.008786929
909	0.955897824	Ba2 H32 O20	Pc						0.007881799																					0.057824923
360	0.955967115	Ba2 Ca4 I12	P4_2/mnm						1.30E-05					0.043408416																				0.00163802
556	0.955983591	Ba4 Cr4 F20	P2_12_12_1						0.013630898										4.43E-06						0.00155881
322	0.956148024	Ba1 C1 Mg14	Amm2						0.063352544				0.470952354																												0.087453574
1578	0.95628349	Ba6 O18 Te4	P6_3/mmc						0.006052806
1163	0.956381484	Ba1 Mg14 Mn1	P-6m2						0.013925416																																0.001226818	-0.000491551
672	0.9564496	Ba6 F33 Mn6	P3_2						0.026900261																0.000565256																	9.17E-05
1420	0.956503848	Ba1 Ni2 P4	I4/mmm						0.015898025																																							0.074018471
1390	0.956590731	Ba2 Nb5 O9	P4/mmm						4.07E-06																																					0.000721974
1448	0.956722481	Ba2 O4 Pb1	I4/mmm						0.001283514
171	0.956899857	B1 Ba1 Mg14	P-6m2					0.001989525	0.003449919																																0.001143407
835	0.956903019	Ba4 Ge8 Li4	Pnma						0.005602039																				0.006735973										0.002094848
1484	0.957080037	Ba10 O22 Ru4	C2/c						0.000280727
3	0.957134962	Ag1 Ba2 Bi1	Immm	1.00E-05					2.52E-05		0.003083945
1315	0.957206708	Ba2 N1 O6	P-62m						0.002828978																																			0.000947533
1802	0.957252645	Ba2 Se6 Ta2	P6_3/mmc						0.001019558
253	0.957259524	Ba1 Bi2 O5	P4/mmm						0.02813657		0.020263413
457	0.957294266	Ba7 Cl2 F12	P-6						0.007168971								0.040888305								0.073648006
89	0.957331485	As4 Ba1 Cu8	I4/m			0.000692396			9.13E-06												0.001181448
325	0.95735057	Ba4 C16 N24	Pnma						0.008490559				0.019645621																															1.56E-05
501	0.957389928	Ba8 Cl28 Sc4	P2_1						0.048268758								3.69E-05
787	0.957477789	Ba2 Fe2 S2	P4/nmm						0.004545366																	0.010495675
137	0.957543156	As2 Ba1 Zn2	I4/mmm			0.025544455			1.26E-05
167	0.95762018	B16 Ba8 F64	P2_1/c					0.089584678	0.000136254																0.028919414
1191	0.95775508	Ba1 Mg14 Rb1	P-6m2						0.012920823																																0.000226055
1128	0.957834497	Ba6 La12 O24	C2/c						0.002432329																													0.000250885
621	0.958014694	Ba8 Cu12 O24	P2/m						0.009203599												5.06E-05
101	0.958016411	As30 Ba12 K6	Cm			0.002252962			0.001963924																												1.97E-06
1395	0.95803211	Ba16 Nb14 S48	P2_1/c						0.004976528																																					6.49E-05
1362	0.958035423	Ba1 Na1 Sn1	F-43m						0.000345205																																				0.036094221
886	0.958264416	Ba4 H20 Mg6	C2/m						0.000159128																					0.206426775											0.16834608
959	0.958432404	Ba2 Hg1 Pd1	Immm						-0.000174706																							0.009294565
411	0.958483331	Ba2 Cd1 Hg1	Immm						-7.06E-06						0.023804728																	0.000111513
290	0.958484523	Ba2 Br4 O12	C2/c						0.007191132			0.005459448
1537	0.958543885	Ba8 O32 Si12	P2_1/c						0.00175643
585	0.958546656	Ba6 Cr2 S10	P6_3cm						0.009464606										3.35E-05
336	0.958604608	Ba4 C4 O12	Pnma						0.003148844				2.67E-07
275	0.958661109	Ba18 Br66 La10	P-1						0.000814222			0.000775561																										0.133340975
945	0.958928943	Ba6 Hf5 S16	I4/mmm						0.007795247																						0.010332128
166	0.958970948	B2 Ba1 F8	C2/m					0.028802165	0.01268559																3.76E-05
727	0.959014049	Ba4 F14 Y2	C2/c						3.42E-05																0.000431167
1304	0.959014063	Ba2 Mo6 Se6	P2_1/m						0.039977147																																		0.008260323
540	0.959016794	Ba8 Co4 O16	Pnma						0.008271237									4.36E-06
1728	0.959105456	Ba2 Pb12 Rh6	Cmcm						0.001360055
1453	0.959157435	Ba2 O6 Pb2	I4/mcm						0.005330966
301	0.959215791	Ba8 Br40 Y8	P2_1/c						0.000117278			0.00054095
732	0.959231579	Ba4 F20 Y4	P2_1						0.000460016																0.036499722
61	0.959237561	Al24 Ba12 S48	Pa-3		0.005177656				0.018165055
427	0.959259957	Ba8 Cd4 S12	Pnma						0.000625343						3.19E-05
551	0.959291642	Ba6 Co25 S27	Pm-3m						0.018899748									0.000324213
685	0.959331619	Ba8 F12 O2	P4_2/nmc						0.007781426																0.168290696
172	0.959461898	B1 Ba1 Mg14	Amm2					0.220591062	9.82E-05																																0.000155629
418	0.959495945	Ba1 Cd1 Mg6	Amm2						0.015390204						0.000206298																										0.003213552
1068	0.959499691	Ba5 In5 O12	P-1						0.002074404																										0.002331664
1719	0.959703959	Ba6 P12 Si8	P2_1/m						0.000390663
858	0.959811095	Ba9 Ge3 O15	Cm						0.004640394																				2.40E-05
1189	0.95991131	Ba2 Mg2 Pb2	P4/nmm						0.006252998																																2.11E-06
1689	0.959921865	Ba12 O24 Y8	Pbam						0.009356832
1804	0.959946867	Ba2 Se6 Ti2	P6_3/mmc						0.000212119
1697	0.960041154	Ba8 O12 Zr2	R-3c						2.31E-05
1717	0.960062333	Ba12 P8 Se32	P2_1/c						1.38E-05
1473	0.960066934	Ba4 O12 Pu4	Pnma						0.000865216
525	0.960096301	Ba4 Cl16 Zn4	Pbcn						0.031496679								2.75E-06
733	0.960129964	Ba4 F20 Y4	P2_1						0.002718471																7.09E-07
476	0.96016599	Ba4 Cl20 La4	P2_1						0.010099616								0.000931404																					2.82E-05
567	0.960166905	Ba12 Cr24 N48	Pa-3						0.007029667										4.18E-05																									0.267525223
1160	0.96017537	Ba3 Lu4 O9	R3						0.000499624																															0.007222508
1301	0.960182266	Ba1 Mo6 S8	R-3						0.205671557																																		4.91E-06
98	0.960195984	As1 Ba1 Hf2	Fm-3m			-1.36E-06			0.000108846																						0.021634151
1103	0.960215326	Ba4 Ir6 O18	I23						3.475278336																											0.000798199
1620	0.960256985	Ba8 O54 Ti24	C2/m						0.001549661
576	0.96030185	Ba3 Cr2 O8	R-3m						0.008425824										3.20E-07
694	0.96030595	Ba1 F12 Sb2	P1						0.022872605																0.024016697
700	0.960405465	Ba2 F8 Sn2	P4/nmm						0.009361051																8.04E-05
536	0.9604095	Ba2 Co8 O14	P6_3mc						0.001732637									0.064615277
563	0.960489695	Ba20 Cr4 N20	C2/m						0.00505323										0.173099559																									0.20122438
1622	0.96050894	Ba4 O44 Ti20	P2_1/c						1.30E-05
504	0.960583146	Ba2 Cl16 Y4	C2/c						0.030332762								0.000486907
1285	0.960611916	Ba4 Mn4 Si8	Pnma						0.004193589																																	0.002367578
433	0.960647112	Ba4 Cd4 Sb6	C2/m						0.000198094						0.0001271
502	0.960729466	Ba8 Cl28 Sc4	P2_1/c						0.004583546								0.000170368
1418	0.960736961	Ba2 Ni18 P10	P6_3/mmc						0.122573999																																							0.005709484
1291	0.960835279	Ba6 Mo36 O56	P2_1						0.21193245																																		3.03E-06
1097	0.961052499	Ba3 Ir6 O18	R3						0.450124931																											7.81E-05
1743	0.961096685	Ba2 Pd1 Zn1	Immm						0.011228637
887	0.961202088	Ba2 H8 Mg2	Cmcm						0.006396403																					0.087519033											-3.35E-06
1373	0.961234776	Ba10 Nb4 O20	Cmc2_1						0.000126209																																					0.021734797
1269	0.961314557	Ba2 Mn2 O6	P6_3/mmc						0.000307916																																	0.020105534
429	0.961464176	Ba84 Cd16 Sb72	Cmce						0.000476226						0.047885737
199	0.961499219	Ba4 Be4 F16	Pnma						7.02E-06	0.101198593															0.059789375
1786	0.961536978	Ba4 S10 Zr3	I4/mmm						0.000594868
1234	0.961578336	Ba1 Mg6 W1	Amm2						0.020233757																																0.210980652
1570	0.961690574	Ba1 O3 Tb1	Pm-3m						0.000837976
339	0.961711094	Ba4 Ca4 Ge4	Pnma						0.008467631					-1.03E-06															0.000126646
1152	0.961747886	Ba8 Li4 Si12	Fddd						0.004946857																														9.56E-05
1076	0.961749954	Ba8 In4 O14	P-1						0.000713519																										0.000297959
815	0.961808629	Ba5 Ga5 Pb1	P-6m2						0.000237236																		0.052618341
416	0.961819721	Ba1 Cd1 Mg14	Amm2						0.000447656						4.82E-05																										0.00434032
1814	0.961856043	Ba2 Si2 Zn2	P6_3/mmc						0.018120653
731	0.961890328	Ba6 F30 Y6	P-1						8.35E-05																0.004784776
560	0.961924008	Ba1 Cr1 Mg14	Amm2						0.000701764										0.049837805																						0.00502856
987	0.961998358	Ba8 I40 La8	P2_1/c						0.027002425																									0.000686791				0.379055423
1303	0.962014483	Ba8 Mo24 S36	P6_3mc						0.013539188																																		0.002493797
1701	0.962016446	Ba1 O3 Zr1	Pm-3m						0.001690155
1305	0.962046258	Ba6 N2 Na2	P6_3/mmc						0.006633773																																			0.024795312	0.000282137
1133	0.962166214	Ba2 La2 Si4	Cmcm						0.007166425																													9.81E-06
578	0.962202455	Ba2 Cr20 O30	Cmce						0.001148254										0.000586191
1298	0.962335695	Ba2 Mo2 O8	I4_1/a						0.004739614																																		0.000391648
1573	0.962345221	Ba2 O12 Te4	Cmcm						0.002909475
1071	0.962362954	Ba8 In8 O20	Aem2						0.000355496																										0.000342469
799	0.962439657	Ba1 Ga1 Mg6	Amm2						0.012071799																		0.002594387														5.49E-05
158	0.962520414	Au2 Ba2 Sb2	P6_3/mmc				6.47E-05		6.99E-06
941	0.962523652	Ba2 Hf1 S4	I4/mmm						0.012777557																						0.036083999
738	0.962615807	Ba2 F22 Y6	Pmma						6.80E-05																0.116931443
822	0.96269079	Ba20 Ga8 S32	Cmce						0.002499576																		0.001915524
1310	0.962793411	Ba32 N38 Nb10	P-1						0.000728359																																			0.015229472		5.46E-06
1727	0.962860196	Ba2 P4 Zr2	P6_3/mmc						0.008689102
1388	0.962900048	Ba2 Nb4 O12	P2_1/c						0.001117147																																					0.000617214
12	0.962961328	Ag4 Ba2 O4	I4_1/amd	0.215797341					0.008059888
244	0.962990797	Ba8 Bi4 O17	Cm						1.18E-05		0.001765255
659	0.963055715	Ba1 F6 Ge1	R-3m						8.91E-05																1.42E-05				0.028279625
1650	0.963080298	Ba6 O26 V8	C2/c						0.001687641
346	0.963111436	Ba2 Ca2 I8	Imma						2.07E-05					0.032543598																				0.006384298
1286	0.963168847	Ba1 Mn2 Sn2	I4/mmm						0.000229246																																	3.31E-08
1271	0.963181287	Ba2 Mn4 O16	Fddd						8.33E-05																																	0.124234579
1333	0.963216934	Ba18 N24 Ta4	P-1						0.004649522																																			6.20E-05
917	0.963299931	Ba2 H32 O20	P1						0.0058221																					0.000722597
386	0.963392588	Ba1 Ca1 Mg6	Amm2						0.005454047					0.000163605																											0.00046007
839	0.963519987	Ba1 Ge2 Mn2	I4/mmm						0.003682748																				0.006373793													0.00182646
645	0.963538167	Ba3 Dy4 O9	R3						0.001242642													0.009074678
184	0.963547035	B4 Ba6 O12	R-3c					0.115741781	0.000398144
1265	0.963682128	Ba8 Mn6 O20	Cmce						0.005294967																																	0.000670032
1300	0.963685804	Ba2 Mo2 P4	P6_3/mmc						0.005705668																																		0.025995896
574	0.963703545	Ba8 Cr4 O16	Pna2_1						0.010587283										1.22E-06
1354	0.963734172	Ba3 Na3 P3	P-62m						0.002073026																																				0.271731024
1526	0.963748849	Ba4 O20 Si8	Pnma						0.002429032
1297	0.963844073	Ba1 Mo1 O3	Pm-3m						0.0072381																																		0.039206472
801	0.963848525	Ba12 Ga8 N16	Pnna						0.005382971																		0.000510339																	9.42E-06
1242	0.963932381	Ba1 Mg6 Zn1	Amm2						0.000629373																																3.60E-05
1437	0.963963626	Ba6 O26 P8	P-1						0.000898906
1095	0.964161201	Ba2 In1 Zn1	Immm						0.004747612																										1.68E-05
1422	0.964169059	Ba2 Ni2 S4	P4/nmm						0.000821415																																							0.197503561
210	0.964252687	Ba8 Bi2 F17	R3m						0.01645515		1.89E-05														0.103967301
1449	0.964475589	Ba2 O6 Pb2	C2/m						0.003705931
634	0.964527034	Ba6 Cu34 S27	P1						5.08E-05												0.000289425
1579	0.964555631	Ba4 O2 Te2	P4/nmm						0.002265975
1676	0.964572639	Ba1 O8 W4	P-31m						0.026976586
1338	0.964587431	Ba12 N48 V24	Pa-3						0.007370134																																			1.010233426
451	0.964615578	Ba2 Ce2 O6	R-3c						0.005525151							0.006229542
478	0.964729201	Ba4 Cl20 La4	Pnma						0.021053467								0.075971648																					0.000507577
435	0.964780107	Ba2 Cd1 Sn1	Immm						0.000113548						0.000222762
1384	0.964802616	Ba2 Nb8 O11	I4/mmm						0.251013632																																					8.23E-05
1641	0.964882575	Ba4 O12 U4	Pnma						0.000533483
572	0.964976502	Ba4 Cr8 O16	Pmmn						8.15E-05										0.376777816
7	0.965045754	Ag1 Ba2 Hg1	Immm	0.021048333					0.001557615																							0.001646487
1078	0.965167755	Ba4 In4 O10	Ima2						0.004481652																										0.001304415
854	0.965240617	Ba4 Ge4 O12	P2_12_12_1						0.00372641																				0.014945606
688	0.965250043	Ba4 F12 Pd2	Cmce						0.004954221																0.131420777
114	0.965286416	As12 Ba4 O22	P-1			0.000116988			-5.15E-05
1604	0.965287875	Ba2 O24 Ti12	I4/m						0.009830023
1539	0.965427933	Ba4 O16 Sm8	Pnma						2.51E-05
882	0.965469419	Ba9 H1 In4	I4/m						0.003306945																					1.34358845					3.28E-05
1808	0.96548441	Ba1 Se3 Zr1	P1						0.001589767
68	0.965498958	Al2 Ba1 Si2	I4/mmm		0.568762608				0.005944091
1008	0.96552952	Ba3 I18 Sr6	P321						9.23E-06																									0.002670327
1378	0.965601489	Ba1 Nb1 O3	Pm-3m						0.001886088																																					0.023186222
1227	0.96560362	Ba1 Mg14 V1	P-6m2						-0.000360947																																0.009494139
1545	0.965667429	Ba2 O14 Sn8	P6_3mc						0.012008428
1767	0.965737667	Ba6 S10 Sn2	I4/mcm						0.016895969
1718	0.965757087	Ba4 P4 Se12	P2_1/c						0.002723432
177	0.965933658	B12 Ba4 Ni18	R-3c					4.30E-05	0.003394338																																							0.005523042
70	0.965971468	Al2 Ba3 Sn2	Immm		0.428897271				0.008587875
1410	0.966019406	Ba1 Ni4 O8	R-3m						0.004586883																																							0.034439684
790	0.966019581	Ba1 Fe2 Se4	I4/m						-4.24E-05																	0.183866551
1765	0.966070689	Ba12 S28 Sn8	P2_1/c						1.37E-05
1329	0.966144617	Ba20 N24 Si8	P2_12_12_1						0.002041285																																			-4.36E-08
1540	0.966268394	Ba6 O14 Sn4	Cmcm						0.000175745
674	0.966399039	Ba4 F28 Mo4	P2_1/c						0.002785646																0.015585702																		0.000111696
1487	0.966516934	Ba10 O20 Ru4	P6_3/mmc						0.021533583
850	0.966520105	Ba16 Ge8 O32	P2_1/c						0.00154631																				9.76E-05
1343	0.966664669	Ba4 N4 Zn2	Pmmn						0.010173976																																			0.000644375
1245	0.96667001	Ba1 Mg14 Zr1	Amm2						0.000211455																																0.000129566
881	0.966696517	Ba2 H3 I1	P-3m1						0.003341633																					0.180472186				0.005163336
1292	0.966750739	Ba4 Mo24 O40	Pnma						2.37E-05																																		0.02536361
402	0.966763019	Ba1 Ca1 Sr2	Immm						0.000456144					0.017150406
1021	0.966841104	Ba2 I12 Sr4	P4_2/mnm						7.08E-06																									0.005341195
1202	0.966877935	Ba1 Mg14 Si1	P-6m2						0.004760917																																0.000613107
470	0.96689954	Ba12 Cl36 La4	Pnma						0.000519852								0.000967461																					0.046454859
46	0.966963411	Al1 Ba1 Mg6	Amm2		2.25E-06				0.008926771																																0.000647339
670	0.966969833	Ba2 F8 Mn2	Cmc2_1						0.000498104																5.07E-06																	0.004645359
1739	0.967032306	Ba1 Pd1 Si3	I4mm						0.000256446
1760	0.967051724	Ba12 S20 Si4	Pnma						0.011629398
204	0.967134348	Ba2 Bi1 Br1	Immm						0.000405951		6.22E-06	0.003360874
662	0.967201551	Ba6 F24 In4	P4/mbm						0.003825256																0.015619515										0.16308326
1413	0.967203997	Ba2 Ni8 O14	P6_3mc						0.027552857																																							0.004549295
127	0.967209914	As2 Ba1 Ru2	I4/mmm			0.008057002			0.173090076
142	0.967220909	Au1 Ba1 Cl1	F-43m				0.005216652		0.035114668								0.017462552
1679	0.967253397	Ba6 O18 W4	R-3c						0.009940157
1530	0.96726975	Ba42 O10 Si4	Fd-3m						0.043359617
527	0.967361686	Ba2 Co1 F6	I4/mmm						0.004306557									0.024394063							0.159138853
1238	0.967399316	Ba1 Mg6 Y1	Amm2						0.008956155																																4.97E-05
1314	0.967411512	Ba4 N8 O24	Pa-3						0.008657784																																			4.35E-06
654	0.967466342	Ba8 F40 Fe8	P2_1/c						0.000540685																3.34E-05	0.000126477
957	0.967490226	Ba2 Hg1 Pb1	Fm-3m						0.026456836																							6.52E-05
458	0.967493307	Ba12 Cl5 F19	P-62m						0.006600671								1.36E-05								0.000217312
129	0.967509025	As1 Ba3 Sb1	Pm-3m			6.10E-06			0.037691068
238	0.967554339	Ba2 Bi2 O6	R-3						8.43E-05		0.012564323
1451	0.967587861	Ba1 O3 Pb1	Pm-3m						0.011408015
141	0.967652421	Au1 Ba2 Bi1	Fm-3m				0.005197306		0.02621774		7.09E-05
857	0.967871692	Ba42 Ge4 O10	Fd-3m						0.037747092																				0.470648563
356	0.967915048	Ba2 Ca2 I8	I4_1/a						0.068718108					0.039623092																				0.011279931
1009	0.96792704	Ba8 I24 Sr4	Ia-3						8.99E-06																									0.023787845
316	0.967941395	Ba24 Br60 Y4	P2_1/c						4.70E-05			0.003739718
1182	0.968121266	Ba1 Mg6 Ni1	Amm2						0.002452604																																0.001467825							1.28E-07
964	0.968217717	Ba2 Hg1 Sn1	Fm-3m						0.02926154																							0.007233722
687	0.968270634	Ba2 F8 Pd2	I4/mcm						0.018453665																0.001519167
1590	0.9682909	Ba1 O16 Ti8	P1						0.020440077
319	0.96850677	Ba10 Br38 Y6	P-1						0.047146941			0.017774847
642	0.968562231	Ba2 Cu18 Si8	I4/mcm						7.16E-07												0.00617617
1281	0.968595957	Ba2 Mn2 Sb4	I4/mmm						0.010832773																																	0.000109748
1454	0.968659306	Ba1 O3 Pb1	Pm-3m						0.003155446
149	0.968689987	Au2 Ba1 Na1	Immm				0.008039032		0.010031457																																				-0.00085145
1732	0.968708913	Ba2 Pb1 Zn1	Immm						0.001718365
584	0.968717183	Ba6 Cr4 S12	R-3c						0.006444371										6.48E-06
1278	0.968798011	Ba1 Mn2 P2	I4/mmm						0.004853039																																	0.210558149
19	0.968808614	Ag1 Ba2 Sb1	Fm-3m	2.34E-05					0.021325623
1067	0.968832815	Ba2 In1 Na1	Immm						0.012161194																										7.44E-05										0.002467332
1595	0.968851139	Ba4 O44 Ti26	Cmce						0.001726689
1365	0.968883614	Ba1 Na1 Tl2	Immm						0.004678303																																				4.81E-05
192	0.968888013	B4 Ba2 S8	Cc					0.008303338	0.004660028
793	0.96890417	Ba4 Ga4 Ge4	P6_3/mmc						0.024898062																		-0.000496917		0.003776071
347	0.969061602	Ba2 Ca4 I12	C2/c						0.046340085					5.05E-05																				0.001100508
512	0.969198689	Ba2 Cl22 Y6	Pmma						0.056442189								0.004470781
241	0.969235033	Ba1 Bi4 O7	Cm						0.023939398		7.93E-05
31	0.969240911	Al4 Ba4 F20	P2_12_12_1		0.04740819				0.00494813																0.133896808
990	0.969332423	Ba4 I14 La2	C2/c						0.000588294																									0.006075481				0.000495134
1594	0.969336152	Ba1 O3 Ti1	Amm2						0.00025007
337	0.96938916	Ba1 C1 Si1	I4mm						0.017433324				0.378462001
1691	0.969396267	Ba3 O9 Yb4	R3						2.51E-05
1678	0.969402398	Ba8 O20 W4	Pnma						0.000646915
5	0.969410041	Ag6 Ba8 Ge40	Pm-3n	0.583382864					0.145241292																				0.001143043
147	0.969449684	Au8 Ba4 In8	Pnma				0.004360702		0.000606974																										3.70E-05
938	0.969455297	Ba3 Hf2 O7	I4/mmm						0.007650415																						0.000339847
215	0.969469241	Ba2 Bi1 Hg1	Immm						8.89E-05		0.005457261																					0.000263325
71	0.969478606	Al5 Ba5 Sn1	P-6m2		0.035457058				0.002013402
344	0.969488658	Ba4 Ca2 I12	C2/c						-3.51E-05					0.003445985																				0.036709676
181	0.969675984	B32 Ba8 O56	P2_1/c					-9.70E-06	0.007629134
162	0.969765791	Au1 Ba1 Sn3	I4mm				2.27E-05		2.26E-05
1472	0.96983852	Ba1 O3 Pu1	Pm-3m						0.002501081
377	0.969881046	Ba6 Ca11 I34	P-1						0.006597503					0.000358292																				0.003312371
1569	0.969899448	Ba4 O16 Tb8	Pnma						0.03073181
1029	0.969906511	Ba4 I16 Sr4	P2_1/c						0.009916761																									0.000484603
506	0.970053471	Ba8 Cl28 Y4	P2_1/c						0.014770211								3.14E-06
771	0.970068894	Ba2 Fe4 O8	P6_322						0.001127584																	2.64E-05
332	0.970201839	Ba2 C8 O8	I4/mcm						0.004473737				0.155806896
1348	0.970202157	Ba8 Na8 O12	P4_32_12						0.002175748																																				0.020476552
1619	0.97024507	Ba2 O56 Ti28	P1						0.017154348
726	0.970272118	Ba1 F5 Y1	Pm						0.000563884																0.008020356
75	0.970360077	Al1 Ba2 Tl1	Immm		0.000117511				0.002276232
968	0.970427043	Ba2 Hg1 Tl1	Immm						-4.60E-06																							2.08E-05
1356	0.970522396	Ba1 Na2 Pb1	Immm						0.000463712																																				-9.25E-05
496	0.970595001	Ba2 Cl2 O6	P4/nmm						0.00316233								0.035977998
1811	0.97060242	Ba1 Si1 Sr1	F-43m						0.00605859
62	0.970620839	Al8 Ba2 S14	Pmn2_1		0.003737223				0.000300883
376	0.970628652	Ba1 Ca1 I4	P1						0.001663443					0.062888075																				0.000804444
1168	0.970642753	Ba1 Mg14 Mo1	Amm2						0.006957884																																0.004363616		8.05E-05
1381	0.97067189	Ba1 Nb4 O6	P4/mmm						0.000378936																																					0.000778939
1089	0.970718343	Ba8 In16 Se32	Fddd						0.011516438																										0.008428501
714	0.970735328	Ba2 F10 Y2	C2/c						0.00194275																2.48E-05
306	0.970870683	Ba4 Br14 Y2	C2/c						0.003522987			0.006466735
994	0.970910684	Ba8 I12 O2	P6_3mc						0.017471604																									0.000137435
1239	0.971040301	Ba1 Mg14 Zn1	P-6m2						0.000400179																																0.003643698
1072	0.971064208	Ba3 In2 O6	I4/mmm						0.00921398																										8.82E-05
1657	0.971163996	Ba2 O18 V8	P2/c						0.008907293
1126	0.971165732	Ba2 La4 O8	Cmcm						0.000539637																													0.021844027
30	0.971218712	Al8 Ba24 F72	Pnma		0.001690805				0.003820507																-4.84E-07
420	0.971285001	Ba2 Cd1 Na1	Immm						0.007721777						5.51E-05																														0.11593951
646	0.971288112	Ba4 Dy8 Te16	Pnma						0.981657622													0.60299009
1805	0.971344654	Ba2 Se6 V2	Cmc2_1						3.47E-05
505	0.971365588	Ba4 Cl14 Y2	C2/c						0.00490604								3.11E-05
236	0.971502642	Ba5 Bi14 O21	P1						0.005398095		0.000172242
1237	0.971615427	Ba1 Mg6 Y1	Amm2						0.013699795																																0.000117337
256	0.971662882	Ba2 Bi2 O6	Fm-3m						0.006296831		0.014454057
809	0.971779714	Ba24 Ga12 O42	P2_1/c						0.005724661																		0.009340655
1116	0.971786956	Ba1 K1 P1	F-43m						0.023237554																												0.008228862
1762	0.971987624	Ba6 S18 Sn12	P2_1/m						-2.08E-06
157	0.972235359	Au1 Ba2 Sb1	Fm-3m				0.028396405		5.20E-05
200	0.972263258	Ba1 Be1 Ga1	F-43m						0.019455024	0.043365851																	1.22E-05
1652	0.972294635	Ba8 O22 V7	R-3m						0.006385348
16	0.972308669	Ag2 Ba1 S2	P-3m1	0.001177644					0.00991864
1806	0.972357052	Ba2 Se6 V2	P6_3/mmc						0.002219813
1194	0.972433956	Ba1 Mg6 Rb1	Amm2						0.004079799																																3.48E-05
1823	0.97248473	Ba1 Sr1 Tl2	Immm						-3.31E-05
398	0.972487252	Ba4 Ca4 Si4	Pnma						0.014333483					1.48E-05
246	0.972540611	Ba2 Bi2 O6	Fm-3m						0.005982433		0.009982388
1430	0.972572145	Ba22 O48 Os8	I4_1/a						0.005678561
450	0.972586519	Ba2 Ce2 O6	Imma						0.000138835							0.010033505
250	0.972620514	Ba2 Bi6 O11	C2/m						0.000121458		0.015819589
243	0.97262302	Ba8 Bi10 O27	R-3						0.007784307		0.006010543
482	0.972648337	Ba4 Cl14 La2	C2/c						0.032509061								2.08E-06																					0.011429584
73	0.972774004	Al2 Ba1 Te4	I422		0.003546291				2.28E-06
378	0.972781833	Ba8 Ca8 I32	P2_1/c						2.25E-05					0.000653819																				0.001060986
1559	0.972847396	Ba8 O24 Ta7	P3m1						0.002747476
626	0.972966059	Ba4 Cu6 P8	Ibam						0.00094716												7.15E-05
373	0.97327977	Ba4 Ca2 I12	P4_2/mnm						4.38E-05					0.117700615																				0.004421373
292	0.973297126	Ba24 Br16 O16	P2_1/c						0.045768764			-0.009623365
125	0.973299449	As12 Ba2 Pt8	C2/c			0.01322344			1.17E-05
333	0.973422174	Ba2 C2 O6	C2/m						0.002419645				0.090821113
357	0.973550672	Ba1 Ca2 I6	P-31m						6.93E-05					0.034624432																				0.002689012
1661	0.973559221	Ba1 O16 V8	P1						2.73E-05
708	0.973566062	Ba6 F33 Ti6	P3_2						0.018605753																1.24E-05
1144	0.973576738	Ba4 Li16 O12	Cc						0.000754066																														0.006308661
1690	0.973612271	Ba3 O9 Y4	R3						0.004286466
699	0.973630793	Ba6 F33 Sn6	P3_2						0.015378502																1.91E-06
804	0.973655811	Ba36 Ga30 N6	R-3c						0.004621145																		0.002908767																	1.62E-05
875	0.973803213	Ba4 Ge8 S20	Fd-3m						0.006549284																				0.265257634
661	0.973811192	Ba2 F2 I2	P4/nmm						0.008123323																3.78E-06									0.00406489
827	0.973875641	Ba1 Ga2 Te4	I422						5.26E-06																		0.002071417
1064	0.973891444	Ba36 In30 N6	R-3c						0.006755238																										4.28E-05									0.864341801
43	0.973896238	Al4 Ba4 H20	Pna2_1		0.131470233				0.006727557																					2.015643795
1359	0.974023209	Ba6 Na2 Si46	Pm-3n						0.006635869																																				2.76E-06
397	0.974044521	Ba1 Ca1 Si1	F-43m						0.040525604					0.007099083
956	0.974170209	Ba6 Hg6 O12	P6_322						0.007880975																							0.003284543
471	0.974180812	Ba12 Cl36 La4	Pc						0.00038681								5.77E-05																					-2.76E-05
1799	0.974189876	Ba32 Se80 Sn16	P2_12_12_1						0.001625919
741	0.974204534	Ba2 F6 Zn1	I4/mmm						8.84E-05																6.68E-07
266	0.974315837	Ba1 Br1 Cl1	F-43m						0.004949005			0.034353031					0.02254893
1115	0.974329573	Ba1 K1 O3	P4/mmm						0.022972119																												1.46E-06
517	0.974398582	Ba12 Cl48 Y8	P2_1/c						0.00177467								1.17E-05
554	0.974416911	Ba2 Co1 U1	Fm-3m						1.67E-05									0.004102479
770	0.974615093	Ba12 Fe4 O20	Pnma						0.003117609																	1.52E-05
963	0.974638008	Ba2 Hg1 Sb1	Immm						0.000292047																							0.000625016
813	0.974698203	Ba12 Ga4 P12	Cmce						0.00157156																		0.006020218
1134	0.974708997	Ba1 Li1 Mg14	P-6m2						0.000491769																														3.49E-05		0.002609078
1800	0.974784874	Ba28 Se52 Sn12	Pnma						0.000753095
972	0.974817403	Ba3 Ho4 O9	R3						0.000409561																								0.019197055
1148	0.974855649	Ba2 Li2 Sb2	P6_3/mmc						0.021407219																														0.558246616
1375	0.974974086	Ba2 Nb4 O12	Pmma						0.014332162																																					1.85E-05
405	0.975007881	Ba1 Ca1 Yb2	Fm-3m						0.027995348					0.099349287
960	0.9750287	Ba8 Hg4 S12	Pnma						0.001261563																							0.002928826
923	0.975107023	Ba2 H18 Re2	P6_3/mmc						8.50E-05																					-0.000180866
534	0.97512716	Ba4 Co8 N8	I4/mcm						0.000519356									0.006838057																										-1.17E-07
1749	0.975162367	Ba1 Pt1 Si3	I4mm						0.028508197
1589	0.975173922	Ba2 O18 Ti8	Pmmn						6.60E-05
680	0.975284558	Ba2 F6 Ni1	I4/mmm						0.008723585																0.047060135																							0.027739324
904	0.975303179	Ba2 H8 O12	C2						0.005599705																					0.000176198
1722	0.975429056	Ba12 P12 Sn4	P2_1/c						0.001714033
1582	0.975588614	Ba2 O40 Ti20	P-1						0.000146451
1117	0.975592411	Ba2 K1 Re1	F-43m						0.013818319																												0.127008201
1499	0.975682375	Ba1 O6 Sb2	P-31m						3.36E-05
186	0.975815597	B12 Ba6 O24	R-3c					0.703059073	0.010826023
559	0.975894798	Ba1 Cr1 Mg14	P-6m2						0.003328652										1.58E-07																						0.001513886
1069	0.975993054	Ba2 In2 O5	P1						0.013189062																										3.53E-05
1692	0.976043416	Ba2 O8 Yb4	I4_1/amd						0.01584387
1081	0.976067013	Ba6 In4 P8	C2/c						0.006196186																										0.000243148
856	0.976107062	Ba12 Ge4 O4	Pnma						0.004743028																				0.000679934
1211	0.976161387	Ba1 Mg6 Sn1	Amm2						0.032119991																																1.84E-06
47	0.976171918	Al1 Ba1 Mg14	P-6m2		1.82E-05				0.002755083																																0.003695983
503	0.976197941	Ba9 Cl34 Sm6	I4/m						0.001185233								2.00E-05
781	0.976261987	Ba6 Fe8 S15	I4/m						0.033981173																	0.005100599
526	0.976289374	Ba2 Co2 F8	Cmc2_1						0.005669661									0.000146589							0.126658484
965	0.976297853	Ba2 Hg2 Sn2	P6_3/mmc						-1.79E-05																							0.055096443
262	0.976349277	Ba3 Bi1 Sb1	Pm-3m						0.008082677		0.002825259
1577	0.976375618	Ba6 O22 Te8	P-1						0.008544541
1605	0.976520004	Ba24 O48 Ti12	Pna2_1						0.008483278
267	0.976546222	Ba4 Br4 Cl4	Pnma						0.007275042			0.017796687					1.69E-05
422	0.976582359	Ba1 Cd2 P2	P-3m1						0.009192965						0.000982722
1022	0.976584422	Ba6 I24 Sr6	R3c						0.00114132																									7.07E-05
1742	0.976598961	Ba2 Pd1 Tl1	Immm						0.004175336
473	0.976655768	Ba4 Cl20 La4	Pnma						2.51E-05								0.010876021																					0.001073857
436	0.976690021	Ba1 Cd2 Sr1	Immm						0.002117816						0.003005325
1723	0.976697907	Ba12 P16 Sn8	P2_1/c						0.016517706
446	0.976738292	Ba4 Ce8 O16	Pnma						0.019637921							0.0068965
439	0.976743353	Ba2 Cd1 Zn1	Fm-3m						0.002915107						0.021214399
555	0.97677185	Ba1 Cr1 F6	R-3m						0.000986914										0.238372997						0.088313772
1628	0.976781783	Ba8 O20 Tl8	Pnma						0.001724055
1322	0.976864015	Ba12 N48 Re24	Pa-3						0.000186087																																			0.066948369
561	0.976898449	Ba1 Cr1 Mg6	Amm2						0.017207654										0.030831594																						7.13E-06
1129	0.977050839	Ba8 La8 O20	Pnma						0.004228341																													0.004259708
1385	0.977094873	Ba4 Nb8 O24	C222_1						0.271306397																																					0.054679012
1603	0.977228958	Ba4 O26 Ti11	P1						0.003376083
823	0.977254435	Ba8 Ga16 Sb16	Pnma						0.003583093																		0.00104779
1608	0.977286704	Ba1 O3 Ti1	Amm2						0.007476592
564	0.977339494	Ba8 Cr8 N16	Cmce						0.012432026										0.000344996																									2.53E-07
652	0.977342614	Ba4 Eu8 O16	Pnma						0.000292538															0.00070355
286	0.977369983	Ba2 Br4 O12	Fdd2						0.001289248			0.002381023
1574	0.977383136	Ba4 O16 Te4	Pbcn						3.32E-05
1387	0.977471007	Ba3 Nb2 O8	R-3m						0.009965121																																					5.05E-06
1032	0.977484711	Ba4 I16 Sr4	P2_1/c						0.005079948																									0.013227868
1334	0.977500632	Ba16 N24 Ta8	C2/c						0.001643856																																			0.068148418
683	0.977517874	Ba6 F33 Ni6	P3_2						0.000532653																1.15E-05																							0.000393873
261	0.977782362	Ba3 Bi1 Sb1	Pm-3m						0.005833454		0.09479916
1461	0.977783305	Ba2 O6 Pr2	R-3c						0.003854003
452	0.977798942	Ba4 Ce4 O12	Pnma						0.00120814							0.002355711
383	0.977808638	Ba1 Ca1 In2	Immm						0.001520718					0.000504285																					0.001849408
649	0.977831944	Ba3 Er4 O9	R3						0.002267186														0.017811615
1282	0.977853509	Ba56 Mn4 Sb44	Iba2						0.005850541																																	2.60E-05
1635	0.977871926	Ba3 O9 Tm4	R3						0.003674809
1832	0.977899393	Ba2 Tl1 Zn1	Fm-3m						0.002646922
1533	0.977927077	Ba10 O42 Si16	P1						0.005066309
1288	0.978047927	Ba24 Mo8 N32	Pbca						0.007235027																																		2.07E-05	0.005388626
681	0.97813829	Ba4 F20 Ni6	C2/m						0.000107473																0.013978356																							5.70E-05
423	0.978419978	Ba2 Cd1 Pb1	Fm-3m						0.021532091						0.001888374
188	0.97843275	B8 Ba8 O20	P2_1/c					0.003070331	0.009492715
438	0.9784731	Ba2 Cd1 Tl1	Fm-3m						0.021585878						0.001737952
48	0.97849279	Al1 Ba1 Mg14	Amm2		0.029973603				0.011947737																																0.000297858
948	0.978531779	Ba2 Hg1 In1	Immm						0.005013505																							6.29E-05			0.006946823
1426	0.978554186	Ba1 Ni1 Sn3	I4mm						0.017551831																																							0.126749921
384	0.978600835	Ba1 Ca1 Li2	Immm						0.003082983					0.000996791																									6.89E-06
1184	0.978624242	Ba8 Mg4 O12	P1						0.009333331																																9.11E-05
169	0.978676316	B12 Ba7 Ir12	R-3m					0.003064998	0.000268573																											0.013605176
370	0.978696515	Ba4 Ca4 I16	C2/m						0.012067357					1.73E-05																				0.001051577
1755	0.97871803	Ba1 Ru4 Sb12	Im-3						9.39E-08
970	0.978833653	Ba2 Hg1 Zn1	Immm						0.002958761																							1.74E-05
216	0.978910463	Ba2 Bi1 I1	Immm						1.88E-05		0.012491779																							0.00044098
1761	0.978939096	Ba3 S4 Sn1	Pm-3m						0.01680479
1313	0.978940789	Ba4 N8 O16	P2_12_12_1						0.019257015																																			0.003361044
1721	0.978948355	Ba12 P16 Sn8	P2_1/c						0.000816115
1109	0.978986504	Ba1 Ir1 Sc1	F-43m						0.00538605																											0.008488277
798	0.979066605	Ba1 Ga1 Mg14	Amm2						3.32E-05																		0.001063712														0.003271157
447	0.979095256	Ba8 Ce4 O14	Cmce						0.000936836							0.001311469
78	0.979126668	As1 Ba3 Bi1	Pm-3m			8.94E-07			0.008192747		0.008845119
1547	0.979208849	Ba2 O4 Sn1	I4/mmm						0.031899869
1398	0.979302341	Ba1 Nb1 Tc2	Fm-3m						0.004764734																																					0.011384674
1555	0.979310338	Ba8 O18 Ta4	P-3c1						0.01003608
133	0.97933005	As8 Ba6 Si4	C2/c			0.000432651			7.91E-05
35	0.979366505	Al6 Ba6 Ga4	P6_3/mmc		0.096336621				0.004099636																		0.02592167
1190	0.979367861	Ba2 Mg4 Pb4	P4/nmm						0.001183792																																7.42E-06
701	0.979381228	Ba8 F56 Ta8	Pa-3						0.006440996																2.57E-08
1524	0.979520515	Ba12 O4 Si4	Pnma						0.002707472
951	0.979535733	Ba2 Hg1 Li1	Immm						0.006811003																							0.002527619							3.13E-05
697	0.979579037	Ba1 F6 Si1	R-3m						0.005189038																0.003520298
242	0.979610634	Ba4 Bi3 O11	Amm2						2.17E-05		0.005213035
1055	0.979653778	Ba8 I28 Y4	P2_1/c						0.013460675																									0.020734876
1491	0.979659516	Ba4 O48 Ru24	P4/n						0.000115739
72	0.97967685	Al4 Ba2 Te8	P4/nbm		0.157662809				0.003291211
79	0.979678657	As1 Ba3 Bi1	Pm-3m			0.00597741			0.004948767		0.111639214
1776	0.979684422	Ba8 S16 Ti4	Pnma						0.006336459
1143	0.979831911	Ba2 Li1 Na1	Immm						0.003434302																														0.027305877						9.52E-05
190	0.979847618	B20 Ba4 O34	P-1					0.023129242	0.000451077
824	0.979884888	Ba24 Ga8 Sb24	Pnma						4.02E-05																		0.134396824
1662	0.979940539	Ba3 O8 V2	R-3m						0.001440888
849	0.980012785	Ba24 Ge12 O48	Pna2_1						0.00584557																				-3.07E-07
900	0.980019553	Ba2 H8 O6	P2_1/m						0.005025592																					0.118090308
1693	0.980060685	Ba4 O16 Yb8	Pnma						0.026417645
724	0.980128065	Ba4 F20 Y4	P2_12_12_1						0.01818216																0.000611218
630	0.98015159	Ba1 Cu8 P4	I4/m						0.000242217												0.002863566
1423	0.980202156	Ba6 Ni25 S27	Pm-3m						0.014505311																																							0.000145572
1796	0.980291845	Ba4 Sc8 Te16	Pnma						3.01E-05
1228	0.980323638	Ba1 Mg14 V1	Amm2						3.17E-07																																0.019004539
1498	0.980328695	Ba1 O4 S1	F-43m						0.022081971
939	0.980391763	Ba2 Hf1 O4	I4/mmm						0.025056545																						0.009497796
1031	0.980397407	Ba12 I28 Sr2	Cmce						0.002249024																									0.004804315
1212	0.980500824	Ba1 Mg6 Sn1	Amm2						0.000724562																																2.61E-07
1421	0.980597703	Ba2 Ni20 P12	Cmce						0.01716197																																							2.07E-05
237	0.980708635	Ba4 Bi4 O10	P2_1/c						0.004418365		0.000209733
953	0.980738447	Ba2 Hg1 Mg1	Immm						0.004704225																							0.004446139									0.000116516
737	0.9807964	Ba10 F38 Y6	P-1						0.007248801																0.037058013
1141	0.980815161	Ba6 Li2 N2	P6_3/mmc						0.005275561																														-7.03E-11					0.011660965
1324	0.980891795	Ba3 N1 Sb1	Pm-3m						0.011096354																																			0.031097551
1200	0.980981514	Ba1 Mg6 Si1	Amm2						0.001918809																																0.001953223
1243	0.980996612	Ba2 Mg1 Zn1	Immm						0.000127943																																0.090612049
366	0.981111602	Ba4 Ca8 I24	P2_1/c						0.030637128					0.000185289																				0.000631879
379	0.981118037	Ba2 Ca7 I18	P-1						0.012463689					-4.42E-05																				0.004299627
1464	0.98114973	Ba2 O6 Pr2	Imma						0.004173322
461	0.981173273	Ba8 Cl28 Gd4	P2_1/c						-5.19E-05								0.050991955											0.000180234
1360	0.981173668	Ba2 Na1 Sn1	Immm						0.007258729																																				-0.000349921
1812	0.981311774	Ba1 Si1 Tc2	F-43m						0.011928408
1317	0.981327333	Ba12 N48 P24	Pa-3						0.050635429																																			0.000675499
1125	0.981394924	Ba4 La8 O16	Pnma						0.013348584																													0.000398786
112	0.981405622	As2 Ba3 O8	R-3m			0.0049535			0.000547293
1777	0.981418407	Ba4 S12 U4	Pnma						0.006614881
695	0.98150768	Ba6 F33 Sb6	P3_2						0.001100554																7.75E-06
1351	0.981620891	Ba2 Na8 O6	P1						0.002232857																																				0.001519363
1511	0.981680939	Ba10 O28 Sc12	Cmc2_1						0.009193599
82	0.98174735	As4 Ba4 Cd2	Cmc2_1			6.44E-05			0.004148649						0.000679462
937	0.981772235	Ba6 Hf1 O8	Fm-3m						0.000114707																						0.000211073
393	0.981786362	Ba1 Ca1 O2	P4/mmm						0.001831123					0.003040943
225	0.981796936	Ba1 Bi2 Mn2	I4/mmm						0.012785212		0.002770057																															0.123156996
1509	0.981808276	Ba2 O14 Sb8	P6_3mc						0.261480742
324	0.981851976	Ba1 C1 Mg6	Amm2						0.006889009				0.00014633																												0.001387651
920	0.981948053	Ba20 H40 O40	Pnma						0.003379042																					1.12035213
1621	0.981990037	Ba8 O16 Ti4	P2_1/c						0.000355521
1106	0.982072578	Ba8 Ir6 O20	P2_1/c						0.006629451																											0.006596777
467	0.982222823	Ba8 Cl40 La8	P2_1/c						0.018403989								2.52E-05																					0.008993432
117	0.982292493	As1 Ba3 P1	Pm-3m			0.060085471			0.017937434
1576	0.982308688	Ba12 O36 Te12	Pnma						0.000544246
1715	0.982383917	Ba3 P1 Sb1	Pm-3m						0.010356177
692	0.982427415	Ba1 F12 Sb2	P1						0.000209948																0.014847531
1151	0.9825238	Ba1 Li1 Si1	P-6m2						0.000381553																														0.036304681
258	0.98256731	Ba3 Bi1 P1	Pm-3m						0.003961119		0.103689018
550	0.98258062	Ba3 Co3 O6	P3_121						0.004446944									0.025574552
1412	0.982586893	Ba1 Ni4 O8	P-31m						1.99E-06																																							0.009435742
1318	0.982627687	Ba3 N1 P1	Pm-3m						0.018634745																																			0.060394127
1094	0.982652336	Ba2 In1 Tl1	Immm						0.006856617																										-0.001106853
413	0.982662704	Ba2 Cd1 In1	Immm						0.001090453						0.000124473																				0.009303089
42	0.982735841	Al1 Ba1 Ge1	P-6m2		1.11E-07				0.006361135																				0.004433492
38	0.982773414	Al4 Ba7 Ge9	Fmm2		4.33E-06				0.003900446																				0.003309484
182	0.982815438	B48 Ba60 O132	P2_12_12_1					1.12E-05	0.00526025
513	0.982924212	Ba4 Cl56 Y16	P2_12_12_1						1.00E-05								0.003741414
328	0.983062462	Ba2 C2 O6	R-3c						0.005177838				0.012507046
1768	0.983086162	Ba20 S32 Sn8	Cmce						0.002252921
713	0.983097016	Ba8 F28 Y4	P2_1						0.005347037																0.000155764
952	0.983149463	Ba1 Hg2 Mg1	Immm						0.004690067																							0.005228892									3.90E-06
1149	0.983201739	Ba3 Li4 Sb4	Immm						0.004226768																														0.00103352
1827	0.983211652	Ba2 Te8 Th2	C2/m						0.006091892
1164	0.98329614	Ba1 Mg6 Mn1	Amm2						0.001691369																																9.35E-06	-2.15E-05
1753	0.983305816	Ba1 Re2 Sn1	F-43m						0.002851842
633	0.983330526	Ba2 Cu8 S6	Cmcm						0.000557684												0.001219463
345	0.983397508	Ba2 Ca2 I8	Cmc2_1						0.000182313					0.000143388																				0.003322037
106	0.983410855	As1 Ba3 N1	Pm-3m			0.06296974			0.017624957																																			0.037447978
1010	0.983510134	Ba2 I6 Sr1	P-62m						0.001563034																									0.007942975
406	0.983689776	Ba2 Cd1 Ga1	Immm						6.87E-05						0.023797095												8.79E-05
1548	0.983707083	Ba1 O3 Sn1	Pm-3m						0.00032658
279	0.98373237	Ba2 Br16 La4	I-4						2.83E-05			0.001726644																										0.005883484
460	0.983933204	Ba2 Cl1 F3	P-3m1						0.000137534								0.005774276								0.098851959
888	0.983964246	Ba2 H6 Mg1	P-3m1						0.005284636																					0.000175242											0.00150216
1704	0.984026076	Ba1 Os4 Sb12	Im-3						2.58E-06
739	0.984074279	Ba1 F8 Y2	P4/mmm						4.23E-05																0.002979043
995	0.984178123	Ba4 I4 O2	Ibam						0.005548658																									0.001387956
1638	0.984205561	Ba4 O16 U4	Pbcm						0.001300318
265	0.984289455	Ba4 Bi4 Zn2	Ibam						0.094088306		0.0775929
1716	0.984360456	Ba3 P1 Sb1	Pm-3m						0.007572501
1344	0.984416368	Ba2 N4 Zr2	P4/nmm						0.008368412																																			0.002609756
1014	0.984427643	Ba1 I6 Sr2	P-31m						1.37E-05																									0.034186908
1225	0.984429766	Ba1 Mg1 Tl2	Immm						0.003917815																																0.103792975
409	0.98446495	Ba2 Cd1 Ge1	Immm						0.001982848						0.00413691														0.104923776
828	0.984589132	Ba2 Ga1 Tl1	Immm						-1.67E-05																		0.002375307
1181	0.984634368	Ba1 Mg6 Ni1	Amm2						0.01590848																																0.000120076							0.010627343
950	0.984650478	Ba1 Hg2 K1	Immm						0.001438841																							0.004404995					1.55E-05
291	0.984666352	Ba12 Br8 O8	Pnma						0.000163887			2.44E-05
903	0.984718641	Ba8 H16 O16	P2_1/c						0.003257615																					0.006693041
935	0.984736248	Ba2 Hf7 O16	R-3						0.001429093																						0.008752757
711	0.984776913	Ba6 F33 W6	P3_2						0.012081768																0.69437547
1290	0.984787298	Ba54 Mo18 N72	P31c						0.001216989																																		2.54E-06	0.096072885
796	0.984836531	Ba2 Ga1 Hg1	Immm						0.000300384																		1.73E-06					0.012511249
1185	0.9848962	Ba1 Mg3 O4	Pm-3m						0.003807309																																0.007467214
257	0.98494855	Ba3 Bi1 P1	Pm-3m						0.007127024		0.008529812
898	0.984951095	Ba2 H8 O6	Pmc2_1						0.002592653																					-0.000135351
1187	0.984971957	Ba1 Mg1 Os2	Fm-3m						-2.92E-05																																0.006237428
130	0.985037984	As1 Ba3 Sb1	Pm-3m			0.02062729			0.009262177
667	0.985060645	Ba6 F34 Mg11	P-1						0.00531678																4.12E-05																0.013546946
1188	0.985087788	Ba1 Mg2 P2	P-3m1						0.003216668																																0.001291771
163	0.985113488	Au4 Ba8 Tl28	Pnma				4.77E-05		0.006271405
1512	0.985231639	Ba8 O20 Sc8	Pnma						0.001071639
1284	0.985285775	Ba8 Mn4 Se12	Pnma						0.00419264																																	4.54E-08
653	0.985375423	Ba2 Eu3 Si7	P-62m						0.002960204															8.00E-07
786	0.985486245	Ba2 Fe4 S6	Cmcm						0.005008702																	0.000351923
1118	0.985513224	Ba24 K16 Sb32	P1						0.011889189																												0.00087189
1816	0.985561833	Ba4 Sm8 Te16	Pnma						0.000903241
889	0.985564904	Ba6 H26 Mg7	Immm						0.003465502																					0.02486714											3.62E-05
1824	0.985626738	Ba1 Sr1 Yb2	Fm-3m						9.43E-06
1275	0.985741605	Ba2 Mn4 O16	Fddd						0.000910202																																	-2.50E-06
1028	0.985743455	Ba2 I18 Sr7	P-1						0.00925692																									0.00278696
168	0.985744866	B1 Ba1 Ge2	F-43m					2.85E-06	0.009023269																				0.003839854
326	0.985752124	Ba6 C6 N12	R-3c						0.003828406				9.66E-06																															0.022211842
1177	0.985760052	Ba1 Mg14 Nb1	Amm2						0.000147127																																9.90E-05					1.35E-06
1306	0.985878243	Ba6 N1 Na16	Im-3m						0.012851292																																			0.002078126	0.004189527
228	0.985898128	Ba3 Bi1 N1	Pm-3m						0.003211671		0.088969981																																	-0.006076095
116	0.986003694	As1 Ba3 P1	Pm-3m			0.010714496			0.00792043
955	0.986003715	Ba1 Hg1 O2	R-3m						0.001749522																							0.002533691
343	0.986025928	Ba2 Ca4 I12	P2_1/c						0.000439057					5.07E-05																				0.00251392
1012	0.986028243	Ba4 I24 Sr8	P2_1/c						0.000173678																									0.010479694
663	0.986063855	Ba1 F6 Ir1	R-3						0.009618346																2.29E-06											0.005202631
1401	0.986096922	Ba4 Nd8 O16	Pnma						0.013901097																																						0.005902256
1283	0.986186816	Ba1 Mn2 Sb2	I4/mmm						0.434055929																																	1.366819948
1220	0.986240845	Ba1 Mg14 Ti1	Amm2						0.023127588																																0.012561045
1363	0.986284611	Ba1 Na2 Sr1	Immm						0.016040852																																				1.55E-05
1680	0.986317724	Ba3 O6 W1	Fm-3m						0.00047307
1452	0.986344733	Ba7 O24 Pb17	Pm						0.012230656
1670	0.986354648	Ba1 O18 W6	P31m						0.09257482
118	0.986375586	As2 Ba1 Pd2	I4/mmm			0.112305392			0.001604998
998	0.986427379	Ba10 I6 P10	C2/m						0.000216551																									0.004371433
992	0.98650976	Ba12 I48 La8	P2_1/c						0.003597063																									0.00164782				6.96E-06
1150	0.986544598	Ba2 Li4 Si2	Pmmn						0.003698155																														0.013410857
456	0.986545069	Ba8 Cl28 Eu4	P2_1/c						4.25E-05								0.005380974							0.046715087
677	0.986583514	Ba8 F34 Nd6	P1						0.022426153																0.105877157																						0.000149614
178	0.986682162	B32 Ba4 O52	P4_122					2.60E-05	0.015930916
474	0.986700852	Ba18 Cl66 La10	P-1						0.004459993								0.012687883																					2.80E-06
369	0.986714345	Ba4 Ca8 I24	P2_1/c						8.07E-06					0.024655841																				0.000865239
417	0.986734965	Ba1 Cd1 Mg6	Amm2						0.024713141						0.001704139																										1.20E-06
235	0.986794879	Ba5 Bi3 O11	Amm2						0.002126312		0.003044655
1382	0.986869424	Ba3 Nb16 O23	Cmmm						3.10E-05																																					0.000134571
949	0.987026128	Ba3 Hg10 In1	Immm						1.04E-07																							0.027173521			0.234072019
1688	0.987029083	Ba4 O16 Y8	Pnma						0.005448194
359	0.987070768	Ba2 Ca4 I12	Pc						1.67E-05					0.034916143																				0.004845592
1099	0.987079157	Ba8 Ir6 O20	Cmce						0.008571619																											0.011038365
542	0.987086186	Ba8 Co4 O16	P2_1/c						1.12E-05									0.002020944
1369	0.987089797	Ba13 Nb14 O42	P-1						0.000860136																																					0.002169107
893	0.98708995	Ba8 H16 O16	P2_1/c						0.00082193																					0.066096001
847	0.987179322	Ba8 Ge4 O16	P2_1/c						0.005546783																				-2.35E-05
1446	0.987212108	Ba1 O3 Pa1	Pm-3m						0.000232259
1037	0.987229915	Ba4 I24 Sr8	Pbcn						0.002554504																									0.002036667
673	0.987305238	Ba6 F33 Mo6	P3_2						0.000662681																-1.40E-05																		2.21E-05
1535	0.987354916	Ba6 O10 Si2	I4/mcm						0.018731914
650	0.987386496	Ba4 Er8 Te16	Pnma						2.15E-06														0.010551338
1434	0.987395432	Ba4 O34 P12	P2_1/c						0.001571215
1170	0.987401223	Ba1 Mg6 Mo1	Amm2						0.02658895																																0.000625536		0.00508188
4	0.987427312	Ag1 Ba2 Cd1	Immm	1.59E-07					0.003231881						0.018506545
150	0.987474651	Au2 Ba2 O4	C2/m				0.00409353		0.003415791
1340	0.987522984	Ba24 N32 W8	Pbca						0.003232895																																			-5.27E-05
794	0.987542283	Ba10 Ga12 H4	P3c1						0.000612865																		0.000226026			2.89078321
924	0.987549594	Ba1 H9 Re1	R32						0.026932668																					-0.000339917
40	0.98755823	Al8 Ba4 Ge8	Pnma		3.68E-08				0.00545372																				-2.67E-05
859	0.987626877	Ba6 Ge2 O10	I4/mcm						0.010182699																				7.29E-07
1307	0.987709322	Ba16 N24 Nb8	C2/c						0.003347326																																			0.050485584		0.000276848
1429	0.987759741	Ba2 Np1 Sr1	Fm-3m						0.00050948																																								0.00117555
226	0.987807372	Ba2 Bi4 Mn2	I4/mmm						0.000101598		0.000440967																															0.165112262
401	0.987849343	Ba1 Ca2 Sr1	Immm						0.000195753					0.016030156
481	0.987881605	Ba6 Cl24 La4	P-1						0.00046813								8.24E-05																					0.000149901
768	0.987998634	Ba2 Fe36 O54	P6_3/mmc						2.78E-05																	0.008054342
45	0.988017355	Al1 Ba1 Mg6	Amm2		0.133113334				6.18E-05																																2.70E-07
65	0.988031044	Al2 Ba3 Si2	Immm		0.002211868				0.002621866
404	0.988069482	Ba1 Ca1 Tl2	Immm						1.94E-05					0.011090829
1465	0.988097158	Ba1 O3 Pr1	Pm-3m						0.003333247
1400	0.988126234	Ba1 Nd1 O3	Pm-3m						0.003335619																																						0.003271142
1481	0.988243083	Ba18 O48 Rh16	R-3c						2.08E-06
607	0.988327935	Ba1 Cu1 Mg6	Amm2						0.008976801												2.18E-05																				0.003639824
1519	0.988372899	Ba4 O16 Se4	Pnma						0.000821927
495	0.988413655	Ba12 Cl8 O8	Pnma						0.001568843								0.000303793
1011	0.988511367	Ba4 I12 Sr2	P4_2nm						0.000833903																									0.0087093
1508	0.988513884	Ba2 O7 Sb3	P1						-0.001049375
217	0.98855746	Ba10 Bi10 In8	P4nc						0.026449244		0.001592874																								0.028216651
300	0.988732399	Ba8 Br28 Y4	P2_1/c						0.003178391			0.000828668
1643	0.988758858	Ba4 O14 U4	Imma						0.001265029
1280	0.988773472	Ba8 Mn4 S12	Pnma						0.000842545																																	0.025427871
11	0.988774398	Ag1 Ba1 O2	P4/mmm	0.014548847					0.022978803
222	0.988792246	Ba1 Bi1 Mg6	Amm2						0.01553462		0.005668476																														4.00E-06
193	0.988852344	B8 Ba14 S26	C2/c					-0.000203637	0.001456111
751	0.988871179	Ba1 Fe1 Mg6	Amm2						0.005199902																	0.003843849															3.79E-05
1788	0.988909877	Ba4 S12 Zr4	Pnma						0.015449085
1463	0.989045074	Ba4 O12 Pr4	Pnma						0.002390489
1023	0.989093544	Ba4 I12 Sr2	C2/c						3.32E-06																									0.000665139
1154	0.989108636	Ba1 Li2 Sn1	Immm						7.94E-05																														0.269665976
1672	0.989136833	Ba2 O36 W12	C2/m						8.76E-06
412	0.98915522	Ba3 Cd1 Hg10	Immm						0.052229606						0.001932679																	0.000218412
1214	0.989156977	Ba4 Mg8 Sn8	P4/nmm						0.00343828																																0.003174775
716	0.989185606	Ba1 F8 Y2	I-4						0.01618624																2.17E-05
1580	0.989245706	Ba1 O3 Th1	Pm-3m						0.002301373
1086	0.989349168	Ba8 In16 S32	Fddd						0.003441658																										0.023362941
479	0.989375974	Ba6 Cl30 La6	P-1						0.003002971								7.65E-06																					0.006997293
354	0.989414263	Ba1 Ca1 I4	P1						0.001269484					0.000656716																				0.003724449
197	0.98952129	B1 Ba1 Si1	F-43m					0.02339041	0.006719209
1444	0.989626514	Ba8 O2 P4	Cmce						0.008139896
1523	0.98971865	Ba6 O30 Si12	C2/c						0.001450745
1630	0.98990071	Ba6 O24 Tl12	C2/c						0.002414135
997	0.989913602	Ba12 I8 P12	Pnma						0.00458992																									0.00085441
1368	0.989945448	Ba8 Nb7 O24	P3m1						0.002765799																																					0.002888725
588	0.990121575	Ba1 Cs1 Mg14	P-6m2						0.061959801											0.022264613																					3.42E-05
41	0.990205936	Al2 Ba3 Ge2	Immm		9.45E-05				0.009948321																				2.14E-05
1647	0.990292458	Ba2 O34 V20	P1						0.000101749
637	0.990313467	Ba1 Cu1 S2	P4/mmm						0.000601948												0.050734568
671	0.990356592	Ba4 F20 Mn4	P2_12_12_1						0.007681388																0.002464436																	0.004465599
1585	0.990399848	Ba1 O3 Ti1	Amm2						0.001738901
390	0.990411531	Ba1 Ca1 Na2	Immm						0.005539299					0.009124105																															2.63E-08
115	0.990430511	As4 Ba2 O12	C2/c			0.004318492			0.001832214
1017	0.990509578	Ba2 I8 Sr2	Cmc2_1						1.93E-06																									0.006141094
185	0.99057497	B12 Ba6 O24	R3c					0.163603353	0.000346815
396	0.99069483	Ba1 Ca1 Ru2	F-43m						3.33E-06					0.009947262
1175	0.990704867	Ba2 Mg1 Na1	Immm						0.002257389																																0.027918983				-1.73E-06
1466	0.990740584	Ba8 O12 Pt2	R-3c						0.000322696
1529	0.99076203	Ba8 O32 Si12	P2_1						0.003033243
95	0.990770176	As32 Ba32 Ge8	P-43n			0.00013882			0.025415444																				0.000124807
1671	0.990780051	Ba1 O19 W6	Cm						0.074498313
1419	0.990826763	Ba1 Ni2 P4	Immm						0.001314392																																							0.052570872
382	0.990839187	Ba6 Ca3 I18	P321						0.009510373					0.000189909																				0.003287257
1019	0.990859525	Ba8 I32 Sr8	P2_1/c						0.004952808																									0.072872342
174	0.991027832	B1 Ba1 Mg6	Amm2					2.66E-05	0.004675744																																0.004747727
327	0.991084146	Ba3 C3 N6	R-3m						0.009614974				0.001587112																															0.004969906
1629	0.991220756	Ba4 O16 Tl8	Pnma						0.009942686
932	0.991241714	Ba1 Hf1 Mo1	F-43m						0.007977904																						0.011760337												9.88E-06
1005	0.991262815	Ba6 I18 Sr3	P321						3.84E-05																									0.005395061
211	0.991269189	Ba3 Bi2 F12	P1						0.002250393		0.002435265														2.08E-05
1729	0.991308572	Ba2 Pb1 Tl1	Immm						-4.22E-05
374	0.99132905	Ba2 Ca2 I8	P2/c						0.014190231					-1.27E-05																				0.000514718
465	0.991354135	Ba6 Cl24 La4	P4/mbm						0.01001388								0.004454425																					0.001897918
1828	0.99138555	Ba4 Te16 Tm8	Pnma						1.47E-05
594	0.991408205	Ba4 Cs4 O6	P2_1/c						0.001546765											0.00148338
49	0.991467272	Al8 Ba12 N16	Pnna		3.16E-05				0.003619118																																			1.63E-05
1013	0.991539878	Ba3 I8 Sr1	I4/mmm						0.00222923																									0.000740945
282	0.991548115	Ba2 Br1 N1	R-3m						0.020489713			0.022818665																																0.00034102
596	0.991693184	Ba2 Cu1 F6	I4/mmm						0.010640403												0.000604964				9.36E-06
17	0.99171996	Ag32 Ba4 S20	P2_1/m	0.003688492					-1.63E-06
961	0.991792043	Ba4 Hg4 S8	Pmc2_1						0.000213447																							0.006752078
201	0.991804818	Ba2 Be1 Ga1	F-43m						0.004207663	2.79E-06																	0.00137684
348	0.99193062	Ba4 Ca8 I24	Pbcn						2.02E-05					0.034099675																				0.00106679
229	0.992003012	Ba6 Bi2 N2	P6_3/mmc						0.005408217		0.005491828																																	9.01E-05
111	0.992004135	As2 Ba4 O1	I4/mmm			0.004053219			0.002962644
372	0.992051937	Ba8 Ca4 I24	P2_1/c						0.001641452					1.93E-06																				0.002811525
175	0.992113148	B8 Ba12 N16	P2_12_12_1					0.008016783	0.004083308																																			2.32E-05
1724	0.992135914	Ba4 P16 Te8	Pnma						0.003254329
936	0.992151325	Ba8 Hf2 O12	R-3c						0.000772401																						4.30E-06
736	0.992174558	Ba6 F30 Y6	P-1						0.003425412																1.16E-05
1287	0.992191581	Ba8 Mn4 Te12	Pnma						0.008108926																																	1.45E-07
557	0.992233805	Ba4 Cr4 F28	P2_1/c						0.000287273										0.133911553						0.072677067
777	0.992241806	Ba14 Fe12 S28	P1						0.003862361																	4.90E-05
1030	0.992248734	Ba8 I24 Sr4	P2_1/c						9.21E-05																									0.003093234
437	0.992389448	Ba8 Cd4 Te12	Pnma						0.000177282						-1.81E-06
1542	0.992497237	Ba1 O8 Sn4	P-31m						0.000747525
1813	0.992530086	Ba4 Si2 Te8	P2_1/m						0.003950995
780	0.992589823	Ba12 Fe4 S20	Pnma						0.003580766																	2.82E-05
1427	0.992623782	Ba1 Ni1 Zr1	F-43m						0.013173383																																							7.64E-06
916	0.992753222	Ba2 H8 O12	P1						0.005328294																					0.000749301
518	0.992774857	Ba24 Cl60 Y4	C2/c						0.000965551								0.000159948
207	0.992793446	Ba11 Bi14 Cd8	P1						0.000132032		0.004571619				0.022005055
334	0.992916966	Ba1 C1 O3	R3m						0.00500459				0.002561923
930	0.992933296	Ba1 Hf1 Mg2	F-43m						0.002172616																						0.003615613										0.0012632
248	0.992971265	Ba2 Bi3 O7	P2						0.00966598		0.000188629
876	0.992975912	Ba8 Ge4 S16	Pnma						0.002391115																				1.33E-06
389	0.992982072	Ba1 Ca1 Mg2	Immm						0.003273619					0.005984353																											1.31E-05
176	0.993031708	B6 Ba1 Ni12	R-3m					0.000194441	0.013056984																																							0.002087224
1374	0.993109506	Ba5 Nb5 O14	P2/m						0.008412913																																					0.008198759
255	0.993147197	Ba8 Bi4 O17	I4mm						0.000132497		0.005677769
647	0.993228462	Ba8 Er6 F34	P1						0.001206855														0.002331278		0.000331143
1790	0.993246204	Ba16 Sb16 Se44	Pnnm						0.002138801
521	0.993313733	Ba6 Cl24 Y4	C2/c						0.014457663								2.32E-05
600	0.993353973	Ba1 Cu2 Ga1	R-3m						0.000137005												0.004990506						1.27E-05
1730	0.993378674	Ba1 Pb1 Tl2	Immm						0.000235947
657	0.993393972	Ba8 F40 Fe8	I4						0.000568558																1.70E-05	0.001151222
1517	0.993418335	Ba2 O6 Se2	P2_1/m						0.003280067
144	0.993422966	Au8 Ba4 F48	P-43m				0.016615003		6.13E-06																0.00032069
853	0.99345753	Ba12 Ge4 O20	P4/ncc						0.009695575																				3.28E-05
1815	0.993509141	Ba1 Si2 Zn2	I4/mmm						1.59E-05
364	0.993534984	Ba8 Ca4 I24	Pbcn						0.194648153					0.717674683																				0.053840768
1157	0.993541411	Ba1 Li2 Tl1	Immm						0.009431959																														3.55E-06
656	0.993551145	Ba2 F8 Fe2	Cmc2_1						0.015322116																0.005097888	0.00077386
53	0.993560147	Al16 Ba4 O28	Pmc2_1		0.002456458				0.242397668
445	0.993596146	Ba24 Ce12 O42	P2_1/c						0.003152393							0.005444733
329	0.993608139	Ba2 C2 O6	P1						0.000298826				0.000146176
330	0.993660462	Ba2 C2 O6	P2_1						0.003195117				7.94E-06
1121	0.993661236	Ba1 La1 Mg14	P-6m2						0.000109828																													0.000119975			0.024735305
1687	0.993661869	Ba24 O42 Y12	P2_1/c						0.001070619
164	0.993690842	Au1 Ba2 Tl1	Immm				0.007128221		0.018579173
1130	0.993703109	Ba9 La2 S12	C2/m						0.001048865																													0.000153113
455	0.993773657	Ba8 Cl28 Er4	P2_1/c						0.023573179								0.000118921						0.029388245
897	0.993840919	Ba4 H32 O20	Pnma						0.014604003																					0.158169644
967	0.993856086	Ba1 Hg2 Sr1	Immm						2.39E-07																							0.000726297
627	0.993858084	Ba2 Cu20 P8	P1						0.013088377												0.002230493
911	0.993881088	Ba2 H32 O20	P1						0.006303353																					0.000173784
1050	0.993934688	Ba8 I28 Y4	P2_1						0.000138251																									0.000684
1462	0.993973306	Ba4 O16 Pr8	Pnma						0.006035005
507	0.994012688	Ba4 Cl44 Y12	P2_12_12_1						0.00218054								1.26E-05
1766	0.994059121	Ba4 S8 Sn4	P2_1/c						0.00488535
984	0.994065385	Ba8 I40 La8	P2_1/c						3.00E-06																									0.001612782				0.016424277
1240	0.994073313	Ba1 Mg14 Zn1	Amm2						1.09E-06																																0.000485329
1468	0.994073699	Ba15 O27 Pt6	P321						0.001385874
879	0.994126174	Ba8 Ge8 Te20	Pna2_1						-3.87E-05																				0.052960877
1439	0.994136471	Ba3 O13 P4	P1						6.39E-05
1532	0.994153998	Ba8 O24 Si8	P2_1/c						0.001419036
848	0.994269677	Ba16 Ge8 O32	Pna2_1						0.004586838																				0.012418499
1510	0.994311097	Ba12 O4 Sb8	Pbam						0.003381637
1527	0.994460046	Ba12 O52 Si20	P2_1/c						0.002267283
419	0.994490918	Ba2 Cd1 Mg1	Immm						0.005322113						0.007645706																										-1.56E-06
148	0.994520314	Au2 Ba1 K1	Immm				0.003755924		0.000393731																												2.41E-06
1637	0.994538951	Ba7 O24 U7	P1						0.005598586
1457	0.994585353	Ba8 O12 Pd2	R-3c						0.001117706
1004	0.994593631	Ba4 I16 Sr4	Pna2_1						2.18E-05																									0.017330422
974	0.994703398	Ba4 Ho8 Te16	Pnma						8.13E-06																								0.009482618
1640	0.994730099	Ba2 O14 U4	I4_1/amd						-0.000276668
1504	0.994781529	Ba8 O20 Sb8	Pnma						6.88E-05
894	0.994917415	Ba4 H72 O40	P2_1/c						0.001585327																					0.004675302
1759	0.994935027	Ba8 S16 Si4	Pnma						0.001368962
651	0.99494684	Ba1 Eu1 O2	R-3m						0.002368826															0.001790439
1352	0.995014121	Ba4 Na2 O2	Cmme						0.001977946																																				1.40E-05
196	0.995119092	B4 Ba2 Se12	Cmce					-0.000141802	0.003735359
946	0.995125528	Ba4 Hf4 S12	Pnma						0.009704041																						0.005571988
195	0.995132591	B8 Ba14 Se26	C2/c					0.016613291	7.35E-05
138	0.995170083	As4 Ba4 Zn2	Ibam			9.50E-05			0.003905352
388	0.995206237	Ba1 Ca1 Mg6	Amm2						0.014257338					0.002237688																											0.012683827
1501	0.995238259	Ba8 O18 Sb4	P6_3/mmc						0.00981459
1142	0.995354806	Ba38 Li26 Na58	F-43m						0.001419387																														1.134758737						0.096219451
620	0.995363951	Ba1 Cu3 O4	P2/m						0.024689022												0.016739479
1123	0.995401228	Ba1 La1 Mg6	Cm						0.00135357																													2.69E-05			-0.002021038
1496	0.995436665	Ba16 O59 S16	P1						0.018032409
1402	0.995559831	Ba4 Nd8 S16	Pnma						0.000907017																																						0.001335113
221	0.995568021	Ba1 Bi1 Mg6	Amm2						3.29E-05		0.00382172																														0.020448671
1018	0.995585564	Ba2 I6 Sr1	P-31m						0.000624849																									0.00228672
811	0.995594964	Ba10 Ga12 O28	Cmc2_1						0.01400648																		0.001590011
842	0.995620758	Ba12 Ge10 N4	Pmmn						0.00424881																				0.001604616															1.51E-05
1409	0.995672122	Ba6 Ni2 O8	R-3c						0.001295188																																							0.098994503
54	0.995677494	Al12 Ba68 O28	P4_2/ncm		2.93E-06				0.004167262
522	0.995681099	Ba8 Cl28 Y4	P2_1/c						0.011332858								0.03565458
1583	0.995696502	Ba2 O56 Ti28	P1						0.005395348
1747	0.995724249	Ba4 Pt8 S12	P4_12_12						0.03796231
1063	0.995755706	Ba2 In1 Mg1	Immm						0.00583702																										0.000224018						0.000984364
492	0.995827086	Ba12 Cl8 O8	Pnma						0.001934374								0.013656924
156	0.995880055	Au6 Ba12 Pt6	Pm				0.001687538		0.043639484
187	0.995893495	B8 Ba8 O20	P2_1/c					7.32E-07	0.005270299
1138	0.995922992	Ba2 Li1 Mg1	Immm						0.002764614																														0.007581399		4.03E-05
454	0.996030648	Ba8 Cl24 Co4	P2_1/c						0.002731638								9.60E-05	1.95E-06
1102	0.99605356	Ba8 Ir2 O12	R-3c						0.002397332																											0.00299044
1299	0.996178422	Ba4 Mo12 O40	P2_1						0.004572952																																		0.002126966
1610	0.996205845	Ba8 O80 Ti36	P-1						0.003484595
1447	0.996226599	Ba4 O10 Pb3	P1						0.005413058
1549	0.996243412	Ba1 O4 Sr3	Pm-3m						0.006561467
394	0.996251448	Ba3 Ca1 O4	Pm-3m						0.005196133					0.002514233
666	0.99626429	Ba4 F20 Mg6	C2/m						0.001762667																0.008798796																7.09E-05
1218	0.996336053	Ba1 Mg6 Sr1	Amm2						0.002464514																																8.81E-06
341	0.996346392	Ba1 Ca1 I4	P2/m						0.000681913					1.03E-06																				0.004135585
1166	0.996350452	Ba1 Mg14 Mn1	Amm2						3.25E-06																																9.71E-05	0.085603139
400	0.996395098	Ba4 Ca4 Sn4	Pnma						1.84E-05					0.002803657
491	0.996459521	Ba8 Cl12 O2	P6_3mc						0.006414995								0.010222559
1391	0.996498177	Ba2 Nb8 O22	P6_322						0.063383788																																					0.008645475
331	0.996501565	Ba2 C2 O6	P2_1/m						0.002664789				0.000216666
351	0.996517085	Ba4 Ca4 I16	Pbcm						0.000459886					0.000147714																				0.003653816
1393	0.996647269	Ba6 Nb5 S17	P1						0.00878068																																					2.47E-05
1658	0.996681447	Ba8 O16 V4	P2_1/c						0.001412456
1403	0.996708442	Ba9 Nd2 S12	P1						0.005355685																																						0.0900209
1342	0.996778697	Ba54 N72 W18	P31c						0.004313459																																			0.106888408
1210	0.996840462	Ba1 Mg14 Sn1	Amm2						0.023705876																																0.01475709
1065	0.996873668	Ba38 In18 N18	P1						0.003707942																										0.001281416									-0.000184268
1153	0.99688702	Ba3 Li4 Sn8	C2/m						0.003889452																														-0.001590102
485	0.997013647	Ba8 Cl28 La4	P2_1/c						0.000186413								-0.014961468																					0.477605015
1705	0.997019054	Ba1 P2 Pd2	P4/mmm						0.000545184
179	0.997029524	B4 Ba4 O10	P-1					3.00E-06	0.005301891
1293	0.997041402	Ba4 Mo24 O40	P1						0.035653644																																		0.01066525
90	0.997271967	As2 Ba1 Cu6	P4/mmm			0.021617144			8.04E-05												0.003958212
1699	0.997443495	Ba6 O8 Zr1	Fm-3m						0.001440114
1646	0.997449833	Ba1 O18 V13	P-1						0.001873729
362	0.997456433	Ba4 Ca4 I16	P2_1/c						0.009240621					0.000183829																				0.003983719
1174	0.99747073	Ba1 Mg6 Na1	Amm2						0.019008398																																0.00604072				0.003015849
705	0.997483378	Ba2 F20 Te4	C2/c						0.005346143																6.83E-08
516	0.9975252	Ba4 Cl38 Y10	P2_1						0.03210676								0.000189276
1822	0.997532705	Ba2 Sn1 Zn1	Immm						0.000306441
191	0.997536385	B2 Ba1 Rh2	I4/mmm					0.001234922	0.006159787
913	0.997561121	Ba8 H16 O16	P1						0.008410876																					0.704202956
883	0.997577984	Ba3 H12 Ir2	P-3m1						0.00240972																					0.070525529						0.004603098
869	0.997578195	Ba1 Ge12 Pt4	Im-3						8.46E-07																				0.000770304
720	0.997638605	Ba8 F28 Y4	P2_1/c						0.001480573																0.000707501
1263	0.997661043	Ba1 Mn4 O8	C2/m						0.012665632																																	0.00159816
189	0.99768472	B8 Ba8 O20	P2_1/c					-0.008096114	0.002207068
1366	0.997696272	Ba4 Nb32 O56	Cmc2_1						0.019436666																																					0.001456333
1053	0.997725334	Ba8 I28 Y4	C2/c						0.000787678																									0.004034312
136	0.997762096	As8 Ba4 Zn8	Pnma			0.003278902			0.004282388
51	0.997780954	Al16 Ba8 O32	P6_322		0.056233478				0.000341253
1550	0.99790831	Ba1 O2 Sr1	P4/mmm						0.001565715
1114	0.9979101	Ba1 K1 Mg6	Amm2						1.94E-05																												1.62E-05				0.00346496
74	0.997982096	Al12 Ba14 Te32	P1		0.035183769				0.000172195
908	0.998007275	Ba2 H8 O12	C2/c						0.005232333																					5.44E-05
342	0.998090903	Ba2 Ca1 I6	P-31m						0.00017905					-2.19E-06																				0.001426291
577	0.998169884	Ba6 Cr2 O10	I4/mcm						0.006493947										0.000166521
1033	0.99820726	Ba4 I12 Sr2	Pc						-1.65E-06																									0.007891003
1139	0.998207331	Ba39 Li80 N9	I-42m						0.0042923																														0.028379753					0.000946084
1664	0.998280777	Ba8 O28 V8	P-1						0.002447963
545	0.998301662	Ba2 Co3 O7	P1						0.009984638									0.01097758
735	0.99831444	Ba4 F38 Y10	P2_1						0.017046813																6.26E-05
1232	0.998340535	Ba1 Mg14 W1	Amm2						0.025482344																																0.123836393
519	0.998363554	Ba8 Cl28 Y4	P2_1						0.001638399								2.54E-06
1135	0.998389903	Ba1 Li1 Mg14	Amm2						-7.06E-06																														2.34720272		0.024093311
1025	0.99841684	Ba8 I24 Sr4	Pbcn						0.014211546																									0.012632884
299	0.998458903	Ba2 Br12 Th2	Pmma						1.50E-05			0.016506094
1355	0.998499155	Ba2 Na1 Pb1	Immm						0.000408412																																				7.13E-06
487	0.998506142	Ba2 Cl16 La4	C2/c						0.000119797								0.024296627																					0.001050437
338	0.998507863	Ba1 Ca1 Cd2	Immm						0.000159242					4.51E-05	0.000515785
32	0.998515711	Al8 Ba12 F48	Pnnm		0.012133924				0.000909803																4.69E-06
1001	0.998558792	Ba12 I8 Si4	Fddd						0.001247105																									2.74E-06
1783	0.998567	Ba8 S12 Zn4	Pnma						0.002858066
905	0.998578495	Ba2 H8 O12	C2/c						0.004740711																					1.32E-05
1319	0.998597174	Ba3 N1 P1	Pm-3m						0.002083879																																			0.029504925
515	0.998602794	Ba4 Cl38 Y10	P2_1/c						0.000250045								0.000129683
1171	0.998615569	Ba1 Mg14 Na1	P-6m2						0.017216837																																0.018968665				8.86E-05
260	0.998635516	Ba12 Bi24 S48	P6_3/m						6.87E-07		0.023078054
1335	0.998647152	Ba10 N12 Ti4	P-1						0.00707321																																			3.26E-05
414	0.998677215	Ba2 Cd1 Li1	Immm						0.005166654						0.004920285																								0.000188526
715	0.998734127	Ba8 F40 Y8	P2_1/c						0.016833583																0.000580212
725	0.998784878	Ba12 F36 Y4	Pnma						7.66E-09																0.205264534
1193	0.998784928	Ba1 Mg6 Rb1	Amm2						0.001053742																																-5.53E-06
514	0.998802731	Ba4 Cl50 Y14	P2_1/c						0.004791112								0.010431087
239	0.998803268	Ba25 Bi15 O54	Cm						0.004289718		0.005077786
1706	0.998864514	Ba8 P4 Pd8	Pnma						0.013698572
660	0.998877032	Ba4 F32 H24	P-62c						0.004919298																0.001664126					-6.43E-05
1203	0.998877117	Ba1 Mg14 Si1	Amm2						0.00358035																																0.003965705
367	0.998882137	Ba12 Ca2 I28	Cmce						0.006803922					0.000125632																				0.005285213
1204	0.99894141	Ba1 Mg6 Si1	Amm2						0.002087761																																0.004384694
721	0.998958804	Ba8 F34 Y6	P1						0.01595523																0.044775568
407	0.998999363	Ba2 Cd2 Ge2	P6_3/mmc						0.000132464						0.044727774														-5.03E-05
698	0.999051868	Ba1 F6 Sn1	R-3						0.000169355																6.41E-07
277	0.999074373	Ba4 Br20 La4	Pnma						6.14E-06			0.002566431																										0.002106808
320	0.999094818	Ba6 C4 Ge8	Ibam						0.003925614				0.000307407																0.008077145
385	0.999098817	Ba1 Ca1 Mg14	P-6m2						0.004211959					1.50E-05																											0.00573583
1127	0.999131717	Ba2 La4 O8	I4_1/amd						0.003140448																													0.000812052
280	0.999176903	Ba2 Br10 La2	P2_1/m						0.002026149			0.18718773																										0.137138511
902	0.999244047	Ba8 H16 O16	P2_1/c						0.005084806																					0.0090448
1075	0.999244973	Ba8 In6 O17	P1						0.015778522																										0.055149472
841	0.999256789	Ba6 Ge4 N4	P2_1/m						0.012485734																				1.59E-06															0.015326517
884	0.999269393	Ba1 H3 Li1	Pm-3m						0.002218722																					0.044607494									0.000475754
1147	0.999276897	Ba1 Li2 Pb1	Immm						0.006994519																														2.95E-05
87	0.999302799	As2 Ba1 Cr2	I4/mmm			-1.37E-05			0.058625279										9.69E-05
814	0.999315204	Ba4 Ga8 P8	P2_1/c						2.07E-05																		0.044906381
1818	0.999318353	Ba8 Sn4 Te20	Pnma						0.008016255
593	0.999327274	Ba4 Cs8 O8	Pbcn						0.028667398											0.001634359
788	0.999354969	Ba36 Fe16 S60	Pnma						0.002404912																	0.000151212
13	0.99937854	Ag2 Ba2 O4	C2/m	0.005717016					0.005162227
1795	0.999385877	Ba4 Sb4 Zn2	Ibam						0.002349855
218	0.99940435	Ba3 Bi4 Li4	Immm						0.003913954		0.004620294																												1.30E-05
107	0.999423181	As1 Ba3 N1	Pm-3m			0.002558946			0.004429641																																			0.000891417
1052	0.999448018	Ba12 I48 Y8	P2_1/c						0.001605855																									-0.000202238
1080	0.999455144	Ba8 In20 P20	Pnma						0.002667186																										0.006939694
52	0.999478491	Al16 Ba8 O48	Pbca		-1.12E-05				0.001948749
693	0.999575911	Ba4 F20 Sb4	Pbcm						0.002420803																4.75E-06
603	0.999607321	Ba14 Cu6 H34	Cc						0.002304484												0.00105154									0.077945461
1642	0.999621776	Ba23 O48 U8	Fm-3m						0.009504404
766	0.999636491	Ba8 Fe4 O16	P2_1/c						0.032421412																	0.084866225
1259	0.999698021	Ba1 Mn2 O3	Immm						0.003162113																																	0.008430016
986	0.999699186	Ba8 I28 La4	P2_1						0.000318451																									0.001339284				0.051735875
283	0.999718533	Ba6 Br4 O4	P2_1/c						0.000244617			5.41E-05
1538	0.999738672	Ba3 O1 Si1	Pm-3m						0.004065304
1066	0.99976152	Ba24 In19 N11	Cm						5.55E-05																										5.27E-06									0.10874376
541	0.999808908	Ba16 Co14 O42	Fdd2						0.001863626									0.02053684
1260	0.999834926	Ba8 Mn4 O12	Cc						0.000724497																																	2.83E-06
1506	0.999855363	Ba1 O8 Sb4	P-31m						0.00227881
203	0.999878984	Ba1 Be2 Te1	Fm-3m						0.005823902	1.31E-05
1217	0.999891594	Ba1 Mg6 Sr1	Amm2						0.000684456																																-0.000218685
1707	0.999899229	Ba1 P4 Pd2	I4/mmm						0.000109408
1494	0.999950786	Ba4 O16 S4	Pnma						0.001539472
907	0.999984819	Ba2 H8 O12	Cc						0.00437798																					-0.001174088
590	0.999988112	Ba1 Cs1 Mg6	Amm2						0.008654312											0.009451494																					4.24E-06
1140	1	Ba16 Li8 N8	P4_2/nmc						0.009556975																														0.032048308					0.000189183
1659	1	Ba2 O42 V16	P-1
1156	1	Ba2 Li1 Tl1	Immm						0.005351866																														2.61E-05
352	1	Ba3 Ca6 I18	C2						0.012267319					3.44E-06																				0.004373286
892	1	Ba8 H16 O16	P2_1/c						0.005418347																					-5.11E-06
1673	1	Ba4 O16 W4	P2_1/m						-0.004142384
832	1	Ba12 Ge4 I8	Fddd						0.021000696																				0.002677314					-4.28E-06
1654	1	Ba4 O18 V6	P2_1						0.00185288
1551	1	Ba3 O7 Sr4	Immm						0.006043782
706	1	Ba4 F24 Te4	Fdd2						0.008452227																0.004304678
704	1	Ba4 F24 Tb4	P-1
444	1	Ba2 Ce2 N4	P6_3/mmc						0.003954569							0.009297373																												1.10E-05
44	1	Al4 Ba8 H28	C2/c		0.010515807				0.005263411																					6.32E-08
1273	1	Ba2 Mn3 O7	P1						0.007095389																																	0.010901086
1226	1	Ba2 Mg1 Tl1	Immm						0.009043355																																0.0001068
1623	1	Ba12 O80 Ti34	C2/c						0.00147895
1478	1	Ba6 O56 Rh28	P-1						0.036008039
740	1	Ba8 F34 Yb6	P1						0.00998713																6.88E-05
1252	1	Ba6 Mn24 O48	P-1
752	1	Ba1 Fe1 Mg14	Amm2						0.001960993																	-0.021632605															-9.40E-06
26	1	Al4 Ba2 Cl16	P2/c		-0.005030433				-0.000322513								0.008047324
1648	1	Ba10 O28 V10	P1						0.000455554
1631	1	Ba8 O26 Tm12	P1						0.013516503
719	1	Ba4 F44 Y12	P2_12_12_1						-3.90E-07																0.048048158
1639	1	Ba17 O42 U11	P-1
718	1	Ba2 F22 Y6	P-1
1264	1	Ba12 Mn10 O32	Cmce						0.020803351																																	-8.41E-06
810	1	Ba8 Ga24 O44	Pnnm						-0.000498972																		0.004925531
340	1	Ba1 Ca1 Hg2	Immm						0.007336144					7.03E-06																		0.005244717
1490	1	Ba2 O18 Ru7	P-1						0.000465556
1467	1	Ba12 O27 Pt9	P1
1503	1	Ba9 O18 Sb6	P-1						0.010474091
1136	1	Ba1 Li1 Mg6	Amm2						0.007130563																														3.26E-05		0.006554089
604	1	Ba4 Cu2 H12	Cmce						0.007013734												0.010448299									1.63E-06
247	1	Ba1 Bi4 O8	P-31m						0.00766134		0.005658342
1394	1	Ba11 Nb6 S28	P1
933	1	Ba2 Hf2 N4	P4/nmm						0.012561533																						0.00959616													-3.14E-05
234	1	Ba2 Bi2 O6	P1						0.00852004		0.006808569
233	1	Ba13 Bi11 O36	P-1						-0.000727881		-0.00168799
1520	1	Ba2 O12 Se4	P-1						0.01981273
1034	1	Ba6 I34 Sr11	P-1						0.002936724																									-0.006208434
940	1	Ba1 Hf1 O3	P1
232	1	Ba8 Bi4 O17	P1
231	1	Ba10 Bi10 O26	P1						0.007708401		0.009204778
493	1	Ba12 Cl8 O8	Pnma						0.008112324								0.025447017
1376	1	Ba2 Nb15 O32	R-3						8.45E-08																																					0.006430551
1586	1	Ba4 O56 Ti28	P-1
971	1	Ba4 Ho8 O16	Pnma						0.005249959																								0.010700948
224	1	Ba56 Bi44 Mn4	I4_1/acd						-1.66E-05		0.006034859																															-0.430963618
684	1	Ba8 F12 O2	P6_3mc						0.0050986																0.001207535
532	1	Ba1 Co1 Mg6	Amm2						-9.15E-06									0.006312492																							0.010770914
922	1	Ba4 H12 Pt2	Cmce						0.005949168																					1.12E-06
1791	1	Ba8 Sb16 Se32	P2_1/c						-0.000724583
915	1	Ba2 H8 O12	P1
581	1	Ba2 Cr3 O7	P1						0.004768143										0.003085931
97	1	As36 Ba2 Hf24	P1			-9.60E-05			0.037257612																						0.00767177
1598	1	Ba8 O60 Ti26	Cmce						0.00542725
675	1	Ba4 F2 N2	P1
477	1	Ba4 Cl20 La4	P2_1/c						0.007083277								0.033245502																					-1.52E-05
1596	1	Ba1 O3 Ti1	Pm-3m						0.01153279
1682	1	Ba2 O7 W3	P1						0.007238319
899	1	Ba2 H8 O6	P1						0.005292348																					0.000357454
901	1	Ba8 H16 O16	P2_1/c						0.005158154																					8.66E-06
1593	1	Ba2 O26 Ti12	P-1						-0.022167859
323	1	Ba1 C1 Mg6	Amm2						0.006900509				5.03E-05																												0.010291232
1082	1	Ba4 In8 P8	P2_1/m						-0.00308109																										-0.005467561
288	1	Ba12 Br8 O8	Pnma						-0.000269797			0.022583923
1561	1	Ba1 O3 Ta1	Pm-3m						-0.001464524
1772	1	Ba11 S26 Ta6	P1
1563	1	Ba12 O72 Ta24	P6/mmm						-0.000165074
912	1	Ba8 H16 O16	P1						0.004915569																					9.47E-05
486	1	Ba8 Cl40 La8	P2_1/c						0.001202327								-0.000119893																					0.001922375
1074	1	Ba8 In12 O26	P1
728	1	Ba10 F38 Y6	P1
[truncated: 50 more columns]
