# Supplementary material for: Structure-mining: screening structure models by automated fitting to the atomic pair distribution function over large numbers of models
Source: Acta Crystallogr A Found Adv. 2020 Apr 28;76(Pt 3):395–409. doi: 10.1107/S2053273320002028 (PMC7233026; doi:10.1107/S2053273320002028)
Supplement: Supplementary file 1 [file a-76-00395-sup1.zip › SI/CuIr2S4_heuristic1_fit_range_1_5A.csv]

	rw	formula	space_group	Cu_Uiso_r	Ir_Uiso_r	S_Uiso_r	a_i	a_r	c_i	c_r	db	db_id	ref
1	0.0887310442384597	Cu4 Ir8 S16	I4_1/amd	0.010799133774331011	0.003586555898279686	0.006782073538362496	6.8645	6.8619006116781245	10.0257	10.287694254689242	COD	9009940	@article{cif-reference-0, author = "Furubayashi, T. and Matsumoto, T. and Hagino, T. and Nagata, S.", title = "Structural and magnetic studies of metal-insulator transition in thiospinel CuIr2S4 Sample: T = 10 K, low temperature form", journal = "Journal of the Physical Society of Japan", volume = "63", year = "1994", pages = "3333--3339" }
0	0.10415018943223621	Cu2 Ir4 S8	Fd-3m	0.016108861102689467	0.004766770640686569	0.0063141844186655974	9.92020118	9.900575007449453			MPD	mp-15065	@article{Furubayashi1994, author = "Furubayashi, T. and Matsumoto, T. and Hagino, T. and Nagata, S.", title = "Structural and magnetic properties of metal-insulator transition in thiospinel Cu Ir2 S4", journal = "Journal of the Physical Society of Japan", year = "1994", volume = "63", pages = "3333-3339", ASTM_id = "JUPSAU" } @article{Cao2001, author = "Cao, Guanghan and Furubayashi, Takao and Su…
2	0.10815730130880098	Cu8 Ir16 S32	Fd-3m	0.016263105131288612	0.004737934723027061	0.006310052847916112	9.8474	9.898374284584168			COD	9009941	@article{cif-reference-0, author = "Furubayashi, T. and Matsumoto, T. and Hagino, T. and Nagata, S.", title = "Structural and magnetic studies of metal-insulator transition in thiospinel CuIr2S4 Sample: T = 295 K", journal = "Journal of the Physical Society of Japan", volume = "63", year = "1994", pages = "3333--3339" }
