# Supplementary material for: Structure-mining: screening structure models by automated fitting to the atomic pair distribution function over large numbers of models
Source: Acta Crystallogr A Found Adv. 2020 Apr 28;76(Pt 3):395–409. doi: 10.1107/S2053273320002028 (PMC7233026; doi:10.1107/S2053273320002028)
Supplement: Supplementary file 1 [file a-76-00395-sup1.zip › SI/MnO_heuristic2_COD.csv]

	rw	formula	space_group	Mn_Uiso_r	O_Uiso_r	a_i	a_r	b_i	b_r	beta_i	beta_r	c_i	c_r	db_id	ref
56	0.3096152287121413	Mn4 O4	Fm-3m	0.004116958402043221	0.004087183329092932	4.3726	4.435581481145236							9006670	@article{cif-reference-0, author = "Zhang, J.", title = " Room temperature compressibilities of MnO and CdO: further examination of the role of cation type in bulk modulus systematics Sample from Run", journal = "Physics and Chemistry of Minerals", volume = "26", year = "1999", pages = "644--648" }
49	0.3096152287170794	Mn4 O4	Fm-3m	0.004116877756281182	0.004087326629181761	4.4169	4.435581657267846							9006663	@article{cif-reference-0, author = "Zhang, J.", title = " Room temperature compressibilities of MnO and CdO: further examination of the role of cation type in bulk modulus systematics Sample from Run", journal = "Physics and Chemistry of Minerals", volume = "26", year = "1999", pages = "644--648" }
3	0.3096152287323593	Mn4 O4	Fm-3m	0.004116798208084658	0.004087412188501641	4.415	4.435581719591797							1010898	@article{cif-reference-0, author = "Ruhemann, B", title = " Temperaturabhaengigkeit der Gitterkonstanten von Manganoxyd", journal = "Physikalische Zeitschrift", volume = "36", year = "1935", pages = "590--607" }
23	0.30961522873272695	Mn4 O4	Fm-3m	0.004116926353233703	0.004087276592660864	4.451	4.435581627082206							1514237	@article{cif-reference-0, author = "Trukhanov, S. V. and Troyanchuk, I. O. and Bobrikov, I. A. and Simkin, V. G. and Balagurov, A. M.", title = " Structure phase separation in the anion-deficient La0.70 Sr0.30 Mn O3- d manganite system", journal = "Poverkhnostnye Fizika, Khimiya, Mekhanika", volume = "12", year = "2007", pages = "11--17" }
53	0.3096152287458887	Mn4 O4	Fm-3m	0.0041169860549182	0.004087153547868958	4.3891	4.435581416912536							9006667	@article{cif-reference-0, author = "Zhang, J.", title = " Room temperature compressibilities of MnO and CdO: further examination of the role of cation type in bulk modulus systematics Sample from Run", journal = "Physics and Chemistry of Minerals", volume = "26", year = "1999", pages = "644--648" }
44	0.3096152287508425	Mn4 O4	Fm-3m	0.004116955129075469	0.004087248309911171	4.4459	4.43558161559354							9006658	@article{cif-reference-0, author = "Zhang, J.", title = " Room temperature compressibilities of MnO and CdO: further examination of the role of cation type in bulk modulus systematics Sample from Run", journal = "Physics and Chemistry of Minerals", volume = "26", year = "1999", pages = "644--648" }
17	0.309615228751428	Mn4 O4	Fm-3m	0.004116959322168671	0.004087242594035627	4.44	4.435581608999581							1514231	@article{cif-reference-0, author = "Goldschmidt, V. M. and Barth, T. and Holmsen, D. and Lunde, G. and Zachariasen, W.", title = " Geochemische Verteilungsgesetze VI. Ueber die Kristallstrukturen vom Rutiltypus, mit Bemerkungen zur Geochemie zweiwertiger und vierwertiger Elemente", journal = " Skrifter utgitt av det Norske Videnskaps-Akademi i Oslo 1: Matematisk-Naturvidenskapelig Klasse", volume…
48	0.30961522875366404	Mn4 O4	Fm-3m	0.004116959587328578	0.004087243623151162	4.4254	4.435581613217369							9006662	@article{cif-reference-0, author = "Zhang, J.", title = " Room temperature compressibilities of MnO and CdO: further examination of the role of cation type in bulk modulus systematics Sample from Run", journal = "Physics and Chemistry of Minerals", volume = "26", year = "1999", pages = "644--648" }
1	0.30961522875551006	Mn4 O4	Fm-3m	0.0041169631344049	0.004087240381994717	4.4345	4.435581609835969							1010436	@article{cif-reference-0, author = "Ruhemann, B", title = " Temperaturabhaengigkeit der Gitterkonstanten von Manganoxyd", journal = "Physikalische Zeitschrift", volume = "36", year = "1935", pages = "590--607" }
58	0.3096152287555663	Mn4 O4	Fm-3m	0.004116962546971735	0.004087240803526627	4.4448	4.435581611222725							9008674	@article{cif-reference-0, author = "Wyckoff, R. W. G.", title = " Second edition. Interscience Publishers, New York, New York rocksalt structure", journal = "Crystal Structures", volume = "1", year = "1963", pages = "85--237" }
16	0.3096152287571948	Mn4 O4	Fm-3m	0.0041169638183446615	0.0040872403504455005	4.444	4.435581612056977							1514229	@article{cif-reference-0, author = "Taylor, D.", title = " Thermal expansion data: I. Binary oxides with the sodium chloride and wurtzite structure, M O", journal = " Transactions and Journal of the British Ceramic Society", volume = "83", year = "1984", pages = "5--9" }
47	0.3096152287575874	Mn4 O4	Fm-3m	0.00411696526480856	0.0040872388611390975	4.4326	4.435581609953272							9006661	@article{cif-reference-0, author = "Zhang, J.", title = " Room temperature compressibilities of MnO and CdO: further examination of the role of cation type in bulk modulus systematics Sample from Run", journal = "Physics and Chemistry of Minerals", volume = "26", year = "1999", pages = "644--648" }
45	0.30961522875776726	Mn4 O4	Fm-3m	0.00411696513268156	0.004087239091645106	4.4464	4.435581610614357							9006659	@article{cif-reference-0, author = "Zhang, J.", title = " Room temperature compressibilities of MnO and CdO: further examination of the role of cation type in bulk modulus systematics Sample from Run", journal = "Physics and Chemistry of Minerals", volume = "26", year = "1999", pages = "644--648" }
46	0.3096152287584636	Mn4 O4	Fm-3m	0.0041169670865653955	0.00408723672585619	4.4397	4.435581608410818							9006660	@article{cif-reference-0, author = "Zhang, J.", title = " Room temperature compressibilities of MnO and CdO: further examination of the role of cation type in bulk modulus systematics Sample from Run", journal = "Physics and Chemistry of Minerals", volume = "26", year = "1999", pages = "644--648" }
42	0.3096152287597507	Mn4 O4	Fm-3m	0.004116967922565099	0.0040872361818580045	4.4449	4.4355816096032745							9005946	@article{cif-reference-0, author = "Pacalo, R. E. G. and Graham, E. K.", title = " Pressure and temperature dependence of the elastic properties of synthetic MnO Sample: 1", journal = "Physics and Chemistry of Minerals", volume = "18", year = "1991", pages = "69--80" }
43	0.3096152287642055	Mn4 O4	Fm-3m	0.004116973245771265	0.004087231112354798	4.4446	4.435581608446136							9005947	@article{cif-reference-0, author = "Pacalo, R. E. G. and Graham, E. K.", title = " Pressure and temperature dependence of the elastic properties of synthetic MnO Sample: 2", journal = "Physics and Chemistry of Minerals", volume = "18", year = "1991", pages = "69--80" }
4	0.3096152289776492	Mn4 O4	Fm-3m	0.0041171752384160775	0.004087050190090645	4.48	4.435581466677401							1010989	@article{cif-reference-0, author = "Ott, H", title = " Die Strukturen von Mn O, Mn S, Ag F, Ni S, Sn I4, Sr Cl2, Ba F2, Praezisionsmessungen einiger Alkalihalogenide.", journal = " Zeitschrift fuer Kristallographie, Kristallgeometrie, Kristallphysik, Kristallchemie (-144,1977)", volume = "63", year = "1926", pages = "222--230" }
54	0.3096152321792945	Mn4 O4	Fm-3m	0.0041162138727069905	0.004087702544222186	4.3846	4.435581339139191							9006668	@article{cif-reference-0, author = "Zhang, J.", title = " Room temperature compressibilities of MnO and CdO: further examination of the role of cation type in bulk modulus systematics Sample from Run", journal = "Physics and Chemistry of Minerals", volume = "26", year = "1999", pages = "644--648" }
50	0.30961523220230275	Mn4 O4	Fm-3m	0.004116078221495548	0.004087691569401226	4.4106	4.435581293163504							9006664	@article{cif-reference-0, author = "Zhang, J.", title = " Room temperature compressibilities of MnO and CdO: further examination of the role of cation type in bulk modulus systematics Sample from Run", journal = "Physics and Chemistry of Minerals", volume = "26", year = "1999", pages = "644--648" }
0	0.30961523222209764	Mn4 O4	Fm-3m	0.004116426444191688	0.004087469266158346	4.408	4.435581346778306							1010393	@article{cif-reference-0, author = "Fontana, C", title = "Struttura dell'ossido manganoso", journal = "Gazzetta Chimica Italiana", volume = "56", year = "1926", pages = "396--397" }
52	0.30961523226568977	Mn4 O4	Fm-3m	0.00411588383987908	0.004087859316678968	4.3963	4.43558124099193							9006666	@article{cif-reference-0, author = "Zhang, J.", title = " Room temperature compressibilities of MnO and CdO: further examination of the role of cation type in bulk modulus systematics Sample from Run", journal = "Physics and Chemistry of Minerals", volume = "26", year = "1999", pages = "644--648" }
55	0.30961523231491456	Mn4 O4	Fm-3m	0.004115818988964758	0.004087932979182042	4.3792	4.435581285256943							9006669	@article{cif-reference-0, author = "Zhang, J.", title = " Room temperature compressibilities of MnO and CdO: further examination of the role of cation type in bulk modulus systematics Sample from Run", journal = "Physics and Chemistry of Minerals", volume = "26", year = "1999", pages = "644--648" }
51	0.30961523267004565	Mn4 O4	Fm-3m	0.004116652207987224	0.004087554288097499	4.4042	4.435581809010101							9006665	@article{cif-reference-0, author = "Zhang, J.", title = " Room temperature compressibilities of MnO and CdO: further examination of the role of cation type in bulk modulus systematics Sample from Run", journal = "Physics and Chemistry of Minerals", volume = "26", year = "1999", pages = "644--648" }
27	0.30981983832519744	Mn3.8 O4	Fm-3m	0.003952306346393198	0.004187106430969464	4.516	4.43564393008737							1541154	@article{cif-reference-0, author = "Radler, M.J. and Cohen, J.B. and Ellis, D.E. and Mason, T. and Sykora, G.P. and Faber, J.jr.", title = " The defect structures of Mn1-x O", journal = "Journal of Physics and Chemistry of Solids", volume = "53", year = "1992", pages = "141--154" }
28	0.30988183121648766	Mn3.76 O4	Fm-3m	0.003916395960066029	0.004208285659285965	4.506	4.435657244248262							1541155	@article{cif-reference-0, author = "Radler, M.J. and Faber, J.jr. and Cohen, J.B. and Mason, T. and Ellis, D.E. and Sykora, G.P.", title = " The defect structures of Mn1-x O", journal = "Journal of Physics and Chemistry of Solids", volume = "53", year = "1992", pages = "141--154" }
13	0.31011789117215105	Mn3.64 O4	Fm-3m	0.0037968296055290113	0.0042778245074554105	4.488	4.435698602440372							1514226	@article{cif-reference-0, author = "Radler, M. J. and Cohen, J. B. and Sykora, G. P. and Mason, T. and Ellis, D. E. and Faber, Jr, J.", title = " The defect structures of Mn1-x O", journal = "Journal of Physics and Chemistry of Solids", volume = "53", year = "1992", pages = "141--154" }
39	0.623190457196857	Mn12 O16	I4_1/amd	0.00017797088595603489	0.0052169745363822165	5.7691	6.230603474223695					9.4605	8.915453322551091	9001963	@article{cif-reference-0, author = "Baron, V. and Gutzmer, J. and Rundlof, H. and Tellgren, R.", title = "The influence of iron substitution on the magnetic properties of hausmannite, Mn(Fe,Mn)2O4 Sample at T = 295 K, natural", journal = "American Mineralogist", volume = "83", year = "1998", pages = "786--793" }
57	0.9319599456897655	Mn32 O48	Pbca	0.3479367418530271	0.00449810551432412	9.4047	8.248429465624284	9.4157	9.866809112368077			9.4233	10.694465071053195	9007520	@article{cif-reference-0, author = "Geller, S.", title = " Structures of alpha-Mn203, (MnO.983Fe0.017)203 and (Mn0.37Fe0.63)2O3 and relation to magnetic ordering", journal = "Acta Crystallographica, Section B", volume = "27", year = "1971", pages = "821--828" }
24	0.9426109674159215	Mn32 O48	Ia-3	2.0823397707018714	0.013912184082244504	9.4173	9.76660405903912							1514238	@article{cif-reference-0, author = "Wang, Xiaofeng and Li, Guanghua and Chu, Qingxin and Liu, Xiaoyang and Feng, Shouhua", title = " Synthesis, structure characterization and magnetic properties of single crystal of dimanganese trioxide", journal = "Gaodeng Xuexiao Huaxue Xuebao", volume = "28", year = "2007", pages = "821--823" }
35	0.9453936698428711	Mn32 O48	Ia-3	1.9438773370089617	0.010402758147567071	9.41	9.79738982112641							8103497	@article{cif-reference-0, author = "Klein, H.", title = " Structure solution of oxides from zone axes precession electron diffraction data", journal = {Zeitschrift f\"ur Kristallographie - Crystalline Materials}, volume = "228", year = "2013", pages = "35--42" }
38	0.9473395340895056	Mn12 O16	Pbcm	0.007111454240021508	0.010149386025384859	3.024	3.286694752289204	9.5564	9.263042999713628			9.7996	9.345769743721592	9001302	@article{cif-reference-0, author = "Ross, C. R. and Rubie, D. C. and Paris, E.", title = " Rietveld refinement of the high-pressure polymorph of Mn3O4", journal = "American Mineralogist", volume = "75", year = "1990", pages = "1249--1252" }
37	0.9508479491773635	Mn6 O12	P2/m	0.05689243788219679	6.385252178661501e-05	9.551	8.736703503792272	2.834	2.7169167518787085	93.7	84.86711659926416	9.789	10.590627192346414	9001167	@article{cif-reference-0, author = "Post, J. E. and Bish, D. L.", title = " Rietveld refinement of the todorokite structure Sample: Cuba", journal = "American Mineralogist", volume = "73", year = "1988", pages = "861--869" }
40	0.9562643327047216	Mn4 O8	Pnma	2.884914000682851	0.0015519399994051184	2.8638	2.7770343940550046	4.5219	4.844278630575113			9.2734	10.006467232384468	9003475	@article{cif-reference-0, author = "Post, J. E. and Heaney, P. J.", title = { Neutron and synchrotron X-ray diffraction study of the structures and dehydration behaviors of ramsdellite and "groutellite"}, journal = "American Mineralogist", volume = "89", year = "2004", pages = "969--975" }
63	0.9571254469237853	Mn4 O8	Pnma	2.5378110920637607	0.0016960567420017912	2.85	2.7751722563809884	4.46	4.862399222995159			9.32	10.036151543213823	9016028	@article{cif-reference-0, author = "Kondrashev, Y. D. and Zaslavskii, A. I.", title = " The structure of the modifications of manganese oxide", journal = "Izvestiya Akademii Nauk SSSR", volume = "15", year = "1951", pages = "179--186" }
29	0.959015932386024	Mn12 O16	Pbcm	1.427845852562041e-07	0.00857605257005257	3.024	3.122039904605688	9.5564	8.48450025331891			9.7996	10.445256328759838	1541183	@article{cif-reference-0, author = "Ross, C.R. and Rubie, D.C. and Paris, E.", title = " Rietveld refinement of the high-pressure polymorph of Mn3 O4", journal = "American Mineralogist", volume = "75", year = "1990", pages = "1249--1252" }
62	0.9604182079965563	Mn2 O4	Cmmm	2.1943711029767545e-05	0.003998440644546986	4.388	4.3875804552762485					2.865	2.8905667648200346	9015694	@article{cif-reference-0, author = "Kondrashev, Y. D. and Zaslavskii, A. I.", title = " The structure of the modifications of manganese oxide", journal = "Izvestiya Akademii Nauk SSSR", volume = "15", year = "1951", pages = "179--186" }
21	0.9612596621295935	Mn96 O144	R-3	0.0012298800110428936	0.12995590737461193	10.3043	10.253805992817838					25.7688	26.99544998588307	1514235	@article{cif-reference-0, author = "Ovsyannikov, Sergey V. and Abakumov, Artem M. and Tsirlin, Alexander A. and Schnelle, Walter and Egoavil, Ricardo and Verbeeck, Jo and Van Tendeloo, Gustaaf and Glazyrin, Konstantin V. and Hanfland, Michael and Dubrovinsky, Leonid", title = " Perovskite-like Mn2 O3: a path to new manganites", journal = "Angewandte Chemie. International Edition", volume = "52", …
34	0.9617412779905183	Mn12 O16	I4_1/amd	3.93758380389118e-05	0.00537054872108092	8.16	8.888258497336055					9.44	9.21734370124718	8103496	@article{cif-reference-0, author = "Aminoff, G.", title = " Ueber die Kristallstruktur von Hausmannit (Mn Mn2 O4).", journal = "Zeitschrift fuer Kristallographie, Kristallgeometrie, Kristallphysik, Kristallchemie (-144,1977)", volume = "64", year = "1926", pages = "475--490" }
7	0.96197162507531	Mn2 O4	P4_2/mnm	1.434289466203769	0.00213693278285078	4.388	4.478996645059195					2.865	2.726377445100466	1514101	@article{cif-reference-0, author = "Kondrashev, Yu. D. and Zaslavskii, A. I.", title = " The structure of the modifications of manganese oxide", journal = "Izvestiya Akademii Nauk SSSR, Seriya Fizicheskaya", volume = "15", year = "1951", pages = "179--186" }
18	0.962119543990538	Mn2 O4	P4_2/mnm	1.9803448423250054	0.0023850866396046707	4.395	4.480575443253729					2.86	2.7262875814844407	1514232	@article{cif-reference-0, author = "Brenet, J.", title = " Sur la structure cristalline des bioxydes de mangan\`ese", journal = " Comptes Rendus Hebdomadaires des Seances de l`Academie des Sciences (1884 - 1965)", volume = "230", year = "1950", pages = "1360--1362" }
11	0.9625521041299381	Mn2 O4	P4_2/mnm	0.8303783015750935	0.002662200246100611	4.4041	4.483385766586797					2.8765	2.7252252586253745	1514117	@article{cif-reference-0, author = "Bolzan, A. A. and Fong, C. and Kennedy, B. J. and Howard, C. J.", title = " Powder neutron diffraction study of pyrolusite, beta-Mn O2", journal = "Australian Journal of Chemistry", volume = "46", year = "1993", pages = "939--944" }
26	0.9652459942319733	Mn3.92 O4	Fm-3m	5.967140634349407e-05	3.794148639295787e-05	4.528	4.533350034619999							1541153	@article{cif-reference-0, author = "Radler, M.J. and Cohen, J.B. and Sykora, G.P. and Mason, T. and Faber, J.jr. and Ellis, D.E.", title = " The defect structures of Mn1-x O", journal = "Journal of Physics and Chemistry of Solids", volume = "53", year = "1992", pages = "141--154" }
31	0.96581849880822	Mn8 O16	Fddd	0.3914548958252332	0.003074286688458465	2.7181	3.1984090205238505	12.1639	12.293876230918638			20.1013	16.24420614075637	2105814	@article{cif-reference-0, author = {Nuss, J\"urgen and Pfeiffer, Steffen and van Smaalen, Sander and Jansen, Martin}, title = " Structures of incommensurate and commensurate composite crystals Rb\textasciitilde x\textasciitilde MnO\textasciitilde 2\textasciitilde\ (x = 1.3711, 1.3636)", journal = " Acta Crystallographica, Section B: Structural Science", volume = "66", year = "2010", pages = "27--…
9	0.9677696082098022	Mn32 O48	Ia-3	0.27405696714423866	0.007983939452210117	9.41	9.840484574619145							1514107	@article{cif-reference-0, author = "Aminoff, G.", title = " Lattice dimensions and space group of braunite", journal = "Kunglia Svenska Vetenskaps Akademiens Handlingar", volume = "9", year = "1931", pages = "14--22" }
12	0.9677696532007702	Mn32 O48	Ia-3	0.2745834972098599	0.008022868619832684	9.408	9.840572256924125							1514119	@article{cif-reference-0, author = "Morozov, I. S. and Kuznetsov, V. G.", title = " The crystal structure of Mn2 O3", journal = " Izvestiya Akademii Nauk SSSR, Seriya Khimicheskaya", volume = "1949", year = "1949", pages = "343--353" }
10	0.9683792910023055	Mn7.84 O16	I4/m	3.870936212665276e-06	0.0037235164702208888	9.7876	10.228558242050825					2.865	2.7135740044948036	1514116	@article{cif-reference-0, author = "Rossouw, M. H. and Liles, D. C. and Thackeray, M. M. and David, W. I. F. and Hull, S.", title = " Alpha manganese dioxide for lithium batteries: a structural and electrochemical study", journal = "Materials Research Bulletin", volume = "27", year = "1992", pages = "221--230" }
30	0.9695323015231608	Mn32 O48	Ia-3	0.0001305642171496565	1.2866788532298519e-06	9.41	9.450800070732047							2019465	@article{cif-reference-0, author = "Klein, H. and David, J.", title = " The quality of precession electron diffraction data is higher than necessary for structure solution of unknown crystalline phases", journal = " Acta Crystallographica, Section A: Foundations of Crystallography", volume = "67", year = "2011", pages = "297--302" }
61	0.9729656351964671	Mn1 O2	P6_3/mmc	1.4543686285066169	0.003564047433751021	2.786	2.7877040610263126					4.412	4.444513654966309	9014106	@article{cif-reference-0, author = "Kondrashev, Y. D. and Zaslavskii, A. I.", title = " The structure of the modifications of manganese oxide", journal = "Izvestiya Akademii Nauk SSSR", volume = "15", year = "1951", pages = "179--186" }
15	0.9745625794325137	Mn2 O4	P4_2/mnm	9.010095535189335e-06	0.005225131812899073	4.397	4.449707308974875					2.869	2.8207673733244016	1514228	@article{cif-reference-0, author = "Taylor, D.", title = " Thermal expansion data: II. Binary oxides with the fluorite and rutile structures, M O2, and the antifluorite structure, M2 O", journal = " Transactions and Journal of the British Ceramic Society", volume = "83", year = "1984", pages = "32--37" }
20	0.9746032780004102	Mn2 O4	P4_2/mnm	7.81760461745496e-06	0.0053596064817587365	4.396	4.44960503218903					2.871	2.8208405500116944	1514234	@article{cif-reference-0, author = "Ohama, N. and Hamaguchi, Y.", title = " Determination of the exchange integrals in beta - Mn O2", journal = "Journal of the Physical Society of Japan", volume = "30", year = "1971", pages = "1311--1318" }
59	0.9746038673652605	Mn2 O4	P4_2/mnm	7.824453423623218e-06	0.005360703782982052	4.396	4.449604248719599					2.871	2.8208413131501446	9009081	@article{cif-reference-0, author = "Wyckoff, R. W. G.", title = " Second edition. Interscience Publishers, New York, New York Note: beta phase of MnO2, rutile structure", journal = "Crystal Structures", volume = "1", year = "1963", pages = "239--444" }
8	0.9746893141406291	Mn4 O8	Pnma	2.9196078031051482	0.002049287883927884	2.866	2.78394961580874	4.533	4.813539138517666			9.27	10.5247823339569	1514102	@article{cif-reference-0, author = "Bystroem, A. M.", title = " The crystal structure of ramsdellite, an orthorhombic modification of Mn O2", journal = "Acta Chemica Scandinavica (1-27,1973-42,1988)", volume = "3", year = "1949", pages = "163--173" }
14	0.9746893141406291	Mn4 O8	Pnma	2.9196078031051482	0.002049287883927884	2.866	2.78394961580874	4.533	4.813539138517666			9.27	10.5247823339569	1514227	@article{cif-reference-0, author = "Bystroem, A. M.", title = " The crystal structure of ramsdellite, an orthorhombic modification of Mn O2", journal = " Acta Chemica Scandinavica (1-27,1973-42,1988)", volume = "3", year = "1949", pages = "163--173" }
64	0.9764752245601385	Mn8 O16	I4/m	7.208862199239072e-06	0.0046693041515854326	9.815	10.246736529698559					2.847	2.710054659781168	9016667	@article{cif-reference-0, author = "Kondrashev, Y. D. and Zaslavskii, A. I.", title = " The structure of the modifications of manganese oxide", journal = "Izvestiya Akademii Nauk SSSR", volume = "15", year = "1951", pages = "179--186" }
6	0.9765095811069853	Mn10 O16	C2/m	0.036069169865320265	0.0003112462901693859	10.347	10.371118948905007	5.724	5.595145858232702	109.41	113.78075846254171	4.852	5.268008749864955	1514100	@article{cif-reference-0, author = "Oswald, H. R. and Wampetich, M. J.", title = " Die Kristallstrukturen von Mn5 O8 und Cd2 Mn3 O8", journal = "Helvetica Chimica Acta", volume = "50", year = "1967", pages = "2023--2034" }
36	0.9766759095989291	Mn4 O8	Pnma	3.938378349947179e-06	0.006938693104577183	2.8482	2.5256515823423307	4.4533	4.681262432600368			9.3229	9.82487112919364	8103498	@article{cif-reference-0, author = "Fong, C. and Kennedy, B. J. and Elcombe, M. M.", title = " A powder neutron diffraction study of \l and \g manganese dioxide and of LiMn\textasciitilde 2\textasciitilde O\textasciitilde 4\textasciitilde", journal = {Zeitschrift f\"ur Kristallographie - Crystalline Materials}, volume = "209", year = "1994", pages = "941--945" }
33	0.9779914603420274	Mn2 O2	P6_3mc	0.0011583139307488938	0.003987229189300712	3.3717	3.4079747132477656					5.3855	5.219936100135046	4117966	@article{cif-reference-0, author = "Ki Min Nam and Yong-Il Kim and Younghun Jo and Seung Mi Lee and Bog G. Kim and Ran Choi and Sang-Il Choi and Hyunjoon Song and Joon T. Park", title = " New Crystal Structure: Synthesis and Characterization of Hexagonal Wurtzite MnO", journal = "Journal of the American Chemical Society", volume = "134", year = "2012", pages = "8392--8395" }
32	0.9781480791652932	Mn8 O16	Fddd	0.0022572587325956294	0.0020257581027158925	2.7252	3.0561259328620793	12.207	10.750548513586532			20.1548	20.258258313423326	2105815	@article{cif-reference-0, author = {Nuss, J\"urgen and Pfeiffer, Steffen and van Smaalen, Sander and Jansen, Martin}, title = " Structures of incommensurate and commensurate composite crystals Rb\textasciitilde x\textasciitilde MnO\textasciitilde 2\textasciitilde\ (x = 1.3711, 1.3636)", journal = " Acta Crystallographica, Section B: Structural Science", volume = "66", year = "2010", pages = "27--…
5	0.9827735001118479	Mn12 O16	I4_1/amd	0.01871279378205288	0.004061946752708719	5.762	5.815024779707494					9.439	9.030438379514075	1011262	@article{cif-reference-0, author = "Aminoff, G", title = " Ueber die Kristallstruktur von Hausmannit (Mn Mn2 O4).", journal = " Zeitschrift fuer Kristallographie, Kristallgeometrie, Kristallphysik, Kristallchemie (-144,1977)", volume = "64", year = "1926", pages = "475--490" }
19	0.9869864085289554	Mn16.272 O32	Fd-3m	0.019058367257827086	0.00027973524854639595	8.0974	8.431626179986347							1514233	@article{cif-reference-0, author = "Monge, M. A. and Angeles Monge, M. and Amarilla, J. M. and Gutierrez Puebla, E. and Campa, J. A. and Rasines, I.", title = " Atomic level study of Li Mn2 O4 as electrode in lithium batteries", journal = "ChemPhysChem", volume = "3", year = "2002", pages = "367--370" }
22	0.9870648941628672	Mn12 O16	I4_1/amd	0.12526420119576595	0.0023573679800208526	5.759	5.804119341615301					9.46	9.766016089014906	1514236	@article{cif-reference-0, author = "Jirak, Z. and Vratislav, S. and Zajicek, J.", title = " Oxygen parameters and Debye-Waller factors in Mnx Cr3-x O4 spinels", journal = " Physica Status Solidi A - Applications and Materials", volume = "37", year = "1976", pages = "K47--K51" }
25	0.990798554648374	Mn6 O12	C2/m	3.365369437543639e-05	0.0010013299593064691	13.7	13.718338923243387	2.867	2.836806986896821	90.5	90.24362076070523	4.46	4.4686047213365505	1514239	@article{cif-reference-0, author = "Hill, L. I. and Verbaere, A.", title = " On the structural defects in synthetic gamma-(Mn O2)s", journal = "Journal of Solid State Chemistry", volume = "177", year = "2004", pages = "4706--4723" }
2	0.9913341512903004	Mn32 O48	I2_13	0.0028775879465539923	5.8653602820245126e-05	9.41	9.376178783865623							1010586	@article{cif-reference-0, author = "Zachariasen, W H", title = " Untersuchungen ueber die Kristallstruktur von Sesquioxyden und Verbindungen ABO\textasciitilde 3\textasciitilde", journal = " Skrifter utgitt av det Norske Videnskaps-Akademi i Oslo 1: Matematisk- Naturvidenskapelig Klasse", volume = "1928", year = "1928", pages = "1--165" }
41	0.9980360901228625	Mn4 O8	Pnma	0.0006819262744015763	0.0007688777075121226	2.8644	2.96586859152504	4.7061	4.585651464045604			9.5155	9.139620393675147	9003476	@article{cif-reference-0, author = "Post, J. E. and Heaney, P. J.", title = { Neutron and synchrotron X-ray diffraction study of the structures and dehydration behaviors of ramsdellite and "groutellite"}, journal = "American Mineralogist", volume = "89", year = "2004", pages = "969--975" }
60	0.9987095344789558	Mn8 O16	P2_1/c	-4.116139073928641e-06	0.0018694568193552761	5.26758009	16.903380794070696	5.24	10.653623833376205	90.0	65.62108066111226	5.26758009	-2.708755679945898	9011409	@article{cif-reference-0, author = "Buerger, M. J.", title = " The symmetry and crystal structure of manganite, Mn(OH)O Locality: Ilfeld, Germany", journal = "Zeitschrift fur Kristallographie", volume = "95", year = "1936", pages = "163--174" }
