# Supplementary material for: Structure-mining: screening structure models by automated fitting to the atomic pair distribution function over large numbers of models
Source: Acta Crystallogr A Found Adv. 2020 Apr 28;76(Pt 3):395–409. doi: 10.1107/S2053273320002028 (PMC7233026; doi:10.1107/S2053273320002028)
Supplement: Supplementary file 1 [file a-76-00395-sup1.zip › SI/MnO_heuristic2_MPD.csv]

	rw	formula	space_group	Mn_Uiso_r	O_Uiso_r	a_i	a_r	alpha_i	alpha_r	b_i	b_r	beta_i	beta_r	c_i	c_r	gamma_i	gamma_r	db_id	ref
41	0.2363417504851882	Mn2 O2	R-3m	0.0015778101680477602	0.0021215077343256523	3.19740298	3.1510233623705073							7.68950157	7.592720392816643			mp-19006	@article{Ruhemann1935, author = "Ruhemann, B.", title = "Temperaturabhaengigkeit der Gitterkonstanten von Manganoxyd", journal = "Physikalische Zeitschrift", year = "1935", volume = "36", pages = "590-607", ASTM_id = "PHZTAO" } @article{Barrett1964, author = "Barrett, C.A. and Evans, E.B.", title = "Solid solubility and lattice parameter of Ni O - Mn O", journal = "Journal of the American Ceramic…
43	0.5458205256248602	Mn10 O14	Cmcm	0.0010724841015200552	0.0013588518981757678	3.03953528	3.1364658686648936			10.30984482	10.37673565461856			18.82480423	18.874786588530057			mp-1046066	@article{Jain2013, author = {Jain, Anubhav and Ong, Shyue Ping and Hautier, Geoffroy and Chen, Wei and Richards, William Davidson and Dacek, Stephen and Cholia, Shreyas and Gunter, Dan and Skinner, David and Ceder, Gerbrand and Persson, Kristin a.}, doi = {10.1063/1.4812323}, issn = {2166532X}, journal = {APL Materials}, number = {1}, pages = {011002}, title = {{The Materials Project: A materials…
44	0.7087306838098355	Mn8 O12	Cmcm	-0.0003259612115139509	0.002641035896515846	3.09733178	3.1460702794119877			10.2229555	10.373535281641926			15.11435857	15.31210042151101			mp-1043363	@article{Jain2013, author = {Jain, Anubhav and Ong, Shyue Ping and Hautier, Geoffroy and Chen, Wei and Richards, William Davidson and Dacek, Stephen and Cholia, Shreyas and Gunter, Dan and Skinner, David and Ceder, Gerbrand and Persson, Kristin a.}, doi = {10.1063/1.4812323}, issn = {2166532X}, journal = {APL Materials}, number = {1}, pages = {011002}, title = {{The Materials Project: A materials…
12	0.7929519636185296	Mn5 O8	R-3m	0.0002531406387805015	0.010146874871783706	5.99598387	6.244374178599554							15.38611809	16.132868485911157			mp-761290	@article{Jain2013, author = {Jain, Anubhav and Ong, Shyue Ping and Hautier, Geoffroy and Chen, Wei and Richards, William Davidson and Dacek, Stephen and Cholia, Shreyas and Gunter, Dan and Skinner, David and Ceder, Gerbrand and Persson, Kristin a.}, doi = {10.1063/1.4812323}, issn = {2166532X}, journal = {APL Materials}, number = {1}, pages = {011002}, title = {{The Materials Project: A materials…
25	0.8107195025935663	Mn1 O2	R-3m	0.004776010455433833	0.0016582497578686373	2.92948154	3.141531243571614							18.8778697	17.838155994167153			mp-25547	@misc{MaterialsProject, title = "{Materials Project}", url = "http://www.materialsproject.org" } @article{Hart2009, author = "Hart, Gus and Forcade, Rodney", doi = "10.1103/PhysRevB.80.014120", file = ":Users/ajain/Documents/Mendeley Desktop/Hart, Forcade - 2009 - Generating derivative structures from multilattices Algorithm and application to hcp alloys.pdf:pdf", issn = "1098-0121", journal = "P…
52	0.8776337736358081	Mn12 O16	Pbcm	0.000968991432719401	0.0071697957815903615	2.99805604	3.1357869913131644			10.46713255	10.84734991587131			14.63048238	15.415736420811234			mp-1180464	@article{Jain2013, author = {Jain, Anubhav and Ong, Shyue Ping and Hautier, Geoffroy and Chen, Wei and Richards, William Davidson and Dacek, Stephen and Cholia, Shreyas and Gunter, Dan and Skinner, David and Ceder, Gerbrand and Persson, Kristin a.}, doi = {10.1063/1.4812323}, issn = {2166532X}, journal = {APL Materials}, number = {1}, pages = {011002}, title = {{The Materials Project: A materials…
56	0.8789529505750364	Mn12 O16	Pbcm	0.004438156570357145	0.0016235902173986727	3.16895652	3.1417761903960395			10.82945509	10.664121579103435			12.02348967	12.050527317842729			mp-1194100	@article{Hirai2013, author = "Hirai, S. and dos Santos, A.M. and Shapiro, M.C. and Molaison, J.J. and Pradhan, N. and Guthrie, M. and Tulk, C.A. and Fisher, I.R. and Mao, W.L.", title = "Giant atomic displacement at a magnetic phase transition in metastable Mn3 O4", journal = "Physical Review, Serie 3. B - Condensed Matter (18,1978-)", year = "2013", volume = "87", pages = "014417-1-014417-6", AS…
13	0.8927426023017345	Mn32 O48	R-3	3.356954714986818e-05	0.025114964466448165	10.51999083	10.763974986423355							26.24054214	32.62232013903383			mp-1203190	@article{Ovsyannikov2013, author = "Ovsyannikov, Sergey V. and Abakumov, Artem M. and Tsirlin, Alexander A. and Schnelle, Walter and Egoavil, Ricardo and Verbeeck, Jo and Van Tendeloo, Gustaaf and Glazyrin, Konstantin V. and Hanfland, Michael and Dubrovinsky, Leonid", title = "Perovskite-like Mn2 O3: a path to new manganites", journal = "Angewandte Chemie. International Edition", year = "2013", v…
10	0.9090896850070921	Mn12 O16	Pbcm	4.1149606057147164e-05	0.02167939512987901	3.06781949	3.09910456582022			9.74857423	9.828480374914509			10.02596149	10.45725941093149			mp-25696	@article{Moritomo2003, author = "Moritomo, Y. and Ohishi, Y. and Kuriki, A. and Nishibori, E. and Takata, M. and Sakata, M.", title = "High-pressure structural analysis of Mn3 O4", journal = "Journal of the Physical Society of Japan", year = "2003", volume = "72", pages = "765-766", ASTM_id = "JUPSAU" } @article{Kuznetsov1979, author = "Kuznetsov, L.M. and Tsvigunov, A.N. and Brudina, K.P.", titl…
24	0.9293676890913622	Mn32 O48	Pbca	0.6829904900175059	0.0038744215219487744	9.59898265	8.239663803394961			9.61929216	10.750423415548234			9.62191805	9.865874009986854			mp-565203	@article{Klein2011, author = "Klein, H. and David, J.", title = "The quality of precession electron diffraction data is higher than necessary for structure solution of unknown crystalline phases", journal = "Acta Crystallographica. Section A: Foundations of Crystallography", year = "2011", volume = "67", pages = "297-302", ASTM_id = "ACACEQ" } @article{Geller1971, author = "Geller, S.", title = "…
28	0.9439799131505303	Mn16 O24	Ia-3	2.071837860997839	0.014456869697493597	9.61660678	9.765321576890134											mp-542877	@article{Klein2011, author = "Klein, H. and David, J.", title = "The quality of precession electron diffraction data is higher than necessary for structure solution of unknown crystalline phases", journal = "Acta Crystallographica. Section A: Foundations of Crystallography", year = "2011", volume = "67", pages = "297-302", ASTM_id = "ACACEQ" } @article{Geller1971, author = "Geller, S.", title = "…
47	0.949213233290214	Mn32 O48	Pbca	0.15637495287903613	0.0012141470279920326	9.5802688	8.62559137444452			9.60874197	9.814352940315118			9.65843398	10.4568585233003			mp-1172875	@article{Cockayne2013, author = "Cockayne, Eric and Levin, Igor and Wu, Hui and Llobet, Anna", title = "Magnetic structure of bixbyite alpha-Mn2 O3. A combined DFT + U and neutron diffraction study", journal = "Physical Review, Serie 3. B - Condensed Matter (18,1978-)", year = "2013", volume = "87", pages = "184413-1-184413-11", ASTM_id = "PRBMDO" }
2	0.9504208198384366	Mn15 O32	C2/m	1.2610784998279407	0.0007583474226502939	10.06764808	15.438430070130975			5.8171513	3.3606458718848673	100.4907599	107.23345376411494	19.3693199	15.37618974649438			mp-777108	@article{Jain2013, author = {Jain, Anubhav and Ong, Shyue Ping and Hautier, Geoffroy and Chen, Wei and Richards, William Davidson and Dacek, Stephen and Cholia, Shreyas and Gunter, Dan and Skinner, David and Ceder, Gerbrand and Persson, Kristin a.}, doi = {10.1063/1.4812323}, issn = {2166532X}, journal = {APL Materials}, number = {1}, pages = {011002}, title = {{The Materials Project: A materials…
21	0.9526802147678749	Mn16 O56	P2_1/c	0.0002167005113505201	2.527704892867342e-05	7.19245926	7.644292826485296			17.96598379	16.19533837287985	100.80714178	100.69818139733817	9.98266546	9.03210302844904			mp-554850	@article{Simon1987, author = "Simon, A. and Dronskowski, R. and Krebs, B. and Hettich, B.", title = "Die Kristallstruktur von Mn2 O7", journal = "Angewandte Chemie (German Edition)", year = "1987", volume = "99", pages = "160-161", ASTM_id = "ANCEAD" }
26	0.9527942147957362	Mn6 O8	C2/m	0.006731878870852937	9.720881233971864e-06	11.22860825	11.415769100872822			5.87428361	5.838898186276391	121.37678008	120.70748549000572	5.87614252	5.835891799327048			mp-18759	@article{Jirak1976, author = "Jirak, Z. and Vratislav, S. and Zajicek, J.", title = "Oxygen parameters and Debye-Waller factors in Mnx Cr3-x O4 spinels", journal = "Physica Status Solidi A - Applications and Materials", year = "1976", volume = "37", pages = "K47-K51", ASTM_id = "PSSABA" } @article{Aminoff1926, author = "Aminoff, G.", title = "Ueber die Kristallstruktur von Hausmannit (Mn Mn2 O4).…
53	0.9530689186474313	Mn6 O12	P4_2/m	2.462522406765454e-06	0.003514826838356632	9.57727728	9.67883083355298							2.93344663	3.0226207984925066			mp-1189857	@article{Abakumov2007, author = "Abakumov, A.M. and Hadermann, J. and van Tendeloo, G. and Kovba, M.L. and Skolis, Yu.Ya. and Mudretsova, S.N. and Antipov, E.V. and Volkova, O.S. and Vasiliev, A.N. and Tristan, N. and Klingeler, R. and Buechner, B.", title = "(Sr F0.8 (O H)0.2)2.526 (Mn6 O12): columnar rock-salt fragments inside the todorokite-type tunnel structure", journal = "Chemistry of Mater…
36	0.9536145451430658	Mn3 O6	C2/m	0.5299271920772788	0.0008387426502080946	13.56180263	16.371642905391337			2.93249456	2.652004377753796	94.7130127	108.582753199783	4.66662134	4.7667251581133145			mp-644514	@article{Wei2009, author = "Wei, Y.J. and Ehrenberg, H. and Kim, K.B. and Park, C.W. and Huang, Z.F. and Baehtz, C.", title = "Characterizations on the structural and electronic properties of thermal lithiated Li0.33 Mn O2", journal = "Journal of Alloys and Compounds", year = "2009", volume = "470", pages = "273-277", ASTM_id = "JALCEU" } @article{Hill2004, author = "Hill, L.I. and Verbaere, A.",…
33	0.95370228613535	Mn4 O8	I4/m	0.30114268393222365	4.187402827491501e-05	9.92438119	10.185560251836442							2.92886939	2.8593623631166176			mp-19395	@article{Kondrashev1951, author = "Kondrashev, Yu.D. and Zaslavskii, A.I.", title = "The structure of the modifications of manganese(IV) oxide", journal = "Izvestiya Akademii Nauk SSSR, Seriya Fizicheskaya", year = "1951", volume = "15", pages = "179-186", ASTM_id = "IANFAY" }
3	0.9542734599873085	Mn16 O24	Pna2_1	0.9521335354892718	3.538266799325519e-05	5.30426914	5.956036810024663			8.8706696	8.132747712438544			9.56715849	7.525238637258342			mp-771717	@article{Jain2013, author = {Jain, Anubhav and Ong, Shyue Ping and Hautier, Geoffroy and Chen, Wei and Richards, William Davidson and Dacek, Stephen and Cholia, Shreyas and Gunter, Dan and Skinner, David and Ceder, Gerbrand and Persson, Kristin a.}, doi = {10.1063/1.4812323}, issn = {2166532X}, journal = {APL Materials}, number = {1}, pages = {011002}, title = {{The Materials Project: A materials…
11	0.9583367849903989	Mn24 O48	P3m1	9.98730559413991e-06	3.765481561228653e-05	5.848219	4.949288175798209							28.63843154	40.63305441422343			mp-705430	@article{Jain2013, author = {Jain, Anubhav and Ong, Shyue Ping and Hautier, Geoffroy and Chen, Wei and Richards, William Davidson and Dacek, Stephen and Cholia, Shreyas and Gunter, Dan and Skinner, David and Ceder, Gerbrand and Persson, Kristin a.}, doi = {10.1063/1.4812323}, issn = {2166532X}, journal = {APL Materials}, number = {1}, pages = {011002}, title = {{The Materials Project: A materials…
55	0.9596367980411674	Mn12 O16	Pbcm	0.0009038978315404478	0.003114040213618276	3.17260023	3.146356817137014			10.47941724	10.358575553905434			12.14924441	12.048336574687813			mp-1193728	@article{Hirai2013, author = "Hirai, S. and dos Santos, A.M. and Shapiro, M.C. and Molaison, J.J. and Pradhan, N. and Guthrie, M. and Tulk, C.A. and Fisher, I.R. and Mao, W.L.", title = "Giant atomic displacement at a magnetic phase transition in metastable Mn3 O4", journal = "Physical Review, Serie 3. B - Condensed Matter (18,1978-)", year = "2013", volume = "87", pages = "014417-1-014417-6", AS…
49	0.9624212136239934	Mn12 O16	P2_1	1.356647328439752e-06	0.004005041509825765	2.88442682	3.259669183501386			11.49933655	9.977264903259298	90.58712885	102.52065927366634	14.95094541	14.100175097570787			mp-1180876	@article{Jain2013, author = {Jain, Anubhav and Ong, Shyue Ping and Hautier, Geoffroy and Chen, Wei and Richards, William Davidson and Dacek, Stephen and Cholia, Shreyas and Gunter, Dan and Skinner, David and Ceder, Gerbrand and Persson, Kristin a.}, doi = {10.1063/1.4812323}, issn = {2166532X}, journal = {APL Materials}, number = {1}, pages = {011002}, title = {{The Materials Project: A materials…
32	0.9625563245213737	Mn2 O4	P4_2/mnm	1.5364659167898331	0.002832855146144893	4.45235548	4.484903548884679							2.93930422	2.7252947069989752			mp-510408	@article{Bolzan1993, author = "Bolzan, A.A. and Fong, C. and Kennedy, B.J. and Howard, C.J.", title = "Powder neutron diffraction study of pyrolusite, beta-Mn O2", journal = "Australian Journal of Chemistry", year = "1993", volume = "46", pages = "939-944", ASTM_id = "AJCHAS" } @article{Taylor1984, author = "Taylor, D.", title = "Thermal expansion data: II. Binary oxides with the fluorite and rut…
23	0.9626006994877705	Mn21 O40	I-4	1.7321151783965445	0.004134223620013315	13.10688845	13.395244497015558							8.35299682	7.8460645936906275			mp-767941	@article{Jain2013, author = {Jain, Anubhav and Ong, Shyue Ping and Hautier, Geoffroy and Chen, Wei and Richards, William Davidson and Dacek, Stephen and Cholia, Shreyas and Gunter, Dan and Skinner, David and Ceder, Gerbrand and Persson, Kristin a.}, doi = {10.1063/1.4812323}, issn = {2166532X}, journal = {APL Materials}, number = {1}, pages = {011002}, title = {{The Materials Project: A materials…
31	0.9648205710767777	Mn2 O2	P6_3mc	0.002623162947371896	0.1143749140644256	3.47810785	3.590320716103289							5.46733904	4.90053403106961			mp-999539	@article{NamKiMi2012, author = "Min, Nam Ki and Yong-Il, Kim and Younghun, Jo and Mi, Lee Seung and G., Kim Bog and Ran, Choi and Sang-Il, Choi and Hyunjoon, Song and T., Park Joon", title = "New crystal structure: synthesis and characterization of hexagonal wurtzite Mn O", journal = "Journal of the American Chemical Society", year = "2012", volume = "134", pages = "8392-8395", ASTM_id = "JACSAT"…
20	0.9655917670572826	Mn8 O16	P6_3/mmc	7.364063602675698e-07	0.003966326846891212	2.92653709	2.7986449686811357							10.59014408	10.625856557068772			mvc-11561	@article{Jain2013, author = {Jain, Anubhav and Ong, Shyue Ping and Hautier, Geoffroy and Chen, Wei and Richards, William Davidson and Dacek, Stephen and Cholia, Shreyas and Gunter, Dan and Skinner, David and Ceder, Gerbrand and Persson, Kristin a.}, doi = {10.1063/1.4812323}, issn = {2166532X}, journal = {APL Materials}, number = {1}, pages = {011002}, title = {{The Materials Project: A materials…
9	0.9664229848364901	Mn64 O96	P4_12_12	0.16603339346883678	0.06511708026376273	8.49554053	8.038927835636688							26.16167569	37.433028276221364			mp-779818	@article{Jain2013, author = {Jain, Anubhav and Ong, Shyue Ping and Hautier, Geoffroy and Chen, Wei and Richards, William Davidson and Dacek, Stephen and Cholia, Shreyas and Gunter, Dan and Skinner, David and Ceder, Gerbrand and Persson, Kristin a.}, doi = {10.1063/1.4812323}, issn = {2166532X}, journal = {APL Materials}, number = {1}, pages = {011002}, title = {{The Materials Project: A materials…
17	0.9691963358784699	Mn2 O4	R-3m	1.943754510444949e-05	0.0050182508143131474	2.92580637	2.814316983687936							30.5245321	28.494389752405844			mp-772598	@article{Jain2013, author = {Jain, Anubhav and Ong, Shyue Ping and Hautier, Geoffroy and Chen, Wei and Richards, William Davidson and Dacek, Stephen and Cholia, Shreyas and Gunter, Dan and Skinner, David and Ceder, Gerbrand and Persson, Kristin a.}, doi = {10.1063/1.4812323}, issn = {2166532X}, journal = {APL Materials}, number = {1}, pages = {011002}, title = {{The Materials Project: A materials…
39	0.9692441523154888	Mn21 O40	C2	0.0022549610970138334	1.6461460104614358e-05	8.27610593	12.098076268829493			8.40600964	7.606549618498968	101.14672389	78.79693495712777	21.10200948	11.209228410981211			mp-849596	@article{Jain2013, author = {Jain, Anubhav and Ong, Shyue Ping and Hautier, Geoffroy and Chen, Wei and Richards, William Davidson and Dacek, Stephen and Cholia, Shreyas and Gunter, Dan and Skinner, David and Ceder, Gerbrand and Persson, Kristin a.}, doi = {10.1063/1.4812323}, issn = {2166532X}, journal = {APL Materials}, number = {1}, pages = {011002}, title = {{The Materials Project: A materials…
16	0.9705612475841006	Mn4 O8	R3m	5.668230760601566e-07	0.0075618318317517376	5.84017531	5.861296337982726							14.8063726	14.830740336680483			mvc-11093	@article{Jain2013, author = {Jain, Anubhav and Ong, Shyue Ping and Hautier, Geoffroy and Chen, Wei and Richards, William Davidson and Dacek, Stephen and Cholia, Shreyas and Gunter, Dan and Skinner, David and Ceder, Gerbrand and Persson, Kristin a.}, doi = {10.1063/1.4812323}, issn = {2166532X}, journal = {APL Materials}, number = {1}, pages = {011002}, title = {{The Materials Project: A materials…
5	0.9728468739986242	Mn9 O13	P-1	0.09161854579721489	0.0010355495180051535	3.0765431	3.2855977799738	97.3441515	101.13517933450848	5.34934807	5.762392295521287	90.02778744	111.48174791581481	17.10125262	17.58456395211416	106.482943	86.26274343125783	mp-1045833	@article{Jain2013, author = {Jain, Anubhav and Ong, Shyue Ping and Hautier, Geoffroy and Chen, Wei and Richards, William Davidson and Dacek, Stephen and Cholia, Shreyas and Gunter, Dan and Skinner, David and Ceder, Gerbrand and Persson, Kristin a.}, doi = {10.1063/1.4812323}, issn = {2166532X}, journal = {APL Materials}, number = {1}, pages = {011002}, title = {{The Materials Project: A materials…
42	0.9737515728634996	Mn6 O12	P2/m	1.953303064660361e-05	0.0015853966571742107	9.46106981	9.296328066332368			2.9239879	3.0639229882630796	91.31940279	99.2554936303855	9.56384519	9.770438053412331			mp-1105767	@article{Post1988, author = "Post, J.E. and Bish, D.L.", title = "Rietveld refinement of the todorokite structure", journal = "American Mineralogist", year = "1988", volume = "73", pages = "861-869", ASTM_id = "AMMIAY" }
7	0.9759933215711387	Mn16 O32	Pbcm	3.7912102885992713e-05	0.018927773155892894	2.89978295	3.013450465254552			9.42756761	9.249072675272027			9.59005958	8.549831670156172			mvc-14931	@article{Jain2013, author = {Jain, Anubhav and Ong, Shyue Ping and Hautier, Geoffroy and Chen, Wei and Richards, William Davidson and Dacek, Stephen and Cholia, Shreyas and Gunter, Dan and Skinner, David and Ceder, Gerbrand and Persson, Kristin a.}, doi = {10.1063/1.4812323}, issn = {2166532X}, journal = {APL Materials}, number = {1}, pages = {011002}, title = {{The Materials Project: A materials…
14	0.9766544279171423	Mn8 O16	P1	0.04459146534148039	3.684159470302214e-06	5.78587171	10.777568944035025	89.9904124	38.42055728481465	5.7887208	3.1671894447257625	90.05639584	200.8623854706834	8.87613161	9.13052195244688	119.93020495	155.80570114804198	mp-773240	@article{Jain2013, author = {Jain, Anubhav and Ong, Shyue Ping and Hautier, Geoffroy and Chen, Wei and Richards, William Davidson and Dacek, Stephen and Cholia, Shreyas and Gunter, Dan and Skinner, David and Ceder, Gerbrand and Persson, Kristin a.}, doi = {10.1063/1.4812323}, issn = {2166532X}, journal = {APL Materials}, number = {1}, pages = {011002}, title = {{The Materials Project: A materials…
30	0.9799034996843429	Mn1 O2	P4/mmm	-0.005043072901189165	9.087322426427816e-07	2.92099709	2.9252448409618483							3.70528581	3.678440642820066			mp-1221542	@article{Jain2013, author = {Jain, Anubhav and Ong, Shyue Ping and Hautier, Geoffroy and Chen, Wei and Richards, William Davidson and Dacek, Stephen and Cholia, Shreyas and Gunter, Dan and Skinner, David and Ceder, Gerbrand and Persson, Kristin a.}, doi = {10.1063/1.4812323}, issn = {2166532X}, journal = {APL Materials}, number = {1}, pages = {011002}, title = {{The Materials Project: A materials…
40	0.9818247039744141	Mn4 O10	Pbam	0.0007536369520215417	0.024592853245197627	3.53504913	3.7046152075785517			5.49418597	4.897495139074574			9.77961758	9.563160966108196			mp-1104282	@article{Caignaert1985, author = "Caignaert, V. and Nguyen, N. and Hervieu, M. and Raveau, B.", title = "Sr2Mn2O5, an oxygen-defect perovskite with Mn(III) in square pyramidal coordination", journal = "Materials Research Bulletin", year = "1985", volume = "20", pages = "479-484", ASTM_id = "MRBUAC" }
18	0.9824799746991655	Mn2 O4	Pmmn	3.218306469604084e-05	0.006634483896435347	2.91063654	2.721798403299573			3.87167497	3.900523869231505			6.24222785	7.037064861779497			mp-543057	@article{Jain2013, author = {Jain, Anubhav and Ong, Shyue Ping and Hautier, Geoffroy and Chen, Wei and Richards, William Davidson and Dacek, Stephen and Cholia, Shreyas and Gunter, Dan and Skinner, David and Ceder, Gerbrand and Persson, Kristin a.}, doi = {10.1063/1.4812323}, issn = {2166532X}, journal = {APL Materials}, number = {1}, pages = {011002}, title = {{The Materials Project: A materials…
27	0.9833383388875396	Mn5 O8	C2/m	0.027592928264477873	0.008182331328381082	10.4837722	9.99888941570787			5.8619965	5.468055759356791	109.29048748	126.97016645351383	4.97754092	5.130911994940479			mp-18922	@article{Oswald1967, author = "Oswald, H.R. and Wampetich, M.J.", title = "Die Kristallstrukturen von Mn5 O8 und Cd2 Mn3 O8", journal = "Helvetica Chimica Acta", year = "1967", volume = "50", pages = "2023-2034", ASTM_id = "HCACAV" }
50	0.984450500935329	Mn2 O8	I4_1/amd	-5.308580746485911e-09	0.0003460069021211315	5.74805354	5.750951825700855							9.91401108	10.025261287225929			mp-1221594	@article{Jain2013, author = {Jain, Anubhav and Ong, Shyue Ping and Hautier, Geoffroy and Chen, Wei and Richards, William Davidson and Dacek, Stephen and Cholia, Shreyas and Gunter, Dan and Skinner, David and Ceder, Gerbrand and Persson, Kristin a.}, doi = {10.1063/1.4812323}, issn = {2166532X}, journal = {APL Materials}, number = {1}, pages = {011002}, title = {{The Materials Project: A materials…
37	0.9863173951989855	Mn2 O6	Imma	4.886333090468866e-06	0.0065152976937728055	5.21279942	4.933103867877006			5.68908664	5.0661943713499635			6.27634636	7.39888518833728			mp-1086672	@article{Kennedy2008, author = "Kennedy, B.J. and Saines, P.J. and Di, Zhou Qing and Ming, Zhang Zhao and Matsuda, M. and Miyake, M.", title = "Structural and electronic phase transitions in Sr(1-x) Ce(x) Mn O3 perovskites", journal = "Journal of Solid State Chemistry", year = "2008", volume = "181", pages = "2639-2645", ASTM_id = "JSSCBI" }
45	0.988969019562501	Mn16 O24	I2_13	0.00303953799067371	0.005312794942356748	11.58134759	11.455142686547871											mp-1182678	@article{Jain2013, author = {Jain, Anubhav and Ong, Shyue Ping and Hautier, Geoffroy and Chen, Wei and Richards, William Davidson and Dacek, Stephen and Cholia, Shreyas and Gunter, Dan and Skinner, David and Ceder, Gerbrand and Persson, Kristin a.}, doi = {10.1063/1.4812323}, issn = {2166532X}, journal = {APL Materials}, number = {1}, pages = {011002}, title = {{The Materials Project: A materials…
35	0.989967003485284	Mn4 O8	Pnma	9.74216815431656e-05	0.00013985524824330296	2.93247079	2.8551060672643076			4.64635562	4.489146359595792			9.39561218	10.22650568048273			mp-19326	@article{Miura1990, author = "Miura, H. and Kudou, H. and Choi, J.H. and Hariya, Y.", title = "The crystal structure of ramsdellite from Pirika mine", journal = "Journal of the Faculty of Science, Hokkaido University, Series 4", year = "1990", volume = "22", pages = "611-617", ASTM_id = "JFHGAJ" } @article{Fong1994, author = "Fong, C. and Kennedy, B.J. and Elcombe, M.M.", title = "A powder neutro…
57	0.991129803336539	Mn2 O4	Fdd2	0.0031956003542756564	0.0018865123449935154	4.16295652	4.293360493590377			17.24651713	14.842366368835638			28.8825468	31.390631165379737			mp-1221574	@article{Jain2013, author = {Jain, Anubhav and Ong, Shyue Ping and Hautier, Geoffroy and Chen, Wei and Richards, William Davidson and Dacek, Stephen and Cholia, Shreyas and Gunter, Dan and Skinner, David and Ceder, Gerbrand and Persson, Kristin a.}, doi = {10.1063/1.4812323}, issn = {2166532X}, journal = {APL Materials}, number = {1}, pages = {011002}, title = {{The Materials Project: A materials…
0	0.9916895353823385	Mn7 O12	Im-3	6.669228223502496e-05	0.004337580912683208	7.37629634	7.353450851374438											mp-782692	@article{Jain2013, author = {Jain, Anubhav and Ong, Shyue Ping and Hautier, Geoffroy and Chen, Wei and Richards, William Davidson and Dacek, Stephen and Cholia, Shreyas and Gunter, Dan and Skinner, David and Ceder, Gerbrand and Persson, Kristin a.}, doi = {10.1063/1.4812323}, issn = {2166532X}, journal = {APL Materials}, number = {1}, pages = {011002}, title = {{The Materials Project: A materials…
15	0.9921638150404981	Mn4 O6	R-3c	0.12567537093148104	0.005756009081859552	5.1606075	5.1610810130810805							14.00572524	14.058593271243618			mp-770543	@article{Jain2013, author = {Jain, Anubhav and Ong, Shyue Ping and Hautier, Geoffroy and Chen, Wei and Richards, William Davidson and Dacek, Stephen and Cholia, Shreyas and Gunter, Dan and Skinner, David and Ceder, Gerbrand and Persson, Kristin a.}, doi = {10.1063/1.4812323}, issn = {2166532X}, journal = {APL Materials}, number = {1}, pages = {011002}, title = {{The Materials Project: A materials…
19	0.9924767197057501	Mn4 O8	I4_1/amd	4.6771383964215925e-06	0.007942322232873585	5.82541069	5.972837241259202							8.26555486	6.6498508413391555			mp-25545	@article{Vadlamani2014, author = "Vadlamani, B. and An, K. and Jagannathan, M. and Chandran, K.S.Ravi", title = "An in-situ electrochemical cell for neutron diffraction studies of phase transitions in small volume electrodes of Li-Ion batteries", journal = "Journal of the Electrochemical Society", year = "2014", volume = "161", pages = "A1731-A1741", ASTM_id = "JESOAN" }
38	0.9940503443260277	Mn1 O2	R-3m	-1.649669270239127e-06	0.009251926701901869	2.92436892	2.914263447380855							20.9094299	20.38683021247272			mvc-12823	@article{Jain2013, author = {Jain, Anubhav and Ong, Shyue Ping and Hautier, Geoffroy and Chen, Wei and Richards, William Davidson and Dacek, Stephen and Cholia, Shreyas and Gunter, Dan and Skinner, David and Ceder, Gerbrand and Persson, Kristin a.}, doi = {10.1063/1.4812323}, issn = {2166532X}, journal = {APL Materials}, number = {1}, pages = {011002}, title = {{The Materials Project: A materials…
34	0.9981756410280047	Mn1 O2	P-3m1	4.3256418471553166e-05	0.002996176767399077	2.92774828	2.9235318248794484							5.01128151	5.0129840059081605			mp-25558	@article{Aminoff1919, author = "Aminoff, G.", title = "Crystal structure of pyrochroite", journal = "Geologiska Foereningens i Stockholm Foerhandlingar", year = "1919", volume = "41", pages = "407-430", ASTM_id = "GFSFA4" } @article{Natta1928, author = "Natta, G.", title = "Constitution of hydroxides and hydrates", journal = "Gazzetta Chimica Italiana", year = "1928", volume = "58", pages = "344-…
4	0.9984853702031965	Mn24 O48	P2_1/c	1.9331892445786856e-06	0.0010178316531840675	8.75102169	11.439120346947607			10.38883393	21.266301254301915	124.05217514	-536.9705351692924	10.41303989	-64.72798162711833			mvc-12283	@article{Jain2013, author = {Jain, Anubhav and Ong, Shyue Ping and Hautier, Geoffroy and Chen, Wei and Richards, William Davidson and Dacek, Stephen and Cholia, Shreyas and Gunter, Dan and Skinner, David and Ceder, Gerbrand and Persson, Kristin a.}, doi = {10.1063/1.4812323}, issn = {2166532X}, journal = {APL Materials}, number = {1}, pages = {011002}, title = {{The Materials Project: A materials…
6	0.9987463960885017	Mn15 O32	C2/m	-6.343132855966249e-06	0.007845608830585053	11.63054832	19.105470277375666			11.6800561	15.195238052281955	125.17759694	143.51607054036154	10.08687346	3.389292051681081			mp-868759	@article{Jain2013, author = {Jain, Anubhav and Ong, Shyue Ping and Hautier, Geoffroy and Chen, Wei and Richards, William Davidson and Dacek, Stephen and Cholia, Shreyas and Gunter, Dan and Skinner, David and Ceder, Gerbrand and Persson, Kristin a.}, doi = {10.1063/1.4812323}, issn = {2166532X}, journal = {APL Materials}, number = {1}, pages = {011002}, title = {{The Materials Project: A materials…
22	0.9999879976718458	Mn2 O4	Pnnm	-1.924880542098471e-05	0.007619924360491318	2.94515839	2.8173997271402142			4.38462436	4.9899173826275245			4.54162485	4.612745657604676			mp-33009	@article{Garrido1935, author = "Garrido, J.", title = "Structure cristalline de la manganite.", journal = "Comptes Rendus Hebdomadaires des Seances de l'Academie des Sciences (1884 - 1965)", year = "1935", volume = "200", pages = "69-71", ASTM_id = "COREAF" } @article{Dachs1963, author = "Dachs, H.", title = "Neutronen- und Roentgenuntersuchungen am Manganit, Mn O O H", journal = "Zeitschrift fue…
29	1.0	Mn16 O32	P1			5.77120725		94.13594585		5.78006856		95.06473723		19.2307421		117.48119735		mvc-6353	@article{Jain2013, author = {Jain, Anubhav and Ong, Shyue Ping and Hautier, Geoffroy and Chen, Wei and Richards, William Davidson and Dacek, Stephen and Cholia, Shreyas and Gunter, Dan and Skinner, David and Ceder, Gerbrand and Persson, Kristin a.}, doi = {10.1063/1.4812323}, issn = {2166532X}, journal = {APL Materials}, number = {1}, pages = {011002}, title = {{The Materials Project: A materials…
46	1.0	Mn32 O48	P-1			10.49784809		119.58600705		10.55604278		89.97732728		10.64553619		119.81500969		mp-1204718	@article{Ovsyannikov2013, author = "Ovsyannikov, Sergey V. and Abakumov, Artem M. and Tsirlin, Alexander A. and Schnelle, Walter and Egoavil, Ricardo and Verbeeck, Jo and Van Tendeloo, Gustaaf and Glazyrin, Konstantin V. and Hanfland, Michael and Dubrovinsky, Leonid", title = "Perovskite-like Mn2 O3: a path to new manganites", journal = "Angewandte Chemie. International Edition", year = "2013", v…
48	1.0	Mn20 O43	P-1			8.29737879		87.82214015		10.15386702		112.36795447		10.15826784		112.33351402		mp-1222372	@article{Jain2013, author = {Jain, Anubhav and Ong, Shyue Ping and Hautier, Geoffroy and Chen, Wei and Richards, William Davidson and Dacek, Stephen and Cholia, Shreyas and Gunter, Dan and Skinner, David and Ceder, Gerbrand and Persson, Kristin a.}, doi = {10.1063/1.4812323}, issn = {2166532X}, journal = {APL Materials}, number = {1}, pages = {011002}, title = {{The Materials Project: A materials…
8	1.0	Mn12 O16	P1			3.16011647		89.97518405		10.58193422		89.98364329		12.13025645		89.92667131		mp-638270	@article{Jain2013, author = {Jain, Anubhav and Ong, Shyue Ping and Hautier, Geoffroy and Chen, Wei and Richards, William Davidson and Dacek, Stephen and Cholia, Shreyas and Gunter, Dan and Skinner, David and Ceder, Gerbrand and Persson, Kristin a.}, doi = {10.1063/1.4812323}, issn = {2166532X}, journal = {APL Materials}, number = {1}, pages = {011002}, title = {{The Materials Project: A materials…
51	1.0	Mn12 O24	P1			5.8155166		90.10469848		5.81567911		89.96856475		14.66489444		119.911302		mp-1041066	@article{Jain2013, author = {Jain, Anubhav and Ong, Shyue Ping and Hautier, Geoffroy and Chen, Wei and Richards, William Davidson and Dacek, Stephen and Cholia, Shreyas and Gunter, Dan and Skinner, David and Ceder, Gerbrand and Persson, Kristin a.}, doi = {10.1063/1.4812323}, issn = {2166532X}, journal = {APL Materials}, number = {1}, pages = {011002}, title = {{The Materials Project: A materials…
54	1.0	Mn8 O17	P-1			5.83466664		87.60026169		7.16340672		78.36668942		7.17895535		78.12680379		mp-1221945	@article{Jain2013, author = {Jain, Anubhav and Ong, Shyue Ping and Hautier, Geoffroy and Chen, Wei and Richards, William Davidson and Dacek, Stephen and Cholia, Shreyas and Gunter, Dan and Skinner, David and Ceder, Gerbrand and Persson, Kristin a.}, doi = {10.1063/1.4812323}, issn = {2166532X}, journal = {APL Materials}, number = {1}, pages = {011002}, title = {{The Materials Project: A materials…
1	1.0	Mn12 O24	P1	-0.00016104427689678854	0.00010448691741469188	5.8156905	19.6203206010064	89.86317672	-73.32720613128348	5.81775215	-3.3576003147574154	90.27956053	119.51523130583948	14.32631427	22.8676853199205	119.9750355	131.04596763016428	mvc-5444	@article{Jain2013, author = {Jain, Anubhav and Ong, Shyue Ping and Hautier, Geoffroy and Chen, Wei and Richards, William Davidson and Dacek, Stephen and Cholia, Shreyas and Gunter, Dan and Skinner, David and Ceder, Gerbrand and Persson, Kristin a.}, doi = {10.1063/1.4812323}, issn = {2166532X}, journal = {APL Materials}, number = {1}, pages = {011002}, title = {{The Materials Project: A materials…
