# Supplementary material for: Structure-mining: screening structure models by automated fitting to the atomic pair distribution function over large numbers of models
Source: Acta Crystallogr A Found Adv. 2020 Apr 28;76(Pt 3):395–409. doi: 10.1107/S2053273320002028 (PMC7233026; doi:10.1107/S2053273320002028)
Supplement: Supplementary file 1 [file a-76-00395-sup1.zip › SI/NaFeSi2O6_heuristic1_COD.csv]

	rw	formula	space_group	Fe_Uiso_r	Na_Uiso_r	O_Uiso_r	Si_Uiso_r	a_i	a_r	b_i	b_r	beta_i	beta_r	c_i	c_r	spd_r	db_id	ref
12	0.347615805	Fe4 Na4 O24 Si8	C2/c	0.003279169	0.024909617	0.012941125	0.00877028	9.5667	9.679173647	8.7128	8.815871172	107.095	107.541914	5.2484	5.322308418	34.11440887	9013274	@article{cif-reference-0, author = "McCarthy, A. C. and Downs, R. T. and Thompson, R. M. and Redhammer, G. J.", title = " In situ high-pressure single-crystal X-ray study of aegirine, NaFe3+Si2O6, and the role of M1 size in clinopyroxene compressibility Locality: synthetic Note: Pressure = 3.35 GPa", journal = "American Mineralogist", volume = "93", year = "2008", pages = "1829--1837" }
6	0.348361677	Fe4 Na4 O24 Si8	C2/c	0.003516543	0.021368731	0.014375396	0.00701175	9.6543	9.684796363	8.807	8.815171165	107.316	107.5381981	5.2943	5.32103079	34.70772113	9005439	@article{cif-reference-0, author = "Redhammer, G. J. and Amthauer, G. and Lottermoser, W. and Treutmann, W.", title = " Synthesis and structural properties of clinopyroxenes of the hedenbergite CaFeSi2O6 - aegirine NaFeSi2O6 solid-solution series Sample: ae100/F3d", journal = "European Journal of Mineralogy", volume = "12", year = "2000", pages = "105--120" }
5	0.350587717	Fe4 Na4 O24 Si8	C2/c	0.003295799	0.020793448	0.013674023	0.007772364	9.6549	9.687250268	8.7947	8.814361272	107.394	107.5682951	5.2938	5.322277984	34.60753632	9005438	@article{cif-reference-0, author = "Redhammer, G. J. and Amthauer, G. and Lottermoser, W. and Treutmann, W.", title = " Synthesis and structural properties of clinopyroxenes of the hedenbergite CaFeSi2O6 - aegirine NaFeSi2O6 solid-solution series Sample: ae100/12", journal = "European Journal of Mineralogy", volume = "12", year = "2000", pages = "105--120" }
0	0.351659125	Fe4 Na4 O24 Si8	C2/c	0.0032866	0.022082925	0.013665439	0.007933049	9.658	9.686361298	8.795	8.8130683	107.42	107.5677524	5.294	5.322719929	34.59147454	9000327	@article{cif-reference-0, author = "Cameron, M. and Sueno, S. and Prewitt, C. T. and Papike, J. J.", title = "High-temperature crystal chemistry of acmite, diopside, hedenbergite, jadeite, spodumene, and ureyite T = 24 C pyroxene", journal = "American Mineralogist", volume = "58", year = "1973", pages = "594--618" }
13	0.352319673	Fe4 Na4 O24 Si8	C2/c	0.003478368	0.026646704	0.014674338	0.008318619	9.5148	9.673922992	8.6568	8.819793689	106.844	107.5172955	5.2188	5.322804755	34.23412554	9013275	@article{cif-reference-0, author = "McCarthy, A. C. and Downs, R. T. and Thompson, R. M. and Redhammer, G. J.", title = " In situ high-pressure single-crystal X-ray study of aegirine, NaFe3+Si2O6, and the role of M1 size in clinopyroxene compressibility Locality: synthetic Note: Pressure = 5.47 GPa", journal = "American Mineralogist", volume = "93", year = "2008", pages = "1829--1837" }
8	0.352679785	Fe4 Na4 O24 Si8	C2/c	0.003214532	0.022634131	0.013524464	0.008169212	9.6554	9.686174799	8.7952	8.813479632	107.396	107.5793073	5.2942	5.322961575	34.68706658	9010095	@article{cif-reference-0, author = "Redhammer, G. J. and Amthauer, G. and Roth, G. and Tippelt, G. and Lottermoser, W.", title = "Single crystal X-ray diffraction and temperature dependent 57Fe Mossbauer spectroscopy on the hedenbergite - aegirine (Ca,Na)(Fe2+,Fe3+)Si2O6 solid solution Locality: synthetic Sample: Nahp22a, T = 298 K", journal = "American Mineralogist", volume = "91", year = "2006"…
11	0.352680836	Fe4 Na4 O24 Si8	C2/c	0.003141101	0.023934892	0.01376075	0.008533496	9.6067	9.682315199	8.7501	8.814286638	107.258	107.552348	5.2698	5.322534354	34.34005051	9013273	@article{cif-reference-0, author = "McCarthy, A. C. and Downs, R. T. and Thompson, R. M. and Redhammer, G. J.", title = " In situ high-pressure single-crystal X-ray study of aegirine, NaFe3+Si2O6, and the role of M1 size in clinopyroxene compressibility Locality: synthetic Note: Pressure = 1.78 GPa", journal = "American Mineralogist", volume = "93", year = "2008", pages = "1829--1837" }
1	0.353446804	Fe4 Na4 O24 Si8	C2/c	0.003467005	0.022015259	0.014798075	0.007397465	9.677	9.685836291	8.829	8.812477774	107.33	107.5563716	5.298	5.322208991	34.77572615	9000328	@article{cif-reference-0, author = "Cameron, M. and Sueno, S. and Prewitt, C. T. and Papike, J. J.", title = "High-temperature crystal chemistry of acmite, diopside, hedenbergite, jadeite, spodumene, and ureyite T = 400 C pyroxene", journal = "American Mineralogist", volume = "58", year = "1973", pages = "594--618" }
9	0.353913505	Fe4 Na4 O24 Si8	C2/c	0.003026346	0.02318731	0.012626809	0.008923709	9.6623	9.686785422	8.8	8.814719165	107.579	107.6122596	5.2956	5.323195723	34.83774695	9010326	@article{cif-reference-0, author = "Nestola, F. and Tribaudino, M. and Ballaran, T. B. and Liebske, C. and Bruno, M.", title = " The crystal structures of pyroxenes along the jadeite - hedenbergite and jadeite - aegirine joins Locality: synthetic Sample: Jd0Ae100", journal = "American Mineralogist", volume = "92", year = "2007", pages = "1492--1501" }
10	0.354300643	Fe4 Na4 O24 Si8	C2/c	0.003243642	0.022515469	0.013910006	0.008081502	9.6539	9.685627394	8.7928	8.813139102	107.436	107.5746365	5.2935	5.322985591	34.71860152	9013272	@article{cif-reference-0, author = "McCarthy, A. C. and Downs, R. T. and Thompson, R. M. and Redhammer, G. J.", title = " In situ high-pressure single-crystal X-ray study of aegirine, NaFe3+Si2O6, and the role of M1 size in clinopyroxene compressibility Locality: synthetic Note: Pressure = 0.0001 GPa", journal = "American Mineralogist", volume = "93", year = "2008", pages = "1829--1837" }
7	0.354649486	Fe4 Na4 O24 Si8	C2/c	0.003202007	0.022770554	0.013594019	0.00828766	9.6554	9.685776878	8.7952	8.813143203	107.396	107.5794357	5.2942	5.32298621	34.73648562	9010094	@article{cif-reference-0, author = "Redhammer, G. J. and Amthauer, G. and Roth, G. and Tippelt, G. and Lottermoser, W.", title = "Single crystal X-ray diffraction and temperature dependent 57Fe Mossbauer spectroscopy on the hedenbergite - aegirine (Ca,Na)(Fe2+,Fe3+)Si2O6 solid solution Locality: synthetic Sample: nahp22, T = 298 K", journal = "American Mineralogist", volume = "91", year = "2006",…
2	0.355266975	Fe4 Na4 O24 Si8	C2/c	0.003536819	0.02155517	0.015427905	0.007168873	9.699	9.685789652	8.855	8.812152095	107.32	107.5527174	5.307	5.321882199	34.85776681	9000329	@article{cif-reference-0, author = "Cameron, M. and Sueno, S. and Prewitt, C. T. and Papike, J. J.", title = "High-temperature crystal chemistry of acmite, diopside, hedenbergite, jadeite, spodumene, and ureyite T = 600 C pyroxene", journal = "American Mineralogist", volume = "58", year = "1973", pages = "594--618" }
14	0.355447845	Fe4 Na4 O24 Si8	C2/c	0.003634988	0.027665849	0.015870426	0.008397388	9.4711	9.668082541	8.6068	8.821077947	106.633	107.4823712	5.1915	5.321802404	34.18539866	9013276	@article{cif-reference-0, author = "McCarthy, A. C. and Downs, R. T. and Thompson, R. M. and Redhammer, G. J.", title = " In situ high-pressure single-crystal X-ray study of aegirine, NaFe3+Si2O6, and the role of M1 size in clinopyroxene compressibility Locality: synthetic Note: Pressure = 7.3 GPa", journal = "American Mineralogist", volume = "93", year = "2008", pages = "1829--1837" }
16	0.356090366	Fe4 Na4 O24 Si8	C2/c	0.003996169	0.026996746	0.016325529	0.007916992	11.85136085	12.03754723	8.548	8.823607066	130.2899531	130.0239724	5.1597	5.320500219	34.15975912	9013278	@article{cif-reference-0, author = "McCarthy, A. C. and Downs, R. T. and Thompson, R. M. and Redhammer, G. J.", title = " In situ high-pressure single-crystal X-ray study of aegirine, NaFe3+Si2O6, and the role of M1 size in clinopyroxene compressibility Locality: synthetic Note: Pressure = 9.76 GPa", journal = "American Mineralogist", volume = "93", year = "2008", pages = "1829--1837" }
15	0.35733989	Fe4 Na4 O24 Si8	C2/c	0.003819897	0.026792361	0.017085878	0.008024085	9.4426	9.664143401	8.5727	8.823657423	106.482	107.4622301	5.174	5.320881941	34.26703785	9013277	@article{cif-reference-0, author = "McCarthy, A. C. and Downs, R. T. and Thompson, R. M. and Redhammer, G. J.", title = " In situ high-pressure single-crystal X-ray study of aegirine, NaFe3+Si2O6, and the role of M1 size in clinopyroxene compressibility Locality: synthetic Note: Pressure = 8.63 GPa", journal = "American Mineralogist", volume = "93", year = "2008", pages = "1829--1837" }
3	0.357491572	Fe4 Na4 O24 Si8	C2/c	0.003643512	0.021361158	0.016089835	0.007008549	9.711	9.685584213	8.876	8.811794972	107.29	107.5474621	5.312	5.321700789	34.96325927	9000330	@article{cif-reference-0, author = "Cameron, M. and Sueno, S. and Prewitt, C. T. and Papike, J. J.", title = "High-temperature crystal chemistry of acmite, diopside, hedenbergite, jadeite, spodumene, and ureyite T = 800 C pyroxene", journal = "American Mineralogist", volume = "58", year = "1973", pages = "594--618" }
17	0.36262942	Fe4 Na4 O24 Si8	C2/c	0.003885012	0.026096444	0.017632674	0.008098578	9.4038	9.660063057	8.5221	8.826951359	106.256	107.4568346	5.1465	5.319968493	34.19770128	9013279	@article{cif-reference-0, author = "McCarthy, A. C. and Downs, R. T. and Thompson, R. M. and Redhammer, G. J.", title = " In situ high-pressure single-crystal X-ray study of aegirine, NaFe3+Si2O6, and the role of M1 size in clinopyroxene compressibility Locality: synthetic Note: Pressure = 10.82 GPa", journal = "American Mineralogist", volume = "93", year = "2008", pages = "1829--1837" }
4	0.647795244	Fe4 Na4 O24 Si8	C2/c	0.035352769	0.008642459	0.007115496	0.027331569	9.737	9.632013468	9.009	8.891565672	109.9	108.4155664	5.201	5.351737082	29.73255391	9003408	@article{cif-reference-0, author = "Thompson, R. M. and Downs, R. T.", title = "Model pyroxenes II: Structural variation as a function of tetrahedral rotation model acmite after Cameron et al. (1973) with O3-O3-O3 angle = 174.0 and model oxygen radius = 1.302", journal = "American Mineralogist", volume = "89", year = "2004", pages = "614--628" }
