# Supplementary material for: Structure-mining: screening structure models by automated fitting to the atomic pair distribution function over large numbers of models
Source: Acta Crystallogr A Found Adv. 2020 Apr 28;76(Pt 3):395–409. doi: 10.1107/S2053273320002028 (PMC7233026; doi:10.1107/S2053273320002028)
Supplement: Supplementary file 1 [file a-76-00395-sup1.zip › SI/NaFeSi2O6_heuristic1_MPD.csv]

	rw	formula	space_group	Fe_Uiso_r	Na_Uiso_r	O_Uiso_r	Si_Uiso_r	a_i	a_r	b_i	b_r	beta_i	beta_r	c_i	c_r	spd_r	db_id	ref
0	0.364362088	Fe2 Na2 O12 Si4	C2/c	0.003015539	0.02149672	0.014674666	0.008139872	9.82734925	9.695267345	8.92238772	8.812267455	108.1318871	107.6254759	5.38279423	5.324042576	35.69056895	mp-510615	@article{Clark1969, author = "Clark, J.R. and Appleman, D.E. and Papike, J.J.", title = "Crystal-Chemical Characterization of Clinopyroxenes based on Eight New Structure Refinements", journal = "Mineralogical Society of America: Special Papers", year = "1969", volume = "2", pages = "31-50", ASTM_id = "MSAPAX" } @article{Redhammer2006, author = "Redhammer, G.J. and Amthauer, G. and Roth, G. and Ti…
