# Supplementary material for: Structure-mining: screening structure models by automated fitting to the atomic pair distribution function over large numbers of models
Source: Acta Crystallogr A Found Adv. 2020 Apr 28;76(Pt 3):395–409. doi: 10.1107/S2053273320002028 (PMC7233026; doi:10.1107/S2053273320002028)
Supplement: Supplementary file 1 [file a-76-00395-sup1.zip › SI/NaFeSi2O6_heuristic2_COD.csv]

	rw	formula	space_group	Fe_Uiso_r	Na_Uiso_r	O_Uiso_r	Si_Uiso_r	a_i	a_r	alpha_i	alpha_r	b_i	b_r	beta_i	beta_r	c_i	c_r	gamma_i	gamma_r	spd_r	db_id	ref
18	0.347615805	Fe4 Na4 O24 Si8	C2/c	0.003279169	0.024909617	0.012941125	0.00877028	9.5667	9.679173647			8.7128	8.815871172	107.095	107.541914	5.2484	5.322308418			34.11440887	9013274	@article{cif-reference-0, author = "McCarthy, A. C. and Downs, R. T. and Thompson, R. M. and Redhammer, G. J.", title = " In situ high-pressure single-crystal X-ray study of aegirine, NaFe3+Si2O6, and the role of M1 size in clinopyroxene compressibility Locality: synthetic Note: Pressure = 3.35 GPa", journal = "American Mineralogist", volume = "93", year = "2008", pages = "1829--1837" }
8	0.348361677	Fe4 Na4 O24 Si8	C2/c	0.003516543	0.021368731	0.014375396	0.00701175	9.6543	9.684796363			8.807	8.815171165	107.316	107.5381981	5.2943	5.32103079			34.70772113	9005439	@article{cif-reference-0, author = "Redhammer, G. J. and Amthauer, G. and Lottermoser, W. and Treutmann, W.", title = " Synthesis and structural properties of clinopyroxenes of the hedenbergite CaFeSi2O6 - aegirine NaFeSi2O6 solid-solution series Sample: ae100/F3d", journal = "European Journal of Mineralogy", volume = "12", year = "2000", pages = "105--120" }
7	0.350587717	Fe4 Na4 O24 Si8	C2/c	0.003295799	0.020793448	0.013674023	0.007772364	9.6549	9.687250268			8.7947	8.814361272	107.394	107.5682951	5.2938	5.322277984			34.60753632	9005438	@article{cif-reference-0, author = "Redhammer, G. J. and Amthauer, G. and Lottermoser, W. and Treutmann, W.", title = " Synthesis and structural properties of clinopyroxenes of the hedenbergite CaFeSi2O6 - aegirine NaFeSi2O6 solid-solution series Sample: ae100/12", journal = "European Journal of Mineralogy", volume = "12", year = "2000", pages = "105--120" }
2	0.351659125	Fe4 Na4 O24 Si8	C2/c	0.0032866	0.022082925	0.013665439	0.007933049	9.658	9.686361298			8.795	8.8130683	107.42	107.5677524	5.294	5.322719929			34.59147454	9000327	@article{cif-reference-0, author = "Cameron, M. and Sueno, S. and Prewitt, C. T. and Papike, J. J.", title = "High-temperature crystal chemistry of acmite, diopside, hedenbergite, jadeite, spodumene, and ureyite T = 24 C pyroxene", journal = "American Mineralogist", volume = "58", year = "1973", pages = "594--618" }
19	0.352319673	Fe4 Na4 O24 Si8	C2/c	0.003478368	0.026646704	0.014674338	0.008318619	9.5148	9.673922992			8.6568	8.819793689	106.844	107.5172955	5.2188	5.322804755			34.23412554	9013275	@article{cif-reference-0, author = "McCarthy, A. C. and Downs, R. T. and Thompson, R. M. and Redhammer, G. J.", title = " In situ high-pressure single-crystal X-ray study of aegirine, NaFe3+Si2O6, and the role of M1 size in clinopyroxene compressibility Locality: synthetic Note: Pressure = 5.47 GPa", journal = "American Mineralogist", volume = "93", year = "2008", pages = "1829--1837" }
11	0.352679785	Fe4 Na4 O24 Si8	C2/c	0.003214532	0.022634131	0.013524464	0.008169212	9.6554	9.686174799			8.7952	8.813479632	107.396	107.5793073	5.2942	5.322961575			34.68706658	9010095	@article{cif-reference-0, author = "Redhammer, G. J. and Amthauer, G. and Roth, G. and Tippelt, G. and Lottermoser, W.", title = "Single crystal X-ray diffraction and temperature dependent 57Fe Mossbauer spectroscopy on the hedenbergite - aegirine (Ca,Na)(Fe2+,Fe3+)Si2O6 solid solution Locality: synthetic Sample: Nahp22a, T = 298 K", journal = "American Mineralogist", volume = "91", year = "2006"…
17	0.352680836	Fe4 Na4 O24 Si8	C2/c	0.003141101	0.023934892	0.01376075	0.008533496	9.6067	9.682315199			8.7501	8.814286638	107.258	107.552348	5.2698	5.322534354			34.34005051	9013273	@article{cif-reference-0, author = "McCarthy, A. C. and Downs, R. T. and Thompson, R. M. and Redhammer, G. J.", title = " In situ high-pressure single-crystal X-ray study of aegirine, NaFe3+Si2O6, and the role of M1 size in clinopyroxene compressibility Locality: synthetic Note: Pressure = 1.78 GPa", journal = "American Mineralogist", volume = "93", year = "2008", pages = "1829--1837" }
3	0.353446804	Fe4 Na4 O24 Si8	C2/c	0.003467005	0.022015259	0.014798075	0.007397465	9.677	9.685836291			8.829	8.812477774	107.33	107.5563716	5.298	5.322208991			34.77572615	9000328	@article{cif-reference-0, author = "Cameron, M. and Sueno, S. and Prewitt, C. T. and Papike, J. J.", title = "High-temperature crystal chemistry of acmite, diopside, hedenbergite, jadeite, spodumene, and ureyite T = 400 C pyroxene", journal = "American Mineralogist", volume = "58", year = "1973", pages = "594--618" }
12	0.353913505	Fe4 Na4 O24 Si8	C2/c	0.003026346	0.02318731	0.012626809	0.008923709	9.6623	9.686785422			8.8	8.814719165	107.579	107.6122596	5.2956	5.323195723			34.83774695	9010326	@article{cif-reference-0, author = "Nestola, F. and Tribaudino, M. and Ballaran, T. B. and Liebske, C. and Bruno, M.", title = " The crystal structures of pyroxenes along the jadeite - hedenbergite and jadeite - aegirine joins Locality: synthetic Sample: Jd0Ae100", journal = "American Mineralogist", volume = "92", year = "2007", pages = "1492--1501" }
16	0.354300643	Fe4 Na4 O24 Si8	C2/c	0.003243642	0.022515469	0.013910006	0.008081502	9.6539	9.685627394			8.7928	8.813139102	107.436	107.5746365	5.2935	5.322985591			34.71860152	9013272	@article{cif-reference-0, author = "McCarthy, A. C. and Downs, R. T. and Thompson, R. M. and Redhammer, G. J.", title = " In situ high-pressure single-crystal X-ray study of aegirine, NaFe3+Si2O6, and the role of M1 size in clinopyroxene compressibility Locality: synthetic Note: Pressure = 0.0001 GPa", journal = "American Mineralogist", volume = "93", year = "2008", pages = "1829--1837" }
10	0.354649486	Fe4 Na4 O24 Si8	C2/c	0.003202007	0.022770554	0.013594019	0.00828766	9.6554	9.685776878			8.7952	8.813143203	107.396	107.5794357	5.2942	5.32298621			34.73648562	9010094	@article{cif-reference-0, author = "Redhammer, G. J. and Amthauer, G. and Roth, G. and Tippelt, G. and Lottermoser, W.", title = "Single crystal X-ray diffraction and temperature dependent 57Fe Mossbauer spectroscopy on the hedenbergite - aegirine (Ca,Na)(Fe2+,Fe3+)Si2O6 solid solution Locality: synthetic Sample: nahp22, T = 298 K", journal = "American Mineralogist", volume = "91", year = "2006",…
4	0.355266975	Fe4 Na4 O24 Si8	C2/c	0.003536819	0.02155517	0.015427905	0.007168873	9.699	9.685789652			8.855	8.812152095	107.32	107.5527174	5.307	5.321882199			34.85776681	9000329	@article{cif-reference-0, author = "Cameron, M. and Sueno, S. and Prewitt, C. T. and Papike, J. J.", title = "High-temperature crystal chemistry of acmite, diopside, hedenbergite, jadeite, spodumene, and ureyite T = 600 C pyroxene", journal = "American Mineralogist", volume = "58", year = "1973", pages = "594--618" }
20	0.355447845	Fe4 Na4 O24 Si8	C2/c	0.003634988	0.027665849	0.015870426	0.008397388	9.4711	9.668082541			8.6068	8.821077947	106.633	107.4823712	5.1915	5.321802404			34.18539866	9013276	@article{cif-reference-0, author = "McCarthy, A. C. and Downs, R. T. and Thompson, R. M. and Redhammer, G. J.", title = " In situ high-pressure single-crystal X-ray study of aegirine, NaFe3+Si2O6, and the role of M1 size in clinopyroxene compressibility Locality: synthetic Note: Pressure = 7.3 GPa", journal = "American Mineralogist", volume = "93", year = "2008", pages = "1829--1837" }
22	0.356090366	Fe4 Na4 O24 Si8	C2/c	0.003996169	0.026996746	0.016325529	0.007916992	11.85136085	12.03754723			8.548	8.823607066	130.2899531	130.0239724	5.1597	5.320500219			34.15975912	9013278	@article{cif-reference-0, author = "McCarthy, A. C. and Downs, R. T. and Thompson, R. M. and Redhammer, G. J.", title = " In situ high-pressure single-crystal X-ray study of aegirine, NaFe3+Si2O6, and the role of M1 size in clinopyroxene compressibility Locality: synthetic Note: Pressure = 9.76 GPa", journal = "American Mineralogist", volume = "93", year = "2008", pages = "1829--1837" }
21	0.35733989	Fe4 Na4 O24 Si8	C2/c	0.003819897	0.026792361	0.017085878	0.008024085	9.4426	9.664143401			8.5727	8.823657423	106.482	107.4622301	5.174	5.320881941			34.26703785	9013277	@article{cif-reference-0, author = "McCarthy, A. C. and Downs, R. T. and Thompson, R. M. and Redhammer, G. J.", title = " In situ high-pressure single-crystal X-ray study of aegirine, NaFe3+Si2O6, and the role of M1 size in clinopyroxene compressibility Locality: synthetic Note: Pressure = 8.63 GPa", journal = "American Mineralogist", volume = "93", year = "2008", pages = "1829--1837" }
5	0.357491572	Fe4 Na4 O24 Si8	C2/c	0.003643512	0.021361158	0.016089835	0.007008549	9.711	9.685584213			8.876	8.811794972	107.29	107.5474621	5.312	5.321700789			34.96325927	9000330	@article{cif-reference-0, author = "Cameron, M. and Sueno, S. and Prewitt, C. T. and Papike, J. J.", title = "High-temperature crystal chemistry of acmite, diopside, hedenbergite, jadeite, spodumene, and ureyite T = 800 C pyroxene", journal = "American Mineralogist", volume = "58", year = "1973", pages = "594--618" }
9	0.362602331	Fe3.968 Na3.912 O24 Si7.84	C2/c	0.003272242	0.024039429	0.014793844	0.009044172	9.68	9.682007324			8.83	8.81081973	107.3	107.5823942	5.3	5.325354767			34.84846601	9005882	@article{cif-reference-0, author = "Ballet, O. and Coey, J. M. D. and Fillion, G. and Ghose, A. and Hewat, A. W. and Regnard, J. R.", title = " Magnetic order in acmite; NaFeSi2O6 Sample: T = 14 K", journal = "Physics and Chemistry of Minerals", volume = "16", year = "1989", pages = "672--677" }
23	0.36262942	Fe4 Na4 O24 Si8	C2/c	0.003885012	0.026096444	0.017632674	0.008098578	9.4038	9.660063057			8.5221	8.826951359	106.256	107.4568346	5.1465	5.319968493			34.19770128	9013279	@article{cif-reference-0, author = "McCarthy, A. C. and Downs, R. T. and Thompson, R. M. and Redhammer, G. J.", title = " In situ high-pressure single-crystal X-ray study of aegirine, NaFe3+Si2O6, and the role of M1 size in clinopyroxene compressibility Locality: synthetic Note: Pressure = 10.82 GPa", journal = "American Mineralogist", volume = "93", year = "2008", pages = "1829--1837" }
6	0.647795244	Fe4 Na4 O24 Si8	C2/c	0.035352769	0.008642459	0.007115496	0.027331569	9.737	9.632013468			9.009	8.891565672	109.9	108.4155664	5.201	5.351737082			29.73255391	9003408	@article{cif-reference-0, author = "Thompson, R. M. and Downs, R. T.", title = "Model pyroxenes II: Structural variation as a function of tetrahedral rotation model acmite after Cameron et al. (1973) with O3-O3-O3 angle = 174.0 and model oxygen radius = 1.302", journal = "American Mineralogist", volume = "89", year = "2004", pages = "614--628" }
14	0.654325906	Fe11 Na4 O40 Si12	P-1	0.001841906	1.02E-05	0.015458864	0.000264525	8.9142	9.174075578	114.9942612	110.9215138	9.71101719	9.371523412	83.539	86.56961816	10.3355	10.33860056	114.0853248	115.4704952	33.99647864	9011397	@article{cif-reference-0, author = "Burt, J. B. and Downs, R. T. and Costin, G.", title = " Single-crystal X-ray refinement of wilkinsonite, Na2Fe2+4Fe3+2Si6O20. Locality: Warrumbungle Volcano, central New South Wales, Australia", journal = "Acta Crystallographica, Section E", volume = "63", year = "2007", pages = "i122--i124" }
0	0.662044201	Fe12 Na4 O40 Si12	P-1	0.004567401	8.01E-05	0.019145766	8.95E-05	8.9142	9.106188396	114.9942612	110.7246649	9.71101719	9.376395177	83.539	86.77825987	10.3355	10.37350731	114.0853248	114.6680061	40.05978173	2213151	@article{cif-reference-0, author = "Burt, Jason B. and Downs, Robert T. and Costin, Gelu", title = " Single-crystal X-ray refinement of wilkinsonite, Na\textasciitilde 2\textasciitilde Fe\textasciitilde 4\textasciitilde ^2+^Fe\textasciitilde 2\textasciitilde ^3+^Si\textasciitilde 6\textasciitilde O\textasciitilde 20\textasciitilde", journal = "Acta Crystallographica Section E", volume = "63", yea…
1	0.671046548	Fe8 Na8 O28 Si8	P2_1/c	0.000342386	0.008173073	0.004700372	0.003751175	5.48835	5.542958574			12.91082	12.68056982	119.7036843	115.9680927	10.4415678	10.26292217			23.30234485	4002761	@article{cif-reference-0, author = "Panigrahi, Abhishek and Nishimura, Shin-ichi and Shimada, Tatau and Watanabe, Eriko and Zhao, Wenwen and Oyama, Gosuke and Yamada, Atsuo", title = " Sodium Iron(II) Pyrosilicate Na2Fe2Si2O7: A Potential Cathode Material in the Na2O-FeO-SiO2 System", journal = "Chemistry of Materials", year = "2017" }
15	0.83057018	Fe16 Na8 O120 Si48	Cmce	0.042920691	9.10E-07	0.126072808	0.00846088	14.31	12.85479047			17.28	17.7588898			10.11	9.949604446			21.44635236	9011554	@article{cif-reference-0, author = "Merlino, S.", title = " Tuhualite crystal structure Locality: Mayor Island, New Zealand Note: Position of H2O not determined in paper", journal = "Science", volume = "166", year = "1969", pages = "1399--1401" }
13	1	Fe4 Na0.82 O20.02 Si8	P2_1					5.277		90		9.14		118.7970453		10.95475828		90			9010767	@article{cif-reference-0, author = "Dainyak, L. G. and Zviagina, B. B. and Rusakov, V. S. and Drits, V. A.", title = "Interpretation of the nontonite-dehydroxylate Mossbauer spectrum using EFG calculations Locality: Garfield, Washington, USA Sample: Model 2", journal = "European Journal of Mineralogy", volume = "18", year = "2006", pages = "753--764" }
