# Supplementary material for: Structure-mining: screening structure models by automated fitting to the atomic pair distribution function over large numbers of models
Source: Acta Crystallogr A Found Adv. 2020 Apr 28;76(Pt 3):395–409. doi: 10.1107/S2053273320002028 (PMC7233026; doi:10.1107/S2053273320002028)
Supplement: Supplementary file 1 [file a-76-00395-sup1.zip › SI/NaFeSi2O6_heuristic2_MPD.csv]

	rw	formula	space_group	Fe_Uiso_r	Na_Uiso_r	O_Uiso_r	Si_Uiso_r	a_i	a_r	alpha_i	alpha_r	b_i	b_r	beta_i	beta_r	c_i	c_r	gamma_i	gamma_r	spd_r	db_id	ref
0	0.361981414	Fe6 Na5 O36 Si12	C2	0.002590324	0.017564724	0.015063335	0.008521157	16.61574121	16.42198332			8.890428	8.813161615	109.9958013	109.7181833	9.63702505	9.542310832			35.25344574	mp-767634	@article{Jain2013, author = {Jain, Anubhav and Ong, Shyue Ping and Hautier, Geoffroy and Chen, Wei and Richards, William Davidson and Dacek, Stephen and Cholia, Shreyas and Gunter, Dan and Skinner, David and Ceder, Gerbrand and Persson, Kristin a.}, doi = {10.1063/1.4812323}, issn = {2166532X}, journal = {APL Materials}, number = {1}, pages = {011002}, title = {{The Materials Project: A materials…
5	0.364362088	Fe2 Na2 O12 Si4	C2/c	0.003015539	0.02149672	0.014674666	0.008139872	9.82734925	9.695267345			8.92238772	8.812267455	108.1318871	107.6254759	5.38279423	5.324042576			35.69056895	mp-510615	@article{Clark1969, author = "Clark, J.R. and Appleman, D.E. and Papike, J.J.", title = "Crystal-Chemical Characterization of Clinopyroxenes based on Eight New Structure Refinements", journal = "Mineralogical Society of America: Special Papers", year = "1969", volume = "2", pages = "31-50", ASTM_id = "MSAPAX" } @article{Redhammer2006, author = "Redhammer, G.J. and Amthauer, G. and Roth, G. and Ti…
1	0.380528088	Fe2 Na1 O12 Si4	C2	0.003622941	0.007968617	0.022131047	0.008797961	9.7937215	9.686667575			8.85833792	8.826793601	108.2045873	107.6045135	5.36464311	5.323211407			35.68802983	mp-771678	@article{Jain2013, author = {Jain, Anubhav and Ong, Shyue Ping and Hautier, Geoffroy and Chen, Wei and Richards, William Davidson and Dacek, Stephen and Cholia, Shreyas and Gunter, Dan and Skinner, David and Ceder, Gerbrand and Persson, Kristin a.}, doi = {10.1063/1.4812323}, issn = {2166532X}, journal = {APL Materials}, number = {1}, pages = {011002}, title = {{The Materials Project: A materials…
4	0.67584469	Fe12 Na4 O40 Si12	P-1	0.005979764	0.004325561	0.01890046	1.13E-05	9.0520319	9.10321194	114.874408	114.0955945	9.82090612	9.562842081	83.53834512	83.58146892	10.46176323	10.67969606	114.0861905	115.4642585	28.38955521	mp-566066	@article{Burt2007, author = "Burt, J.B. and Downs, R.T. and Costin, G.", title = "Single-crystal X-ray refinement of wilkinsonite, Na2 Fe(II)4 Fe(III)2 Si6 O20", journal = "Acta Crystallographica, Section E. Structure Reports Online", year = "2007", volume = "63", pages = "i122-i124", ASTM_id = "ACSEBH" }
2	0.933140931	Fe4 Na8 O60 Si24	Cmce	2.105430243	0.000106334	0.021424028	0.065888022	14.24967816	15.0675895			17.59892206	21.13694105			10.22460676	10.80745409			122.3648754	mp-851041	@article{Jain2013, author = {Jain, Anubhav and Ong, Shyue Ping and Hautier, Geoffroy and Chen, Wei and Richards, William Davidson and Dacek, Stephen and Cholia, Shreyas and Gunter, Dan and Skinner, David and Ceder, Gerbrand and Persson, Kristin a.}, doi = {10.1063/1.4812323}, issn = {2166532X}, journal = {APL Materials}, number = {1}, pages = {011002}, title = {{The Materials Project: A materials…
3	1	Fe10 Na9 O60 Si20	P1	-3.49E-22	0.000134832	1.12E-25	0.000617012	9.8170624	18.74591823	94.91152954	-616.4710303	10.38444232	-39.28577204	98.30497202	144.3915099	11.26339334	98.2316228	99.0749464	-277.9359824	-27.53962808	mp-775293	@article{Jain2013, author = {Jain, Anubhav and Ong, Shyue Ping and Hautier, Geoffroy and Chen, Wei and Richards, William Davidson and Dacek, Stephen and Cholia, Shreyas and Gunter, Dan and Skinner, David and Ceder, Gerbrand and Persson, Kristin a.}, doi = {10.1063/1.4812323}, issn = {2166532X}, journal = {APL Materials}, number = {1}, pages = {011002}, title = {{The Materials Project: A materials…
