# Supplementary material for: Structure-mining: screening structure models by automated fitting to the atomic pair distribution function over large numbers of models
Source: Acta Crystallogr A Found Adv. 2020 Apr 28;76(Pt 3):395–409. doi: 10.1107/S2053273320002028 (PMC7233026; doi:10.1107/S2053273320002028)
Supplement: Supplementary file 1 [file a-76-00395-sup1.zip › SI/NaFeSi2O6_heuristic3_COD.csv]

	rw	formula	space_group	Al_Uiso_r	Ca_Uiso_r	Fe_Uiso_r	K_Uiso_r	Li_Uiso_r	Mg_Uiso_r	Na_Uiso_r	O_Uiso_r	Si_Uiso_r	Ti_Uiso_r	a_i	a_r	alpha_i	alpha_r	b_i	b_r	beta_i	beta_r	c_i	c_r	gamma_i	gamma_r	spd_r	db_id	ref
22	0.345297637	Ca0.4 Fe4 Na3.6 O24 Si8	C2/c		0.028900419	0.003204274				0.027522214	0.012497852	0.008205753		9.6714	9.68484637			8.8152	8.810306526	107.166	107.5454799	5.2926	5.322809625			34.23132986	9005437	@article{cif-reference-0, author = "Redhammer, G. J. and Amthauer, G. and Lottermoser, W. and Treutmann, W.", title = " Synthesis and structural properties of clinopyroxenes of the hedenbergite CaFeSi2O6 - aegirine NaFeSi2O6 solid-solution series Sample: ae90/13", journal = "European Journal of Mineralogy", volume = "12", year = "2000", pages = "105--120" }
40	0.347614286	Ca0.996 Fe4 Na3.004 O24 Si8	C2/c		0.03243294	0.003159701				0.026391908	0.011770602	0.007765824		12.10694735	12.03971713			8.8491	8.809536472	129.9402147	129.9221295	5.2856	5.321415301			33.86464697	9010089	@article{cif-reference-0, author = "Redhammer, G. J. and Amthauer, G. and Roth, G. and Tippelt, G. and Lottermoser, W.", title = "Single crystal X-ray diffraction and temperature dependent 57Fe Mossbauer spectroscopy on the hedenbergite - aegirine (Ca,Na)(Fe2+,Fe3+)Si2O6 solid solution Locality: synthetic Sample: Ae751, T = 298 K", journal = "American Mineralogist", volume = "91", year = "2006", …
41	0.347852532	Ca0.7 Fe4 Na3.3 O24 Si8	C2/c		0.028998492	0.003161808				0.026329308	0.011811116	0.008216964		9.6804	9.684908442			8.8337	8.809700365	106.877	107.5443279	5.2831	5.322254636			34.10202175	9010090	@article{cif-reference-0, author = "Redhammer, G. J. and Amthauer, G. and Roth, G. and Tippelt, G. and Lottermoser, W.", title = "Single crystal X-ray diffraction and temperature dependent 57Fe Mossbauer spectroscopy on the hedenbergite - aegirine (Ca,Na)(Fe2+,Fe3+)Si2O6 solid solution Locality: synthetic Sample: Ae801", journal = "American Mineralogist", volume = "91", year = "2006", pages = "12…
42	0.34856992	Ca0.596 Fe4 Na3.404 O24 Si8	C2/c		0.027835111	0.00315114				0.02608258	0.012364357	0.007934115		9.6654	9.68517548			8.8184	8.810478475	106.976	107.5522625	5.2805	5.322146968			34.14470402	9010091	@article{cif-reference-0, author = "Redhammer, G. J. and Amthauer, G. and Roth, G. and Tippelt, G. and Lottermoser, W.", title = "Single crystal X-ray diffraction and temperature dependent 57Fe Mossbauer spectroscopy on the hedenbergite - aegirine (Ca,Na)(Fe2+,Fe3+)Si2O6 solid solution Locality: synthetic Sample: Ae851", journal = "American Mineralogist", volume = "91", year = "2006", pages = "12…
39	0.349114481	Ca1.156 Fe4 Na2.844 O24 Si8	C2/c		0.030135314	0.003119206				0.029941015	0.011246876	0.007985197		9.6993	9.68430424			8.8579	8.808391078	106.637	107.5363558	5.2813	5.321272399			33.82625971	9010088	@article{cif-reference-0, author = "Redhammer, G. J. and Amthauer, G. and Roth, G. and Tippelt, G. and Lottermoser, W.", title = "Single crystal X-ray diffraction and temperature dependent 57Fe Mossbauer spectroscopy on the hedenbergite - aegirine (Ca,Na)(Fe2+,Fe3+)Si2O6 solid solution Locality: synthetic Sample: Ae701, T = 298 K", journal = "American Mineralogist", volume = "91", year = "2006", …
43	0.349524961	Ca0.408 Fe4 Na3.592 O24 Si8	C2/c		0.024740279	0.003174942				0.024426725	0.01290671	0.007795354		9.6666	9.686685351			8.8099	8.811389704	107.195	107.5547539	5.2916	5.322074421			34.16521915	9010092	@article{cif-reference-0, author = "Redhammer, G. J. and Amthauer, G. and Roth, G. and Tippelt, G. and Lottermoser, W.", title = "Single crystal X-ray diffraction and temperature dependent 57Fe Mossbauer spectroscopy on the hedenbergite - aegirine (Ca,Na)(Fe2+,Fe3+)Si2O6 solid solution Locality: synthetic Sample: Ae901, T = 298 K", journal = "American Mineralogist", volume = "91", year = "2006", …
44	0.350756145	Ca0.196 Fe4 Na3.804 O24 Si8	C2/c		0.003614781	0.003209706				0.025179325	0.013043615	0.008063039		9.6554	9.685675492			8.7998	8.812449519	107.304	107.5677968	5.29	5.322497715			34.4038402	9010093	@article{cif-reference-0, author = "Redhammer, G. J. and Amthauer, G. and Roth, G. and Tippelt, G. and Lottermoser, W.", title = "Single crystal X-ray diffraction and temperature dependent 57Fe Mossbauer spectroscopy on the hedenbergite - aegirine (Ca,Na)(Fe2+,Fe3+)Si2O6 solid solution Locality: synthetic Sample: Ae951, T = 298 K", journal = "American Mineralogist", volume = "91", year = "2006", …
38	0.352968636	Ca1.584 Fe4 Na2.416 O24 Si8	C2/c		0.033577923	0.00315848				0.030947986	0.011353131	0.007562042		9.7176	9.682677949			8.8792	8.807496825	106.53	107.5146336	5.2828	5.321097658			33.69459738	9010087	@article{cif-reference-0, author = "Redhammer, G. J. and Amthauer, G. and Roth, G. and Tippelt, G. and Lottermoser, W.", title = "Single crystal X-ray diffraction and temperature dependent 57Fe Mossbauer spectroscopy on the hedenbergite - aegirine (Ca,Na)(Fe2+,Fe3+)Si2O6 solid solution Locality: synthetic Sample: Ae601, T = 298 K", journal = "American Mineralogist", volume = "91", year = "2006", …
21	0.357139816	Ca1 Fe4 Na3 O24 Si8	C2/c		0.040989572	0.003238456				0.042071695	0.013284275	0.00785773		9.6977	9.691999961			8.8519	8.806324395	106.765	107.6058607	5.2861	5.324607712			35.45170364	9005436	@article{cif-reference-0, author = "Redhammer, G. J. and Amthauer, G. and Lottermoser, W. and Treutmann, W.", title = " Synthesis and structural properties of clinopyroxenes of the hedenbergite CaFeSi2O6 - aegirine NaFeSi2O6 solid-solution series Sample: ae75/20", journal = "European Journal of Mineralogy", volume = "12", year = "2000", pages = "105--120" }
5	0.357193096	Fe4 Li0.208 Na3.792 O24 Si8	C2/c			0.003115677		0.2372329		0.019094135	0.013524311	0.008940026		9.648	9.685553512			8.7796	8.815169745	107.645	107.6013056	5.2896	5.323843386			34.54959625	8103773	@article{cif-reference-0, author = "Redhammer, G.J. and Roth, G.", title = " Structural variations in the aegirine solid-solution series (Na, Li) Fe Si2 O6 at 298 K and 80 K", journal = "Zeitschrift fuer Kristallographie (149,1979-)", volume = "217", year = "2002", pages = "63--72" }
37	0.357655049	Ca1.8 Fe4 Na2.2 O24 Si8	C2/c		0.033975985	0.003158855				0.034443164	0.011243708	0.007760834		10	9.682115601			9	8.809088317	106	107.5159515	5	5.320312731			33.69668431	9010086	@article{cif-reference-0, author = "Redhammer, G. J. and Amthauer, G. and Roth, G. and Tippelt, G. and Lottermoser, W.", title = "Single crystal X-ray diffraction and temperature dependent 57Fe Mossbauer spectroscopy on the hedenbergite - aegirine (Ca,Na)(Fe2+,Fe3+)Si2O6 solid solution Locality: synthetic Sample: Ae551, T = 298 K", journal = "American Mineralogist", volume = "91", year = "2006", …
33	0.361886146	Ca2.024 Fe4 Na1.976 O24 Si8	C2/c		0.035516503	0.003222145				0.03408459	0.01152029	0.007312992		9.7412	9.681857851			8.9086	8.806315817	106.221	107.5045225	5.2776	5.320734198			33.71491697	9010082	@article{cif-reference-0, author = "Redhammer, G. J. and Amthauer, G. and Roth, G. and Tippelt, G. and Lottermoser, W.", title = "Single crystal X-ray diffraction and temperature dependent 57Fe Mossbauer spectroscopy on the hedenbergite - aegirine (Ca,Na)(Fe2+,Fe3+)Si2O6 solid solution Locality: synthetic Sample: Ae503", journal = "American Mineralogist", volume = "91", year = "2006", pages = "12…
35	0.362053682	Ca2.012 Fe4 Na1.988 O24 Si8	C2/c		0.034245782	0.003249526				0.033000352	0.011536008	0.007268682		9.7361	9.680199646			8.902	8.807466579	106.099	107.5015713	5.2733	5.320504364			33.60506343	9010084	@article{cif-reference-0, author = "Redhammer, G. J. and Amthauer, G. and Roth, G. and Tippelt, G. and Lottermoser, W.", title = "Single crystal X-ray diffraction and temperature dependent 57Fe Mossbauer spectroscopy on the hedenbergite - aegirine (Ca,Na)(Fe2+,Fe3+)Si2O6 solid solution Locality: synthetic Sample: Ae504, T = 200 K", journal = "American Mineralogist", volume = "91", year = "2006", …
34	0.363081064	Ca1.952 Fe4 Na2.048 O24 Si8	C2/c		0.034832997	0.003199476				0.035611449	0.011864207	0.007230814		9.7412	9.682241529			8.9086	8.806462265	106.221	107.5057288	5.2776	5.320563862			33.75713635	9010083	@article{cif-reference-0, author = "Redhammer, G. J. and Amthauer, G. and Roth, G. and Tippelt, G. and Lottermoser, W.", title = "Single crystal X-ray diffraction and temperature dependent 57Fe Mossbauer spectroscopy on the hedenbergite - aegirine (Ca,Na)(Fe2+,Fe3+)Si2O6 solid solution Locality: synthetic Sample: Ae504", journal = "American Mineralogist", volume = "91", year = "2006", pages = "12…
36	0.363818852	Ca2.004 Fe4 Na1.996 O24 Si8	C2/c		0.030898939	0.003249517				0.037465194	0.011785468	0.0072249		9.7266	9.679265302			8.8959	8.808024549	106.067	107.4965065	5.2691	5.320280063			33.57026935	9010085	@article{cif-reference-0, author = "Redhammer, G. J. and Amthauer, G. and Roth, G. and Tippelt, G. and Lottermoser, W.", title = "Single crystal X-ray diffraction and temperature dependent 57Fe Mossbauer spectroscopy on the hedenbergite - aegirine (Ca,Na)(Fe2+,Fe3+)Si2O6 solid solution Locality: synthetic Sample: Ae504, T = 90 K", journal = "American Mineralogist", volume = "91", year = "2006", p…
32	0.364833689	Ca2.2 Fe4 Na1.8 O24 Si8	C2/c		0.035245905	0.003122651				0.03486672	0.011232247	0.007360854		9.7428	9.682201291			8.9091	8.804578741	106.126	107.5029611	5.275	5.320585978			33.63513872	9010081	@article{cif-reference-0, author = "Redhammer, G. J. and Amthauer, G. and Roth, G. and Tippelt, G. and Lottermoser, W.", title = "Single crystal X-ray diffraction and temperature dependent 57Fe Mossbauer spectroscopy on the hedenbergite - aegirine (Ca,Na)(Fe2+,Fe3+)Si2O6 solid solution Locality: synthetic Sample: Ae451, T = 298 K", journal = "American Mineralogist", volume = "91", year = "2006", …
6	0.365591715	Fe4 Li0.44 Na3.56 O24 Si8	C2/c			0.003164527		1.94E-10		0.024443778	0.014327475	0.009583807		9.6439	9.683214532			8.778	8.81846843	107.9	107.6230223	5.2942	5.324956908			35.32847806	8103774	@article{cif-reference-0, author = "Redhammer, G.J. and Roth, G.", title = " Structural variations in the aegirine solid-solution series (Na, Li) Fe Si2 O6 at 298 K and 80 K", journal = "Zeitschrift fuer Kristallographie (149,1979-)", volume = "217", year = "2002", pages = "63--72" }
19	0.370068268	Ca2 Fe4 Na2 O24 Si8	C2/c		0.028556857	0.002786654				0.031575682	0.011858692	0.007344389		12.20375209	12.03910341			8.9103	8.810203769	129.9459626	129.8792765	5.2791	5.31966275			34.13000309	9005434	@article{cif-reference-0, author = "Redhammer G J and Amthauer G and Lottermoser W and Treutmann W", title = " Synthesis and structural properties of clinopyroxenes of the hedenbergite CaFeSi2O6 - aegirine NaFeSi2O6 solid-solution series Sample: ae50/20", journal = "European Journal of Mineralogy", volume = "12", year = "2000", pages = "105--120" }
7	0.37364624	Fe4 Li0.728 Na3.272 O24 Si8	C2/c			0.002911367		0.015471972		0.022476834	0.013613919	0.011349453		9.6483	9.686120596			8.7667	8.821436896	108.125	107.6653385	5.2973	5.324009899			34.37666107	8103775	@article{cif-reference-0, author = "Redhammer, G.J. and Roth, G.", title = " Structural variations in the aegirine solid-solution series (Na, Li) Fe Si2 O6 at 298 K and 80 K", journal = "Zeitschrift fuer Kristallographie (149,1979-)", volume = "217", year = "2002", pages = "63--72" }
31	0.374174349	Ca2.46 Fe4 Na1.54 O24 Si8	C2/c		0.03465413	0.003231033				0.034875979	0.012196069	0.006778545		9.756	9.679698962			8.9252	8.805134638	106.031	107.4817469	5.2739	5.319653478			33.60545283	9010080	@article{cif-reference-0, author = "Redhammer, G. J. and Amthauer, G. and Roth, G. and Tippelt, G. and Lottermoser, W.", title = "Single crystal X-ray diffraction and temperature dependent 57Fe Mossbauer spectroscopy on the hedenbergite - aegirine (Ca,Na)(Fe2+,Fe3+)Si2O6 solid solution Locality: synthetic Sample: Ae401, T = 298 K", journal = "American Mineralogist", volume = "91", year = "2006", …
20	0.375673496	Ca1.6 Fe4 Na2.4 O24 Si8	C2/c		0.035886333	0.002771438				0.03523748	0.012922941	0.008253373		9.7189	9.686192308			8.8818	8.808621906	106.598	107.5563345	5.2835	5.321026826			34.5952361	9005435	@article{cif-reference-0, author = "Redhammer, G. J. and Amthauer, G. and Lottermoser, W. and Treutmann, W.", title = " Synthesis and structural properties of clinopyroxenes of the hedenbergite CaFeSi2O6 - aegirine NaFeSi2O6 solid-solution series Sample: ae60/1", journal = "European Journal of Mineralogy", volume = "12", year = "2000", pages = "105--120" }
46	0.376974924	Al1.4 Fe2.6 Na4 O24 Si8	C2/c	1.47E-10		0.003043992				0.017353205	0.019721323	0.008762865		9.5663	9.682631456			8.704	8.810746403	107.6	107.5394266	5.2733	5.32406507			34.94419701	9010325	@article{cif-reference-0, author = "Nestola, F. and Tribaudino, M. and Ballaran, T. B. and Liebske, C. and Bruno, M.", title = " The crystal structures of pyroxenes along the jadeite - hedenbergite and jadeite - aegirine joins Locality: synthetic Sample: Jd35Ae65", journal = "American Mineralogist", volume = "92", year = "2007", pages = "1492--1501" }
18	0.377080347	Ca2.4 Fe4 Na1.6 O24 Si8	C2/c		0.033952375	0.003395149				1.837463794	0.016157678	0.007409412		9.7598	9.685069118			8.9277	8.807572051	106.041	107.5291735	5.2748	5.321444316			35.29945582	9005433	@article{cif-reference-0, author = "Redhammer, G. J. and Amthauer, G. and Lottermoser, W. and Treutmann, W.", title = " Synthesis and structural properties of clinopyroxenes of the hedenbergite CaFeSi2O6 - aegirine NaFeSi2O6 solid-solution series Sample: ae40/20", journal = "European Journal of Mineralogy", volume = "12", year = "2000", pages = "105--120" }
30	0.380181563	Ca2.968 Fe4 Na1.032 O24 Si8	C2/c		0.028930982	0.003412741				10	0.014321699	0.007163336		9.7938	9.677303981			8.9685	8.804261491	105.52	107.4513955	5.2632	5.318803429			33.56995979	9010079	@article{cif-reference-0, author = "Redhammer, G. J. and Amthauer, G. and Roth, G. and Tippelt, G. and Lottermoser, W.", title = "Single crystal X-ray diffraction and temperature dependent 57Fe Mossbauer spectroscopy on the hedenbergite - aegirine (Ca,Na)(Fe2+,Fe3+)Si2O6 solid solution Locality: synthetic Sample: Ae251, T = 298 K", journal = "American Mineralogist", volume = "91", year = "2006", …
29	0.384748189	Ca3.032 Fe4 Na0.968 O24 Si8	C2/c		0.028627566	0.00340505				9.890962614	0.013487312	0.006932099		9.7929	9.675878868			8.9656	8.805124786	105.496	107.4339288	5.2696	5.317795477			30.18214272	9010078	@article{cif-reference-0, author = "Redhammer, G. J. and Amthauer, G. and Roth, G. and Tippelt, G. and Lottermoser, W.", title = "Single crystal X-ray diffraction and temperature dependent 57Fe Mossbauer spectroscopy on the hedenbergite - aegirine (Ca,Na)(Fe2+,Fe3+)Si2O6 solid solution Locality: synthetic Sample: Ae201, T = 298 K", journal = "American Mineralogist", volume = "91", year = "2006", …
8	0.397042634	Fe4 Li1.556 Na2.444 O24 Si8	C2/c			0.002746026		0.030688857		0.020572763	0.017063019	0.013336975		9.6428	9.685522743			8.7416	8.828330173	108.554	107.7065681	5.2963	5.324653752			35.24716419	8103776	@article{cif-reference-0, author = "Redhammer, G.J. and Roth, G.", title = " Structural variations in the aegirine solid-solution series (Na, Li) Fe Si2 O6 at 298 K and 80 K", journal = "Zeitschrift fuer Kristallographie (149,1979-)", volume = "217", year = "2002", pages = "63--72" }
28	0.397341427	Ca3.4 Fe4 Na0.6 O24 Si8	C2/c		0.030850676	0.003342423				10.10444654	0.014172147	0.005941206		9.8067	9.675491204			8.9852	8.802031541	105.356	107.4093199	5.2886	5.317615485			30.04385334	9010077	@article{cif-reference-0, author = "Redhammer, G. J. and Amthauer, G. and Roth, G. and Tippelt, G. and Lottermoser, W.", title = "Single crystal X-ray diffraction and temperature dependent 57Fe Mossbauer spectroscopy on the hedenbergite - aegirine (Ca,Na)(Fe2+,Fe3+)Si2O6 solid solution Locality: synthetic Sample: Ae151, T = 298 K", journal = "American Mineralogist", volume = "91", year = "2006", …
45	0.412459065	Al2.96 Fe1.04 Na4 O24 Si8	C2/c	0.00243988		1.49E-11				0.009871064	0.049802901	0.00913407		9.4781	9.673172253			8.618	8.817010666	107.57	107.3058683	5.2449	5.314578618			36.05699523	9010324	@article{cif-reference-0, author = "Nestola, F. and Tribaudino, M. and Ballaran, T. B. and Liebske, C. and Bruno, M.", title = " The crystal structures of pyroxenes along the jadeite - hedenbergite and jadeite - aegirine joins Locality: synthetic Sample: Jd74Ae26", journal = "American Mineralogist", volume = "92", year = "2007", pages = "1492--1501" }
27	0.414552608	Ca3.616 Fe4 Na0.384 O24 Si8	C2/c		0.02759297	0.003514435				9.998284465	0.015909651	0.005036944		9.8248	9.675124938			8.9973	8.800910874	105.013	107.3957021	5.2549	5.316612089			30.0238677	9010076	@article{cif-reference-0, author = "Redhammer, G. J. and Amthauer, G. and Roth, G. and Tippelt, G. and Lottermoser, W.", title = "Single crystal X-ray diffraction and temperature dependent 57Fe Mossbauer spectroscopy on the hedenbergite - aegirine (Ca,Na)(Fe2+,Fe3+)Si2O6 solid solution Locality: synthetic Sample: Hd102m, T = 298 K", journal = "American Mineralogist", volume = "91", year = "2006",…
9	0.414882523	Fe4 Li2.004 Na1.996 O24 Si8	C2/c			0.002660859		0.029283617		0.018401795	0.021387006	0.014853864		9.645	9.684105973			8.7288	8.833158483	108.927	107.7410871	5.2988	5.325059186			35.65254464	8103777	@article{cif-reference-0, author = "Redhammer, G.J. and Roth, G.", title = " Structural variations in the aegirine solid-solution series (Na, Li) Fe Si2 O6 at 298 K and 80 K", journal = "Zeitschrift fuer Kristallographie (149,1979-)", volume = "217", year = "2002", pages = "63--72" }
26	0.415388134	Ca3.796 Fe4 Na0.204 O24 Si8	C2/c		0.026475626	0.003713354				9.999999992	0.017757084	0.004289908		9.8354	9.675582178			9.0108	8.798653665	105.088	107.390603	5.256	5.316593765			33.74666121	9010075	@article{cif-reference-0, author = "Redhammer, G. J. and Amthauer, G. and Roth, G. and Tippelt, G. and Lottermoser, W.", title = "Single crystal X-ray diffraction and temperature dependent 57Fe Mossbauer spectroscopy on the hedenbergite - aegirine (Ca,Na)(Fe2+,Fe3+)Si2O6 solid solution Locality: synthetic Sample: Ae051, T = 298 K", journal = "American Mineralogist", volume = "91", year = "2006", …
17	0.416760074	Ca3 Fe4 Na1 O24 Si8	C2/c		0.025680226	0.002409565				0.029509667	0.015689452	0.006624964		9.7951	9.684559548			8.9698	8.813506488	105.523	107.497234	5.2634	5.316894762			34.92182343	9005432	@article{cif-reference-0, author = "Redhammer, G. J. and Amthauer, G. and Lottermoser, W. and Treutmann, W.", title = " Synthesis and structural properties of clinopyroxenes of the hedenbergite CaFeSi2O6 - aegirine NaFeSi2O6 solid-solution series Sample: ae25/20", journal = "European Journal of Mineralogy", volume = "12", year = "2000", pages = "105--120" }
2	0.428653912	Fe0.68 Mg1.84 Na3.88 O24 Si9.6	P2/c			0.002879621			5.37E-05	0.011146633	0.056169981	0.006632724		5.254	5.326512543			8.6457	8.820651157	104.5765815	104.8165212	9.27955326	9.52481964			37.11219563	2233440	@article{cif-reference-0, author = {Posner, Esther S. and Konzett, J\"urgen and Frost, Daniel J. and Downs, Robert T. and Yang, Hexiong}, title = " High-pressure synthetic (Na\textasciitilde 0.97\textasciitilde Mg\textasciitilde 0.03\textasciitilde )(Mg\textasciitilde 0.43\textasciitilde Fe\textasciitilde 0.17\textasciitilde ^3+^Si\textasciitilde 0.40\textasciitilde )Si\textasciitilde 2\textascii…
51	0.42865522	Fe0.68 Mg1.84 Na3.88 O24 Si9.6	P2/c			0.002878302			5.38E-05	0.011147466	0.05616285	0.006632576		5.254	5.326508835			8.6457	8.820665886	104.5765815	104.8164973	9.27955326	9.524824827			37.11055205	9016644	@article{cif-reference-0, author = "Posner, E. S. and Konzett, J. and Frost, D. J. and Downs, R. T. and Yang, H.", title = " High-pressure synthetic (Na0.97Mg0.03)(Mg0.43Fe3+0.17Si0.40)Si2O6, with six-coordinated silicon, isostructural with P2/n omphacite", journal = "Acta Crystallographica, Section E", volume = "68", year = "2012", pages = "i18--i18" }
16	0.429286884	Ca3.6 Fe4 Na0.4 O24 Si8	C2/c		0.011553776	0.008744499				9.999999999	0.03797118	0.000601536		9.8472	9.680114108			9.0288	8.781565984	104.789	107.1571123	5.2466	5.303744896			34.32906857	9005431	@article{cif-reference-0, author = "Redhammer, G. J. and Amthauer, G. and Lottermoser, W. and Treutmann, W.", title = " Synthesis and structural properties of clinopyroxenes of the hedenbergite CaFeSi2O6 - aegirine NaFeSi2O6 solid-solution series Sample: hd/10", journal = "European Journal of Mineralogy", volume = "12", year = "2000", pages = "105--120" }
15	0.435661394	Ca3.76 Fe4 Na0.24 O24 Si8	C2/c		0.014437565	0.008067918				10.00212023	0.028156984	0.000710423		9.8475	9.673644117			9.0277	8.791229789	104.805	107.2032108	5.2495	5.307181269			30.01040779	9005430	@article{cif-reference-0, author = "Redhammer, G. J. and Amthauer, G. and Lottermoser, W. and Treutmann, W.", title = " Synthesis and structural properties of clinopyroxenes of the hedenbergite CaFeSi2O6 - aegirine NaFeSi2O6 solid-solution series Sample: hd/6", journal = "European Journal of Mineralogy", volume = "12", year = "2000", pages = "105--120" }
3	0.470849606	Fe4 Li3.596 Na0.404 O24 Si8	C2/c			0.002298415		4.64E-07		0.018875233	0.046554752	0.020237664		9.6542	9.672754502			8.6768	8.857843697	109.903	107.8237651	5.2917	5.324572662			35.17081176	8103771	@article{cif-reference-0, author = "Redhammer, G.J. and Roth, G.", title = " Structural variations in the aegirine solid-solution series (Na, Li) Fe Si2 O6 at 298 K and 80 K", journal = "Zeitschrift fuer Kristallographie (149,1979-)", volume = "217", year = "2002", pages = "63--72" }
10	0.485660904	Fe4 Li2.908 Na1.092 O24 Si8	C2/c			0.001967515		2.46E-08		-2.26E-08	0.03272922	0.006736753		9.6444	9.686218136			8.6996	8.874103073	109.436	107.4959364	5.2968	5.302751806			34.95587371	8103778	@article{cif-reference-0, author = "Redhammer, G.J. and Roth, G.", title = " Structural variations in the aegirine solid-solution series (Na, Li) Fe Si2 O6 at 298 K and 80 K", journal = "Zeitschrift fuer Kristallographie (149,1979-)", volume = "217", year = "2002", pages = "63--72" }
4	0.488150511	Fe4 Li3.848 Na0.152 O24 Si8	C2/c			0.002165806		1.76E-11		0.000151138	0.051999506	0.02143179		9.6583	9.670818297			8.6695	8.85850611	110.045	107.8173099	5.2905	5.325596015			35.79123977	8103772	@article{cif-reference-0, author = "Redhammer, G.J. and Roth, G.", title = " Structural variations in the aegirine solid-solution series (Na, Li) Fe Si2 O6 at 298 K and 80 K", journal = "Zeitschrift fuer Kristallographie (149,1979-)", volume = "217", year = "2002", pages = "63--72" }
14	0.563629403	Fe2.599 Mg8.651 Na4 O40 Si12.75	P-1			0.006409979			0.004237832	0.313537826	0.015092433	9.43E-05		8.805	8.950957579	115.1746612	113.0743653	9.65048289	9.524053787	83.15	82.57987181	10.328	10.63941065	114.7123568	118.0311609	49.14085018	9002038	@article{cif-reference-0, author = "Gasparik, T. and Parise, J. B. and Reeder, R. J. and Young, V. G. and Wilford, W. S.", title = "Composition, stability, and structure of a new member of the aenigmatite group, Na2Mg4+xFe2-2xSi6+xO20, synthesized at 13-14 GPa", journal = "American Mineralogist", volume = "84", year = "1999", pages = "257--266" }
25	0.59990178	Ca4 Fe10 Na2 O48 Si16	C2/m		0.272606568	0.006956751				0.694736747	0.018608689	2.38E-05		9.984	9.880143965			18.223	17.89665106	105.05	104.127029	5.327	5.297191171			18.2974284	9009976	@article{cif-reference-0, author = "Guha, R. and Nag, D. K. and Iyengar, S. V. P.", title = " Structure of an amphibole from Simlipal granite, India Locality: Simlipal granite, India", journal = "Indian Minerals", volume = "41", year = "1987", pages = "32--41" }
13	0.654218795	Fe10.32 Na4 O40 Si11.48 Ti2.2	P-1			0.009041592				5.76E-14	0.014914047	5.54E-05	0.004840608	8.926	9.053384858	115.2153705	114.646453	9.75195018	9.589900365	83.13	82.01482027	10.406	10.66097882	114.4129597	117.2028944	46.46394225	9000219	@article{cif-reference-0, author = "Cannillo, E. and Mazzi, F. and Fang, J. H. and Robinson, P. D. and Ohya, Y.", title = " The crystal structure of aenigmatite sample FRO", journal = "American Mineralogist", volume = "56", year = "1971", pages = "427--446" }
12	0.660122448	Fe10 Na4 O40 Si12 Ti2	P-1			0.008851355				4.53E-05	0.013471269	0.000350143	4.44E-07	8.926	9.079124869	115.2153705	115.1956604	9.75195018	9.688939666	83.13	81.8687611	10.406	10.67095663	114.4129597	117.2373055	31.83764395	9000218	@article{cif-reference-0, author = "Cannillo, E. and Mazzi, F. and Fang, J. H. and Robinson, P. D. and Ohya, Y.", title = " The crystal structure of aenigmatite sample CM", journal = "American Mineralogist", volume = "56", year = "1971", pages = "427--446" }
23	0.697453224	Fe8 Li8 Na16 O120 Si48	Cmce			1.01E-05		0.08720858		2.31E-06	0.051386502	0.01569547		14.004	13.14485996			17.337	17.19257841			10.072	9.983105468			41.68600249	9008271	@article{cif-reference-0, author = "Johnsen, O. and Nielsen, K. and Sotofte, I.", title = " The crystal structure of emeleusite, a novel example of sechser-doppelkette Locality: Igdlutalik Island, Julianchab District, Greenland", journal = "Zeitschrift fur Kristallographie", volume = "147", year = "1978", pages = "297--306" }
49	0.812053538	Al8 Fe2 Na12 O52 Si16	C2/m	0.014271879		7.36E-06				0.02349334	0.078466448	0.008951296		15.025	15.57508703			7.991	8.021195971	113.67	112.5304351	10.468	10.21790816			36.20685973	9012861	@article{cif-reference-0, author = "Basso, R. and dal Negro, A. and Giusta, A. D. and Ungaretti, L.", title = " The crystal structure of naujakasite, a double sheet silicate Locality: Tuperssuatsiait Bay, Illimaussaq complex, Narsaq, Greenland", journal = "Gronlands Geologiske Undersogelse: Bulletin", volume = "116", year = "1975", pages = "11--24" }
47	0.836289107	Fe2 K2 Na2 O20 Si8	P-1			0.000537545	4.25E-05			0.002368959	0.022171319	0.0289826		6.98	6.579741799	105.552723	107.7256965	8.18015914	8.666049588	99.77	104.9582574	9.98	9.694675463	114.7107497	113.4910822	42.04080828	9011891	@article{cif-reference-0, author = "Golovachev, V. P. and Drozdov, Y. N. and Kuz'min, E. A. and Belov, N. V.", title = " The crystal structure of phenaxite FeNaK(Si4O10)(KNaFe[Si4O10]) Locality: Khibiny massif, Kola Peninsula, Russia", journal = "Soviet Physics Doklady", volume = "15", year = "1971", pages = "902--904" }
50	0.84301504	Fe2 K2 Na2 O20 Si8	P-1			0.000466458	0.034810565			5.36E-06	0.01117427	0.002747815		6.983	6.712265642	104.965428	109.1310128	8.142	8.346002233	100.9681407	99.95754839	9.93398439	9.686758044	114.13	116.6476157	32.38750167	9012902	@article{cif-reference-0, author = "Rozhdestvenskaya, I. V. and Bannova, I. I. and Nikishova, L. V. and Soboleva, T. V.", title = " The crystal structure of fenaksite K2Na2Fe2Si8O20 Locality: synthetic", journal = "Doklady Earth Sciences", volume = "398", year = "2004", pages = "1029--1033" }
24	0.866517895	Ca3 Fe2 Na12 O36 Si12	Pnnm		0.536439305	0.000715652				0.000450991	0.02806984	2.50E-06		7.426	7.471654383			10.331	10.80900226			10.546	9.207418368			23.1610388	9009546	@article{cif-reference-0, author = "Chernitsova, N. M. and Pudovkina, Z. V. and Voronkov, A. A. and Ilyukhin, V. V. and Pyatenko, Y. A.", title = " Imandrite Na12Ca3Fe2[Si6O18]2 - a representative of a new branch in the lovozerite structural family", journal = "Doklady Akademii Nauk SSSR", volume = "252", year = "1980", pages = "618--621" }
0	0.877327031	Al56.0064 Fe14.08 Na10.56 O384 Si135.9936	Fd-3m	0.001097246		0.010862311				4.16E-06	0.191445421	0.001309063		24.59999	24.94233045											15.44546334	1525060	@article{cif-reference-0, author = "Pearce, J.R. and Mortier, W.J. and Uytterhoeven, J.B. and Lunsford, J.H.", title = " Crystallographic study of the distribution of cations in Y-type zeolites containing Fe(II) and Fe(III)", journal = "Journal of the Chemical Society. Faraday Transactions 1.", volume = "77", year = "1981", pages = "937--946" }
1	0.940869367	Al56.0064 Fe7.36 Na17.92 O384 Si135.9936	Fd-3m	0.000496236		0.001848929				0.18926932	0.074232592	0.002729494		24.71999	25.79016245											51.45308752	1525061	@article{cif-reference-0, author = "Pearce, J.R. and Mortier, W.J. and Lunsford, J.H. and Uytterhoeven, J.B.", title = " Crystallographic study of the distribution of cations in Y-type zeolites containing Fe(II) and Fe(III)", journal = "Journal of the Chemical Society. Faraday Transactions 1.", volume = "77", year = "1981", pages = "937--946" }
11	1	Fe4 Li3.06 Na0.94 O24 Si8	C2/c			0.002280806		0.024716056		8.56E-12	0.045341552	0.01955782		9.6503	9.673101141			8.6908	8.84522819	109.702	107.7810684	5.293	5.328266531			36.19926469	8103779	@article{cif-reference-0, author = "Redhammer, G.J. and Roth, G.", title = " Structural variations in the aegirine solid-solution series (Na, Li) Fe Si2 O6 at 298 K and 80 K", journal = "Zeitschrift fuer Kristallographie (149,1979-)", volume = "217", year = "2002", pages = "63--72" }
48	1	Al8 Fe2 Na12 O52 Si16	C2/m	3.89E-17		0.000194604				9.65E-14	0.024976465	-1.88E-22		15.086	15.70870273			7.993	7.954609022	113.44	111.9855855	10.515	10.1485519			-5.95558673	9012860	@article{cif-reference-0, author = "Khalilov, A. D. and Dzhafarov, N. K. and Mamedov, K. S.", title = " Crystal structure of naujakasite - Na6{Fe[(Si,Al)8Si4O26]}", journal = "Doklady Akademii Nauk Azerbaidzhanskoi SSR", volume = "33", year = "1977", pages = "35--40" }
