# Supplementary material for: Structure-mining: screening structure models by automated fitting to the atomic pair distribution function over large numbers of models
Source: Acta Crystallogr A Found Adv. 2020 Apr 28;76(Pt 3):395–409. doi: 10.1107/S2053273320002028 (PMC7233026; doi:10.1107/S2053273320002028)
Supplement: Supplementary file 1 [file a-76-00395-sup1.zip › SI/NaFeSi2O6_heuristic3_MPD.csv]

	rw	formula	space_group	Al_Uiso_r	B_Uiso_r	C_Uiso_r	Ca_Uiso_r	Fe_Uiso_r	K_Uiso_r	Li_Uiso_r	Na_Uiso_r	O_Uiso_r	Si_Uiso_r	Ti_Uiso_r	a_i	a_r	alpha_i	alpha_r	b_i	b_r	beta_i	beta_r	c_i	c_r	gamma_i	gamma_r	spd_r	db_id	ref
10	0.349142643	Ca1 Fe4 Na3 O24 Si8	C2				0.037702512	0.002751584			0.027436462	0.009806891	0.008722697		12.23671406	12.03931563			8.95454971	8.807964763	123.1402851	122.5334232	9.85143275	9.687741312			34.36736539	mp-1100794	@article{Jain2013, author = {Jain, Anubhav and Ong, Shyue Ping and Hautier, Geoffroy and Chen, Wei and Richards, William Davidson and Dacek, Stephen and Cholia, Shreyas and Gunter, Dan and Skinner, David and Ceder, Gerbrand and Persson, Kristin a.}, doi = {10.1063/1.4812323}, issn = {2166532X}, journal = {APL Materials}, number = {1}, pages = {011002}, title = {{The Materials Project: A materials…
8	0.358514619	Ca4 Fe10 Na6 O60 Si20	P1				0.024186742	0.000305283			0.018076235	0.009671119	0.005716569		9.44521876	9.377188608	109.2081338	109.3996818	10.35727518	10.21826138	94.04490276	94.49746442	12.36968261	12.03769406	92.81400878	92.36575306	36.41179411	mp-735984	@article{Jain2013, author = {Jain, Anubhav and Ong, Shyue Ping and Hautier, Geoffroy and Chen, Wei and Richards, William Davidson and Dacek, Stephen and Cholia, Shreyas and Gunter, Dan and Skinner, David and Ceder, Gerbrand and Persson, Kristin a.}, doi = {10.1063/1.4812323}, issn = {2166532X}, journal = {APL Materials}, number = {1}, pages = {011002}, title = {{The Materials Project: A materials…
7	0.369411566	Ca1 Fe2 Na1 O12 Si4	C2				0.018184992	0.00339392			2.039871092	0.014161096	0.008872594		12.31806233	12.03872532			9.01969119	8.810187447	129.8242972	129.959715	5.35256811	5.321749912			34.35886028	mp-694890	@article{Jain2013, author = {Jain, Anubhav and Ong, Shyue Ping and Hautier, Geoffroy and Chen, Wei and Richards, William Davidson and Dacek, Stephen and Cholia, Shreyas and Gunter, Dan and Skinner, David and Ceder, Gerbrand and Persson, Kristin a.}, doi = {10.1063/1.4812323}, issn = {2166532X}, journal = {APL Materials}, number = {1}, pages = {011002}, title = {{The Materials Project: A materials…
14	0.371064526	Fe6 Li1 Na5 O36 Si12	C2					0.003165753		1.27E-06	0.022649921	0.01470399	0.010137985		16.63393166	16.42400534			8.87381301	8.816992658	110.1876059	109.6868496	9.62658438	9.53511515			35.6488442	mp-767564	@article{Jain2013, author = {Jain, Anubhav and Ong, Shyue Ping and Hautier, Geoffroy and Chen, Wei and Richards, William Davidson and Dacek, Stephen and Cholia, Shreyas and Gunter, Dan and Skinner, David and Ceder, Gerbrand and Persson, Kristin a.}, doi = {10.1063/1.4812323}, issn = {2166532X}, journal = {APL Materials}, number = {1}, pages = {011002}, title = {{The Materials Project: A materials…
15	0.413706313	Fe2 Li1 Na1 O12 Si4	C2					0.002558913		5.29E-05	0.01738292	0.01350765	0.012262824		9.79011431	9.691017916			8.87354836	8.825934821	108.8804433	107.7021368	5.36311692	5.324773783			35.06428642	mp-853133	@article{Jain2013, author = {Jain, Anubhav and Ong, Shyue Ping and Hautier, Geoffroy and Chen, Wei and Richards, William Davidson and Dacek, Stephen and Cholia, Shreyas and Gunter, Dan and Skinner, David and Ceder, Gerbrand and Persson, Kristin a.}, doi = {10.1063/1.4812323}, issn = {2166532X}, journal = {APL Materials}, number = {1}, pages = {011002}, title = {{The Materials Project: A materials…
20	0.503336236	Fe10 Li9 Na1 O60 Si20	C2					0.002128924		3.93E-09	0.00097194	0.018983289	0.012522431		16.84145932	16.52092876			8.78014575	8.814141274	110.8228498	110.3643306	15.72150395	15.90076198			33.90250365	mp-1101479	@article{Jain2013, author = {Jain, Anubhav and Ong, Shyue Ping and Hautier, Geoffroy and Chen, Wei and Richards, William Davidson and Dacek, Stephen and Cholia, Shreyas and Gunter, Dan and Skinner, David and Ceder, Gerbrand and Persson, Kristin a.}, doi = {10.1063/1.4812323}, issn = {2166532X}, journal = {APL Materials}, number = {1}, pages = {011002}, title = {{The Materials Project: A materials…
16	0.641870616	Fe8 Li6 Na2 O48 Si16	P1					0.004006297		0.017139976	1.41E-05	0.042350072	0.00484742		5.3661009	5.323573761	86.84573278	85.8535134	6.60034305	6.8996379	87.05604505	87.62089237	25.56865931	24.80294816	75.34245145	76.42993851	28.65969555	mp-775132	@article{Jain2013, author = {Jain, Anubhav and Ong, Shyue Ping and Hautier, Geoffroy and Chen, Wei and Richards, William Davidson and Dacek, Stephen and Cholia, Shreyas and Gunter, Dan and Skinner, David and Ceder, Gerbrand and Persson, Kristin a.}, doi = {10.1063/1.4812323}, issn = {2166532X}, journal = {APL Materials}, number = {1}, pages = {011002}, title = {{The Materials Project: A materials…
21	0.678299291	Fe10 Na4 O40 Si12 Ti2	P-1					0.005563902			9.46E-06	0.04739869	0.001511806	-1.93E-12	9.06161119	9.101091243	115.1161877	115.4732412	9.84138518	9.670112981	83.24148531	82.51191565	10.55470144	10.77180291	114.1955308	115.7199468	24.66440144	mp-566861	@article{Cannillo1971, author = "Cannillo, E. and Mazzi, F. and Fang, J.H. and Robinson, P.D. and Ohya, Y.", title = "The crystal structure of aenigmatite", journal = "American Mineralogist", year = "1971", volume = "56", pages = "427-445", ASTM_id = "AMMIAY" }
3	0.679846471	B2 Fe2 Na6 O14 Si2	P2_1/m		8.68E-08			0.000126618			0.238057439	0.049453006	0.00016077		5.27729725	5.263234099			6.69508361	6.104812747	91.93078803	88.50787241	8.96209528	8.870456144			14.87229084	mp-771581	@article{Jain2013, author = {Jain, Anubhav and Ong, Shyue Ping and Hautier, Geoffroy and Chen, Wei and Richards, William Davidson and Dacek, Stephen and Cholia, Shreyas and Gunter, Dan and Skinner, David and Ceder, Gerbrand and Persson, Kristin a.}, doi = {10.1063/1.4812323}, issn = {2166532X}, journal = {APL Materials}, number = {1}, pages = {011002}, title = {{The Materials Project: A materials…
0	0.750530534	Al4 Fe1 Na6 O26 Si8	P-1	1.22E-05				0.000144206			0.001209077	0.032394179	0.011257457		8.10347314	7.979037024	111.114486	110.8500899	8.59401663	8.467863802	89.9067769	92.6181667	10.59008019	10.61397661	117.9667113	115.7335937	29.18015258	mp-39647	@article{Jain2013, author = {Jain, Anubhav and Ong, Shyue Ping and Hautier, Geoffroy and Chen, Wei and Richards, William Davidson and Dacek, Stephen and Cholia, Shreyas and Gunter, Dan and Skinner, David and Ceder, Gerbrand and Persson, Kristin a.}, doi = {10.1063/1.4812323}, issn = {2166532X}, journal = {APL Materials}, number = {1}, pages = {011002}, title = {{The Materials Project: A materials…
1	0.760117802	Al4 Fe1 Na6 O26 Si8	P1	6.14E-05				0.007489816			0.001669515	0.022962029	0.000105945		8.08926632	8.116424549	110.7075436	110.6971684	8.60791849	8.453046105	89.77422713	93.54150586	10.59240992	10.66625902	117.7411356	115.1574961	25.3745097	mp-42298	@article{Jain2013, author = {Jain, Anubhav and Ong, Shyue Ping and Hautier, Geoffroy and Chen, Wei and Richards, William Davidson and Dacek, Stephen and Cholia, Shreyas and Gunter, Dan and Skinner, David and Ceder, Gerbrand and Persson, Kristin a.}, doi = {10.1063/1.4812323}, issn = {2166532X}, journal = {APL Materials}, number = {1}, pages = {011002}, title = {{The Materials Project: A materials…
4	0.768087481	C2 Fe2 Na6 O14 Si2	P2_1/m			0.002895198		0.000683475			0.079733105	0.051306434	8.80E-06		5.25421168	5.235314821			6.61271626	6.375117029	90.66956948	88.56966112	9.01231143	8.768623458			18.21648896	mp-771513	@article{Jain2013, author = {Jain, Anubhav and Ong, Shyue Ping and Hautier, Geoffroy and Chen, Wei and Richards, William Davidson and Dacek, Stephen and Cholia, Shreyas and Gunter, Dan and Skinner, David and Ceder, Gerbrand and Persson, Kristin a.}, doi = {10.1063/1.4812323}, issn = {2166532X}, journal = {APL Materials}, number = {1}, pages = {011002}, title = {{The Materials Project: A materials…
5	0.777815348	C2 Fe2 Na4 O14 Si2	P2_1/m			0.004972149		0.000379613			0.000646932	0.247349877	0.000194999		5.29347552	5.171150974			6.51124823	6.324432552	90.69428098	80.59201148	9.21102208	9.291704603			16.48476594	mp-772576	@article{Jain2013, author = {Jain, Anubhav and Ong, Shyue Ping and Hautier, Geoffroy and Chen, Wei and Richards, William Davidson and Dacek, Stephen and Cholia, Shreyas and Gunter, Dan and Skinner, David and Ceder, Gerbrand and Persson, Kristin a.}, doi = {10.1063/1.4812323}, issn = {2166532X}, journal = {APL Materials}, number = {1}, pages = {011002}, title = {{The Materials Project: A materials…
12	0.781155337	Fe8 Li7 Na1 O48 Si16	P1					2.56E-05		0.217309117	0.006375069	0.053466036	0.014470297		5.35966455	5.352622174	86.11598531	85.37657131	12.89298382	11.2265535	81.16839432	80.63930631	12.89965336	14.3654961	81.14887968	81.66007969	8.838197974	mp-775490	@article{Jain2013, author = {Jain, Anubhav and Ong, Shyue Ping and Hautier, Geoffroy and Chen, Wei and Richards, William Davidson and Dacek, Stephen and Cholia, Shreyas and Gunter, Dan and Skinner, David and Ceder, Gerbrand and Persson, Kristin a.}, doi = {10.1063/1.4812323}, issn = {2166532X}, journal = {APL Materials}, number = {1}, pages = {011002}, title = {{The Materials Project: A materials…
2	0.781332414	Al4 Fe1 Na6 O26 Si8	P1	4.14E-06				0.000388593			0.000428761	0.017798457	0.005840291		8.08321897	8.16237722	110.8075405	110.6247192	8.59555042	8.470051537	89.95719149	93.10755624	10.63388676	10.6703594	118.019912	114.927329	25.0695073	mp-705484	@article{Jain2013, author = {Jain, Anubhav and Ong, Shyue Ping and Hautier, Geoffroy and Chen, Wei and Richards, William Davidson and Dacek, Stephen and Cholia, Shreyas and Gunter, Dan and Skinner, David and Ceder, Gerbrand and Persson, Kristin a.}, doi = {10.1063/1.4812323}, issn = {2166532X}, journal = {APL Materials}, number = {1}, pages = {011002}, title = {{The Materials Project: A materials…
11	0.834875987	Fe2 K2 Na2 O20 Si8	P-1					-9.25E-05	0.021247968		0.0002282	0.019126643	0.004283095		7.05698826	6.694557812	105.2192374	108.3524474	8.30659384	8.146943897	101.1291589	94.83848634	10.06901063	9.20613663	113.8396358	115.7925403	39.58757155	mp-19130	@article{Brandao2009, author = "Brandao, P. and Rocha, J. and Reis, M.S. and dos Santos, A.M. and Jin, R.", title = "Magnetic properties of K Na M Si4 O10 compounds (M = Mn, Fe, Cu)", journal = "Journal of Solid State Chemistry", year = "2009", volume = "182", pages = "253-258", ASTM_id = "JSSCBI" } @article{Rozhdestvenskaya2004, author = "Rozhdestvenskaya, I.V. and Bannova, I.I. and Nikishova, L…
9	0.844555425	Ca1 Fe4 Na3 O24 Si8	C2				0.30349362	3.28E-06			0.012472583	0.000129186	0.059425554		12.44064313	12.3573935			9.18712539	9.179196669	123.9136547	124.7758014	10.89162675	10.76976809			35.72800762	mp-698686	@article{Jain2013, author = {Jain, Anubhav and Ong, Shyue Ping and Hautier, Geoffroy and Chen, Wei and Richards, William Davidson and Dacek, Stephen and Cholia, Shreyas and Gunter, Dan and Skinner, David and Ceder, Gerbrand and Persson, Kristin a.}, doi = {10.1063/1.4812323}, issn = {2166532X}, journal = {APL Materials}, number = {1}, pages = {011002}, title = {{The Materials Project: A materials…
6	0.885177075	Ca3 Fe4 Na1 O24 Si8	C2				0.000139057	1.86E-05			1.481079663	0.099423338	0.034597164		11.96892021	11.89408709			9.54926149	9.393866421	120.8455002	120.8644914	10.80381025	11.19656853			30.60371659	mp-705483	@article{Jain2013, author = {Jain, Anubhav and Ong, Shyue Ping and Hautier, Geoffroy and Chen, Wei and Richards, William Davidson and Dacek, Stephen and Cholia, Shreyas and Gunter, Dan and Skinner, David and Ceder, Gerbrand and Persson, Kristin a.}, doi = {10.1063/1.4812323}, issn = {2166532X}, journal = {APL Materials}, number = {1}, pages = {011002}, title = {{The Materials Project: A materials…
18	0.885312863	Fe4 Li4 Na8 O60 Si24	Cmce					-6.39E-05		0.338512368	1.07E-05	0.04274291	0.004856717		14.26615172	13.12474092			17.54517656	16.47903989			10.2174395	9.829718332			25.3021487	mp-19616	@article{Sandomirskii1975, author = "Sandomirskii, P.A.", title = "Kristallicheskaya struktura Na2 Li Fe (Si2 O3)3", journal = "Doklady Akademii Nauk SSSR", year = "1975", volume = "221", pages = "842-845", ASTM_id = "DANKAS" } @article{Johnsen1978, author = "Johnsen, O. and Nielsen, K. and Sotofte, I.", title = "The crystal structure of Emeleusite, a novel example of Sechser-Doppelkette", journa…
17	0.896984142	Fe8 Li6 Na2 O48 Si16	P-1					0.00464342		1.23E-06	0.017521092	0.007002566	0.00400955		6.59407727	7.01566012	75.42581465	82.68781051	10.72267941	10.8796848	84.01472845	82.82369645	13.18638204	12.31695195	75.43146649	68.11792833	29.96682956	mp-775021	@article{Jain2013, author = {Jain, Anubhav and Ong, Shyue Ping and Hautier, Geoffroy and Chen, Wei and Richards, William Davidson and Dacek, Stephen and Cholia, Shreyas and Gunter, Dan and Skinner, David and Ceder, Gerbrand and Persson, Kristin a.}, doi = {10.1063/1.4812323}, issn = {2166532X}, journal = {APL Materials}, number = {1}, pages = {011002}, title = {{The Materials Project: A materials…
13	1	Fe10 Li4 Na6 O60 Si20	P1					0.019892081		-1.03E-14	-0.065603614	0.103944226	-0.007662359		6.61171086	6.808142973	85.39730178	89.53984059	7.45431664	7.692048611	86.36678625	95.09397612	22.60943795	20.86958119	85.24394562	81.62007574	22.41481719	mp-775329	@article{Jain2013, author = {Jain, Anubhav and Ong, Shyue Ping and Hautier, Geoffroy and Chen, Wei and Richards, William Davidson and Dacek, Stephen and Cholia, Shreyas and Gunter, Dan and Skinner, David and Ceder, Gerbrand and Persson, Kristin a.}, doi = {10.1063/1.4812323}, issn = {2166532X}, journal = {APL Materials}, number = {1}, pages = {011002}, title = {{The Materials Project: A materials…
19	1	Fe10 Li1 Na9 O60 Si20	P1												9.80861938		94.86315299		10.38370218		98.25648977		11.2502826		99.11177409			mp-775304	@article{Jain2013, author = {Jain, Anubhav and Ong, Shyue Ping and Hautier, Geoffroy and Chen, Wei and Richards, William Davidson and Dacek, Stephen and Cholia, Shreyas and Gunter, Dan and Skinner, David and Ceder, Gerbrand and Persson, Kristin a.}, doi = {10.1063/1.4812323}, issn = {2166532X}, journal = {APL Materials}, number = {1}, pages = {011002}, title = {{The Materials Project: A materials…
