# Supplementary material for: Structure-mining: screening structure models by automated fitting to the atomic pair distribution function over large numbers of models
Source: Acta Crystallogr A Found Adv. 2020 Apr 28;76(Pt 3):395–409. doi: 10.1107/S2053273320002028 (PMC7233026; doi:10.1107/S2053273320002028)
Supplement: Supplementary file 1 [file a-76-00395-sup1.zip › SI/NaFeSi2O6_heuristic4_COD.csv]

	rw	formula	space_group	A_Uiso_r	Ag_Uiso_r	Al_Uiso_r	B_Uiso_r	Ba_Uiso_r	Be_Uiso_r	Bi_Uiso_r	Br_Uiso_r	C_Uiso_r	Ca_Uiso_r	Cd_Uiso_r	Ce_Uiso_r	Cl_Uiso_r	Co_Uiso_r	Cr_Uiso_r	Cs_Uiso_r	Cu_Uiso_r	D_Uiso_r	Dy_Uiso_r	Er_Uiso_r	Eu_Uiso_r	F_Uiso_r	Fe_Uiso_r	G_Uiso_r	Ga_Uiso_r	Gd_Uiso_r	Ge_Uiso_r	H_Uiso_r	Hf_Uiso_r	Ho_Uiso_r	I_Uiso_r	In_Uiso_r	K_Uiso_r	L_Uiso_r	La_Uiso_r	Li_Uiso_r	Lu_Uiso_r	Mg_Uiso_r	Mn_Uiso_r	Mo_Uiso_r	N_Uiso_r	Na_Uiso_r	Nb_Uiso_r	Nd_Uiso_r	Ni_Uiso_r	Np_Uiso_r
709	0.344690035	Ga4 Na4 O24 Si8	C2/c																									0.005377319																	0.017394369
2935	0.344690035	Ga4 Na4 O24 Si8	C2/c																									0.005377336																	0.017394358
2809	0.3447126	Ga4 Na4 O24 Si8	C2/c																									0.005368261																	0.017281543
2810	0.345003685	Ga4 Na4 O24 Si8	C2/c																									0.005390239																	0.017214071
2811	0.345616913	Ga4 Na4 O24 Si8	C2/c																									0.005406438																	0.017200397
2813	0.345751204	Ga4 Na4 O24 Si8	C2/c																									0.005410553																	0.017155691
2812	0.345756241	Ga4 Na4 O24 Si8	C2/c																									0.005417556																	0.017127351
2983	0.347615799	Fe4 Na4 O24 Si8	C2/c																							0.003279315																			0.024908862
2513	0.348361677	Fe4 Na4 O24 Si8	C2/c																							0.003516566																			0.021368779
2512	0.350587719	Fe4 Na4 O24 Si8	C2/c																							0.003295755																			0.020793892
1856	0.351659125	Fe4 Na4 O24 Si8	C2/c																							0.003286658																			0.022083165
2984	0.352319668	Fe4 Na4 O24 Si8	C2/c																							0.003478372																			0.026646055
2805	0.352680004	Fe4 Na4 O24 Si8	C2/c																							0.003209748																			0.02267201
2982	0.35268085	Fe4 Na4 O24 Si8	C2/c																							0.003140837																			0.023936743
1857	0.353446806	Fe4 Na4 O24 Si8	C2/c																							0.003466919																			0.022015542
2816	0.3539135	Fe4 Na4 O24 Si8	C2/c																							0.003026432																			0.023186517
2981	0.354300648	Fe4 Na4 O24 Si8	C2/c																							0.003243523																			0.022515851
2804	0.354649484	Fe4 Na4 O24 Si8	C2/c																							0.003202069																			0.022770763
1858	0.355266976	Fe4 Na4 O24 Si8	C2/c																							0.003536768																			0.021555222
2985	0.355447766	Fe4 Na4 O24 Si8	C2/c																							0.003635928																			0.027646431
2987	0.356090366	Fe4 Na4 O24 Si8	C2/c																							0.003996081																			0.026996725
415	0.356353784	Cr4 Na4 O24 Si8	C2/c															0.001120183																											0.01124983
1879	0.356353784	Cr4 Na4 O24 Si8	C2/c															0.001120299																											0.011250569
2986	0.357339929	Fe4 Na4 O24 Si8	C2/c																							0.003819394																			0.02680457
1859	0.357491599	Fe4 Na4 O24 Si8	C2/c																							0.003639222																			0.021375902
2385	0.358234639	Cr4 Na4 O24 Si8	C2/c															0.00105545																											0.012314445
1880	0.359154039	Cr4 Na4 O24 Si8	C2/c															0.001113241																											0.01048436
2383	0.360334834	Cr4 Na4 O24 Si8	C2/c															0.001106139																											0.010608448
2384	0.360416711	Cr4 Na4 O24 Si8	C2/c															0.001068005																											0.011193867
1881	0.360648671	Cr4 Na4 O24 Si8	C2/c															0.001334347																											0.011776266
2387	0.361381658	Cr4 Na4 O24 Si8	C2/c															0.001357221																											0.01473011
2386	0.361524764	Cr4 Na4 O24 Si8	C2/c															0.001140767																											0.012348351
2552	0.362602333	Fe3.968 Na3.912 O24 Si7.84	C2/c																							0.003272172																			0.024039795
2988	0.362629418	Fe4 Na4 O24 Si8	C2/c																							0.00388509																			0.026095506
2391	0.363055756	Cr4 Na4 O24 Si8	C2/c															0.001254365																											0.014540463
2392	0.367703403	Cr4 Na4 O24 Si8	C2/c															0.001436169																											0.015352284
2388	0.369020187	Cr4 Na4 O24 Si8	C2/c															0.001351202																											0.01304211
3022	0.370829262	Na4 O24 Si8 V4	C2/c																																										0.017962064
3021	0.371017162	Na4 O24 Si8 V4	C2/c																																										0.017062952
2394	0.371080081	Cr4 Na4 O24 Si8	C2/c															0.002149276																											0.013861345
2389	0.371908935	Cr4 Na4 O24 Si8	C2/c															0.001268158																											0.014232099
749	0.37377368	Na4 O24 Si8 V4	C2/c																																										0.016426105
2395	0.373861332	Cr4 Na4 O24 Si8	C2/c															0.001797246																											0.013976953
2393	0.375568575	Cr4 Na4 O24 Si8	C2/c															0.001681321																											0.013332162
3023	0.376153284	Na4 O24 Si8 V4	C2/c																																										0.018472214
2390	0.377349435	Cr4 Na4 O24 Si8	C2/c															0.001637059																											0.014729344
3024	0.378493429	Na4 O24 Si8 V4	C2/c																																										0.019413596
3028	0.379065126	Na4 O24 Si8 V4	C2/c																																										0.01944182
3029	0.379999599	Na4 O24 Si8 V4	C2/c																																										0.018662234
3025	0.382266869	Na4 O24 Si8 V4	C2/c																																										0.017683632
3027	0.383032817	Na4 O24 Si8 V4	C2/c																																										0.018171112
832	0.383340571	Na2 O12 Si4 Ti2	P-1																																										0.016900485
831	0.383730041	Na2 O12 Si4 Ti2	P-1																																										0.017307499
834	0.384009463	Na2 O12 Si4 Ti2	P-1																																										0.016241889
833	0.38499717	Na2 O12 Si4 Ti2	P-1																																										0.016271162
3026	0.385262028	Na4 O24 Si8 V4	C2/c																																										0.018425617
2045	0.38582927	Ca4 Ni4 O24 Si8	C2/c										0.023720005																																			0.004807179
837	0.386347405	Na2 O12 Si4 Ti2	P-1																																										0.01542337
835	0.386349868	Na2 O12 Si4 Ti2	P-1																																										0.015304055
1977	0.386368497	Ca4 Ni4 O24 Si8	C2/c										0.023762538																																			0.004494594
836	0.387184649	Na2 O12 Si4 Ti2	P-1																																										0.015575372
838	0.387190177	Na2 O12 Si4 Ti2	P-1																																										0.015036866
839	0.387356769	Na2 O12 Si4 Ti2	P-1																																										0.014288609
827	0.388811541	Na4 O24 Si8 Ti4	C2/c																																										0.020719146
828	0.389190241	Na4 O24 Si8 Ti4	C2/c																																										0.020851489
825	0.389368179	Na4 O24 Si8 Ti4	C2/c																																										0.02098684
829	0.389490986	Na4 O24 Si8 Ti4	C2/c																																										0.020739509
826	0.389580429	Na4 O24 Si8 Ti4	C2/c																																										0.020851484
830	0.390107352	Na4 O24 Si8 Ti4	C2/c																																										0.020784719
2918	0.397302217	Ca4 O24 Si8 Zn4	C2/c										0.032215757
766	0.39735849	Ca4 O24 Si8 Zn4	C2/c										0.033430051
2709	0.39814852	Mn4 Na4 O24 Si8	C2/c																																							0.001100777			0.017841133
1911	0.398611902	Ca4 Mg4 O24 Si8	C2/c										0.0008626																												0.017382608
1978	0.404300962	Ca4 Co4 O24 Si8	C2/c										0.027315745				0.006002603
2854	0.413961356	Al4 Na4 O24 Si8	C2/c			0.001459045																																							0.00758451
2834	0.414691326	Al4 Na4 O24 Si8	C2/c			0.001053129																																							0.007815681
2835	0.415113118	Al4 Na4 O24 Si8	C2/c			0.001204932																																							0.008440977
2833	0.415883294	Al4 Na4 O24 Si8	C2/c			0.001342653																																							0.007160443
2832	0.416219388	Al4 Na4 O24 Si8	C2/c			0.001127195																																							0.007470055
2853	0.417850957	Al4 Na4 O24 Si8	C2/c			0.001155634																																							0.006438652
2831	0.419131933	Al4 Na4 O24 Si8	C2/c			0.001174158																																							0.007085947
2830	0.41972173	Al4 Na4 O24 Si8	C2/c			0.001095738																																							0.006836291
1867	0.419731853	Ca4 Fe4 O24 Si8	C2/c										0.029333727													0.006062843
2930	0.420304533	Na4 O24 Sc4 Si8	C2/c																																										0.028409053
2817	0.420358215	Ca3.96 Fe4.04 O24 Si8	C2/c										0.022943517													0.006454184
1868	0.420714019	Ca4 Fe4 O24 Si8	C2/c										0.029579558													0.006058665
2829	0.420908448	Al4 Na4 O24 Si8	C2/c			0.000949306																																							0.006671394
2850	0.421493922	Ca4 Fe4 O24 Si8	C2/c										0.023252277													0.006585802
1866	0.421666586	Ca4 Fe4 O24 Si8	C2/c										0.026895585													0.006329333
2917	0.422111211	Ca4 Fe4 O24 Si8	C2/c										0.023128596													0.00654278
2144	0.422136988	Ca4 Fe4 O24 Si8	C2/c										0.022269011													0.006553344
2801	0.422199972	Ca4 Fe4 O24 Si8	C2/c										0.022994716													0.006492911
2852	0.422387317	Al4 Na4 O24 Si8	C2/c			0.001149356																																							0.006623026
2143	0.422395515	Ca4 Fe4 O24 Si8	C2/c										0.02344661													0.006531553
3006	0.422436154	Al4 Na4 O24 Si8	C2/c			0.001091809																																							0.006267713
2990	0.422479486	Al4 Na4 O24 Si8	C2/c			0.001072775																																							0.006082387
3004	0.422483263	Al4 Na4 O24 Si8	C2/c			0.0010873																																							0.006101542
3002	0.422503712	Al4 Na4 O24 Si8	C2/c			0.001098162																																							0.006149495
2996	0.422528098	Al4 Na4 O24 Si8	C2/c			0.001091571																																							0.006095395
2993	0.422546903	Al4 Na4 O24 Si8	C2/c			0.001078635																																							0.006146592
2997	0.422583391	Al4 Na4 O24 Si8	C2/c			0.001076862																																							0.006043382
2999	0.422624335	Al4 Na4 O24 Si8	C2/c			0.001097805																																							0.006140406
2991	0.422624418	Al4 Na4 O24 Si8	C2/c			0.001076767																																							0.006152315
2989	0.4226246	Al4 Na4 O24 Si8	C2/c			0.001088066																																							0.006150487
2994	0.422630477	Al4 Na4 O24 Si8	C2/c			0.001078934																																							0.006159479
3007	0.422662378	Al4 Na4 O24 Si8	C2/c			0.001088151																																							0.00620323
3005	0.422673032	Al4 Na4 O24 Si8	C2/c			0.001104108																																							0.006122091
2992	0.422674825	Al4 Na4 O24 Si8	C2/c			0.001078923																																							0.006134575
3003	0.422700253	Al4 Na4 O24 Si8	C2/c			0.001081673																																							0.006140305
3009	0.422748563	Al4 Na4 O24 Si8	C2/c			0.001076727																																							0.006088764
2995	0.422772995	Al4 Na4 O24 Si8	C2/c			0.001076404																																							0.006235435
3008	0.422784572	Al4 Na4 O24 Si8	C2/c			0.001068957																																							0.006244194
3001	0.422786954	Al4 Na4 O24 Si8	C2/c			0.001084114																																							0.006258859
3011	0.422794621	Al4 Na4 O24 Si8	C2/c			0.001082132																																							0.006230369
2998	0.42279997	Al4 Na4 O24 Si8	C2/c			0.001070702																																							0.006181098
3012	0.422815965	Al4 Na4 O24 Si8	C2/c			0.001088718																																							0.006286812
3016	0.4228255	Al4 Na4 O24 Si8	C2/c			0.001094176																																							0.006399503
3000	0.422881981	Al4 Na4 O24 Si8	C2/c			0.00106775																																							0.006155682
3017	0.422915979	Al4 Na4 O24 Si8	C2/c			0.001101289																																							0.006331756
742	0.422922387	Na4 O24 Sc4 Si8	C2/c																																										0.028359564
1871	0.422935936	Al4 Na4 O24 Si8	C2/c			0.001127279																																							0.006776637
3014	0.42296286	Al4 Na4 O24 Si8	C2/c			0.001085995																																							0.006234965
3010	0.422985059	Al4 Na4 O24 Si8	C2/c			0.001099226																																							0.006251563
1865	0.423055151	Ca4 Fe4 O24 Si8	C2/c										0.022663672													0.006551356
3013	0.423063199	Al4 Na4 O24 Si8	C2/c			0.001093012																																							0.006230019
3015	0.42311847	Al4 Na4 O24 Si8	C2/c			0.001089956																																							0.006245396
2802	0.423120243	Ca4 Fe4 O24 Si8	C2/c										0.020912222													0.0066852
2815	0.423293777	Al4 Na4 O24 Si8	C2/c			0.001072006																																							0.006621747
2828	0.423546105	Al4 Na4 O24 Si8	C2/c			0.001111851																																							0.006600189
2851	0.42362555	Ca4 Fe4 O24 Si8	C2/c										0.021829791													0.00615327
1835	0.423782672	Al4 Na4 O24 Si8	C2/c			0.001125617																																							0.00665786
2146	0.423905838	Ca4 Fe4 O24 Si8	C2/c										0.021130243													0.006468729
2152	0.423920108	Ca4 Fe4 O24 Si8	C2/c										0.022228856													0.005226976
2803	0.423989923	Ca4 Fe4 O24 Si8	C2/c										0.019554987													0.006765921
1872	0.424640029	Al4 Na4 O24 Si8	C2/c			0.001166853																																							0.007316689
2145	0.424684076	Ca4 Fe4 O24 Si8	C2/c										0.021065004													0.006500761
2151	0.425025296	Ca4 Fe4 O24 Si8	C2/c										0.020418585													0.005622432
2147	0.425684484	Ca4 Fe4 O24 Si8	C2/c										0.021353676													0.006150334
2153	0.426143268	Ca4 Fe4 O24 Si8	C2/c										0.022629236													0.005140293
2154	0.426162946	Ca4 Fe4 O24 Si8	C2/c										0.02247371													0.004966222
1873	0.426233974	Al4 Na4 O24 Si8	C2/c			0.001203822																																							0.007755435
1869	0.426973914	Ca4 Fe4 O24 Si8	C2/c										0.030715738													0.003681151
1870	0.427174786	Ca4 Fe4 O24 Si8	C2/c										0.031641459													0.003490587
2148	0.427227564	Ca4 Fe4 O24 Si8	C2/c										0.019969201													0.006294935
2150	0.427267517	Ca4 Fe4 O24 Si8	C2/c										0.020799088													0.005755755
1874	0.427409784	Al4 Na4 O24 Si8	C2/c			0.001244672																																							0.007968448
2149	0.427820276	Ca4 Fe4 O24 Si8	C2/c										0.019965343													0.006009135
1903	0.436703171	Ca2.8 Fe5.2 O24 Si8	C2/c										0.035455317													0.006973197
2947	0.440722936	Mg2 Na4 O24 Si10	P2/c																																						0.001895373				0.006863516
1836	0.443262333	Ca4 Mn4 O24 Si8	C2/c										0.018161527																													0.006867607
3058	0.444014293	Ga4 Li4 O24 Si8	C2/c																									0.002877037											2.42E-05
3057	0.445645402	Ga4 Li4 O24 Si8	C2/c																									0.002766209											1.49E-05
3056	0.450040322	Ga4 Li4 O24 Si8	C2/c																									0.002704337											-7.81E-05
3055	0.451770541	Ga4 Li4 O24 Si8	C2/c																									0.002316078											8.68E-22
3040	0.452975498	Ga4 Li4 O24 Si8	P2_1/c																									0.001361385											0.011183455
3041	0.453126226	Ga4 Li4 O24 Si8	P2_1/c																									0.001353704											0.010514096
3039	0.453292383	Ga4 Li4 O24 Si8	P2_1/c																									0.001332832											0.012189694
3054	0.453932019	Ga4 Li4 O24 Si8	C2/c																									0.002282352											-0.000285833
3042	0.454092861	Ga4 Li4 O24 Si8	P2_1/c																									0.001514718											0.010366068
3038	0.45411432	Ga4 Li4 O24 Si8	P2_1/c																									0.001308113											0.013761095
3043	0.454236013	Ga4 Li4 O24 Si8	P2_1/c																									0.001674936											0.011577698
3037	0.454698241	Ga4 Li4 O24 Si8	P2_1/c																									0.001318882											0.014419116
3044	0.455411856	Ga4 Li4 O24 Si8	P2_1/c																									0.002289127											0.013625148
705	0.455536137	Ga4 Li4 O24 Si8	P2_1/c																									0.001732181											0.010739138
2934	0.455536368	Ga4 Li4 O24 Si8	P2_1/c																									0.001731839											0.010741487
3053	0.456491565	Ga4 Li4 O24 Si8	C2/c																									0.002392571											0.007214727
518	0.457154894	Ca4 Mn4 O24 Si8	C2/c										0.049759729																													0.002241054
3052	0.458849914	Ga4 Li4 O24 Si8	C2/c																									0.002215374											0.010868676
9	0.459149186	Ca4 Mg4 O24 Si8	C2/c										0.014855864																												0.000436899
339	0.459215393	Ca3.48 Mg4.52 O24 Si8	C2/c										0.014168037																												0.000452041
8	0.459747729	Ca4 Mg4 O24 Si8	C2/c										0.014908241																												0.000485541
1947	0.459926736	Ca4 Mg4 O24 Si8	C2/c										0.01399874																												0.000579209
2452	0.459973195	Ca3.56 Mg4.44 O24 Si8	C2/c										0.014219577																												0.000267143
1946	0.460401736	Ca4 Mg4 O24 Si8	C2/c										0.014013473																												0.000554425
7	0.460411621	Ca4 Mg4 O24 Si8	C2/c										0.014655843																												0.0005173
5	0.460488112	Ca4 Mg4 O24 Si8	C2/c										0.014527817																												0.00057904
3051	0.461123917	Ga4 Li4 O24 Si8	C2/c																									0.002243922											0.011994735
4	0.461245733	Ca4 Mg4 O24 Si8	C2/c										0.013893567																												0.000591336
3	0.461538563	Ca4 Mg4 O24 Si8	C2/c										0.013671543																												0.000573445
3045	0.461787071	Ga4 Li4 O24 Si8	P2_1/c																									0.002412962											0.015714802
1945	0.461939488	Ca4 Mg4 O24 Si8	C2/c										0.01429314																												0.00047347
2485	0.462157842	Ca3.2 Mg4.8 O24 Si8	C2/c										0.017412287																												0.000422074
3050	0.462251094	Ga4 Li4 O24 Si8	C2/c																									0.00219059											0.012822385
3049	0.462774779	Ga4 Li4 O24 Si8	C2/c																									0.002186539											0.013824309
1944	0.462982031	Ca4 Mg4 O24 Si8	C2/c										0.014084506																												0.000629988
3047	0.463166646	Ga4 Li4 O24 Si8	C2/c																									0.002178823											0.014448633
2	0.463449054	Ca4 Mg4 O24 Si8	C2/c										0.013713984																												0.000604105
3048	0.463603254	Ga4 Li4 O24 Si8	C2/c																									0.002159071											0.01365805
2046	0.463705178	Ca4 Mg4 O24 Si8	C2/c										0.014887013																												0.000400424
3046	0.463761635	Ga4 Li4 O24 Si8	C2/c																									0.002174375											0.013825334
741	0.464532499	Ga4 Li4 O24 Si8	C2/c																									0.002161593											0.01428449
2925	0.464805838	Ga4 Li4 O24 Si8	C2/c																									0.00216601											0.014763184
2749	0.464840032	Ga4 Li4 O24 Si8	C2/c																									0.002170813											0.015315764
2475	0.464890022	Ca4 Mg4 O24 Si8	C2/c										0.013647052																												0.000596054
1	0.465489778	Ca4 Mg4 O24 Si8	C2/c										0.013458643																												0.000495559
1943	0.465515779	Ca4 Mg4 O24 Si8	C2/c										0.013545267																												0.000490556
1860	0.466160009	Ca4 Mg4 O24 Si8	C2/c										0.013392619																												0.00049658
0	0.466169087	Ca4 Mg4 O24 Si8	C2/c										0.013327289																												0.000507948
2486	0.466710466	Ca2.8 Mg5.2 O24 Si8	C2/c										0.022055323																												0.000185731
1891	0.468323738	Al8 Ca4 O24 Si4	C2/c			0.003443112							0.024672634
2177	0.468753034	Mg6.288 Mn1.712 O24 Si8	C2/c																																						0.003040278	1.07E-05
1861	0.469040319	Ca4 Mg4 O24 Si8	C2/c										0.013408981																												0.000458807
353	0.471244632	Ca3.88 Eu0.12 Mg4 O24 Si8	C2/c										0.018796768											0.001135154																	0.000403385
1862	0.471730233	Ca4 Mg4 O24 Si8	C2/c										0.012299414																												0.000461061
1863	0.472514386	Ca4 Mg4 O24 Si8	C2/c										0.012160987																												0.000447291
2506	0.473550713	Ca4 Mg4 O24 Si8	C2/c										0.011238941																												0.000477864
1864	0.474176051	Ca4 Mg4 O24 Si8	C2/c										0.011918705																												0.000409756
1905	0.480681185	Ca1.6 Fe6.4 O24 Si8	C2/c										0.038737372													0.007823665
2487	0.480762111	Ca2.36 Mg5.64 O24 Si8	C2/c										0.02135158																												0.000425425
1904	0.482320089	Ca2 Fe6 O24 Si8	C2/c										0.066782214													0.006358313
2678	0.482613279	Fe4 Li4 O24 Si8	P2_1/c																							0.002165616													0.004572044
2679	0.483304476	Fe4 Li4 O24 Si8	P2_1/c																							0.002255767													0.005155276
6	0.487270435	Ca4 Mg4 O24 Si8	C2/c										0.015161403																												3.04E-10
626	0.489711133	Fe4 Li4 O24 Si8	C2/c																							0.002455348													0.005651993
2752	0.492622365	Fe4 Li4 O24 Si8	C2/c																							0.002535942													0.006477858
2680	0.492902174	Fe4 Li4 O24 Si8	C2/c																							0.002544977													0.006292311
292	0.496029338	Mg4.16 Mn3.84 O24 Si8	P2_1/c																																						6.11E-06	0.020049705
1906	0.503503751	Ca1.2 Fe6.8 O24 Si8	P2_1/c										0.051467827													0.00873975
1941	0.507634937	Mg4.16 Mn3.84 O24 Si8	P2_1/c																																						7.34E-06	0.018875391
2537	0.516692345	Ca0.6 Mg7.4 O24 Si8	P2_1/c										0.03069249																												6.42E-05
2407	0.518373778	Ca0.6 Mg7.4 O24 Si8	C2/c										0.042169382																												0.001214979
2755	0.51909953	In4 Li4 O24 Si8	C2/c																																0.005806121				0.000316379
1849	0.521586804	Fe3.68 Mg4.32 O24 Si8	P2_1/c																							0.01872564															0.010332833
2489	0.522916512	Ca0.8 Mg7.2 O24 Si8	P2_1/c										0.040204495																												6.22E-05
824	0.524971821	N4 Si8 Ti4	C2/c																																									0.008191777
2488	0.526749107	Ca1.6 Mg6.4 O24 Si8	P2_1/c										0.043808966																												0.000130418
2176	0.529523807	Mg4.624 Mn3.376 O24 Si8	P2_1/c																																						6.90E-05	0.04095878
2750	0.530730368	Cr4 Li4 O24 Si8	C2/c															0.000526549																					0.028944369
2617	0.54390673	Fe3.12 Mg4.88 O24 Si8	P2_1/c																							0.025636016															0.009979348
2751	0.546959222	Li4 O24 Si8 V4	C2/c																																				0.022992731
2527	0.548113468	Ca0.92 Mg7.08 O24.0 Si8	P2_1/c										-6.92E-26																												0.002494283
2371	0.548596706	Ca0.6 Mg7.4 O24 Si8	P2_1/c										0.04431817																												0.000134382
2372	0.549287497	Ca0.6 Mg7.4 O24 Si8	P2_1/c										0.042167234																												0.000144798
2524	0.549932305	Ca0.6 Mg7.4 O24 Si8	P2_1/c										0.041783144																												0.000147795
2525	0.550027104	Ca0.6 Mg7.4 O24.0 Si8	P2_1/c										0.017957307																												0.000326833
731	0.550437565	Li4 O24 Si8 V4	C2/c																																				0.025894525
2404	0.552652281	Ca0.6 Mg7.4 O24 Si8	P2_1/c										0.036697993																												0.000100471
2526	0.552655459	Ca0.92 Mg7.08 O24 Si8	P2_1/c										1.70E-08																												0.00015649
51	0.552923723	Ca4 Mg4 O24 Si8	C2/c										0.010676159																												0.001998385
1807	0.553646414	Fe8.4 Mg7.6 O48 Si16	Pbca																							0.072929348															1.86E-05
424	0.554234146	Li4 O24 Si8 Ti4	C2/c																																				0.001046419
1958	0.555841244	Mg11.76 Mn4.24 O48 Si16	Pbca																																						0.000114424	0.090511293
2406	0.556246236	Ca0.6 Mg7.4 O24 Si8	P2_1/c										0.033922835																												0.012174379
2405	0.558695996	Ca0.6 Mg7.4 O24 Si8	P2_1/c										0.034044114																												0.010729524
2373	0.560402991	Ca0.6 Mg7.4 O24 Si8	P2_1/c										0.036371449																												0.000219663
2601	0.560475368	Fe6.56 Mg9.44 O48 Si16	Pbca																							0.014428492															0.09353417
2374	0.562984965	Ca0.6 Mg7.4 O24 Si8	P2_1/c										0.034250921																												0.000369237
2603	0.564385883	Fe6.56 Mg9.44 O48 Si16	Pbca																							0.014958538															0.059326782
2660	0.568242888	Li4 O24 Sc4 Si8	P2_1/c																																				0.005297815
2605	0.570084613	Fe6.56 Mg9.44 O48 Si16	Pbca																							0.0148562															0.075739726
2375	0.570390794	Ca0.6 Mg7.4 O24 Si8	P2_1/c										0.025524703																												0.000683582
2604	0.570902259	Fe6.56 Mg9.44 O48 Si16	Pbca																							0.016212102															0.074738732
2038	0.571027282	Cr2.444 Mg5.7 O24 Si7.856	P2_1/c															0.032119307																							8.68E-05
49	0.5739725	Fe2.48 Mg13.52 O48 Si16	Pbca																							0.01357297															0.007004124
2974	0.574322709	Ca1.88 Fe12.12 O42 Si14	P-1										0.081092463													0.000699024
2657	0.575209773	Al4 Li4 O24 Si8	P2_1/c			0.000443811																																	0.060850092
2370	0.575796154	Ca0.6 Mg7.4 O24 Si8	P2_1/c										0.026323767																												0.001833144
2026	0.576440639	Fe1.696 Mg14.304 O48 Si16	Pbca																							0.094201271															0.013331239
2748	0.576533608	Al4 Li4 O24 Si8	C2/c			0.000255816																																	4.34E-14
2082	0.576697447	Fe7.04 Mg8.96 O48 Si16	Pbca																							0.059239738															0.003078664
2031	0.57686272	Fe1.704 Mg14.296 O48 Si16	Pbca																							0.07574223															0.013774944
2030	0.576911303	Fe1.704 Mg14.296 O48 Si16	Pbca																							0.076651155															0.013841601
2027	0.576970212	Fe1.68 Mg14.32 O48 Si16	Pbca																							0.084108305															0.013643703
2028	0.57702099	Fe1.72 Mg14.28 O48 Si16	Pbca																							0.08137014															0.013684772
2029	0.577193757	Fe1.68 Mg14.32 O48 Si16	Pbca																							0.080495088															0.013773248
2006	0.578605612	Ca0.416 Mg15.584 O48 Si16	Pbca										9.56047097																												0.013695888
2445	0.57915465	Ca0.56 Mg15.44 O48 Si16	Pbca										9.91702696																												0.015872957
66	0.579507908	Fe4.8 Mg11.2 O48 Si16	Pbca																							0.012731452															0.012345306
2534	0.579596977	Ca0.56 Mg15.44 O48 Si16	Pbca										9.805554318																												0.013769722
2661	0.579745995	Li4 O24 Sc4 Si8	P2_1/c																																				0.033660862
2446	0.579921242	Ca0.56 Mg15.44 O48 Si16	Pbca										10.00244618																												0.01567259
2606	0.5799648	Fe6.56 Mg9.44 O48 Si16	Pbca																							0.020201557															0.052561934
862	0.580213475	Mg14.8 Mn1.2 O48 Si16	Pbca																																						0.011360612	0.111256561
2444	0.58095315	Ca0.56 Mg15.44 O48 Si16	Pbca										4.093884025																												0.013746167
2533	0.581087439	Ca0.32 Mg15.68 O48 Si16	Pbca										10.01509797																												0.013964337
2094	0.581277088	Fe3.984 Mg12.016 O48 Si16	Pbca																							0.088370325															0.006126825
2032	0.581949955	Fe1.36 Mg14.64 O48 Si16	Pbca																							0.107913804															0.011996105
2095	0.582632855	Fe3.984 Mg12.016 O48 Si16	Pbca																							0.057559325															0.002532383
2037	0.582865832	Fe1.368 Mg14.632 O48 Si16	Pbca																							0.086879886															0.012202417
2034	0.582875047	Fe1.368 Mg14.632 O48 Si16	Pbca																							0.089337714															0.012263443
2753	0.583004626	Li4 O24 Sc4 Si8	C2/c																																				0.000365493
2035	0.583138664	Fe1.368 Mg14.632 O48 Si16	Pbca																							0.087120456															0.01227266
2033	0.58314627	Fe1.344 Mg14.656 O48 Si16	Pbca																							0.08975751															0.012382367
2036	0.583688114	Fe1.4 Mg14.6 O48 Si16	Pbca																							0.083477469															0.012222561
2754	0.585197857	Li4 O24 Sc4 Si8	C2/c																																				0.001063642
2607	0.585676914	Fe6.56 Mg9.44 O48 Si16	Pbca																							0.026284297															0.026796607
861	0.585871657	Co3.584 Mg12.416 O48 Si16	Pbca														0.085422663																								0.008315162
2599	0.586374167	Fe6.56 Mg9.44 O48 Si16	Pbca																							0.010189175															0.046005162
2447	0.586704459	Ca0.56 Mg15.44 O48 Si16	Pbca										10.00612476																												0.016789032
581	0.58701599	Fe0.12 Mg7.88 O24 Si8	P2_1/c																							0.01767954															0.013163669
2600	0.587221001	Fe6.56 Mg9.44 O48 Si16	Pbca																							0.009633113															0.07095869
2814	0.587952153	Al3.68 Mg13.984 O48 Si14	Pbca			0.000611822																																			0.026423749
2481	0.588750004	Al4 Li4 O24 Si8	C2/c			0.000288537																																	1.07E-14
2659	0.589272127	Li4 O24 Sc4 Si8	C2/c																																				1.01E-05
367	0.592452548	Mg13.648 Mn14.352 O84 Si28	P-1																																						-1.02E-25	0.000511974
2602	0.592537885	Fe6.56 Mg9.44 O48 Si16	Pbca																							0.009704561															0.066196492
2448	0.592980046	Ca0.56 Mg15.44 O48 Si16	Pbca										9.999999996																												0.011949917
610	0.593112338	Mg3.15 Mn6.85 O30 Si10	P-1																																						0.016478541	0.002365528
1960	0.593701314	Ca4 O20 Si4 Ti4	P2_1/c										0.010620112
2096	0.594195696	Fe3.984 Mg12.016 O48 Si16	Pbca																							0.049177701															0.003353756
867	0.59454687	Mg8 O48 Si16 Zn8.0	Pbca																																						0.001939086
1910	0.594736079	Ca4 O20 Si4 Ti4	P2_1/c										0.01759904
1961	0.598263492	Ca4 O20 Si4 Ti4	P2_1										0.011167528
2450	0.598306261	Li4 O24 Sc4 Si8	C2/c																																				7.79E-09
3034	0.599416632	Mg0.988 Na1.936 O24 Si8.974	P2/c																																						7.67E-06				0.001859349
2608	0.603671072	Cu4.512 Mg11.488 O48 Si16	Pbca																	0.101181618																					6.93E-05
2125	0.604356935	Fe5.118 Mg8.882 O48 Si16	P2_1/m																							0.028753688															0.000612263
2435	0.606928631	Ca4 Mn4 O24 Si8	C2/c										0.076728087																													0.009106761
2685	0.607202598	Ca4 O20 Si4 Ti4	P2_1/c										0.010492941
2434	0.609119107	Ca4 Fe4 O24 Si8	C2/c										0.07734814													0.009736727
2415	0.609252117	Cr4 Na4 O24 Si8	C2/c															0.008101928																											0.065649614
2126	0.610131215	Fe5.118 Mg8.882 O48 Si16	C2/m																							0.029712808															0.000462142
1834	0.61045944	Fe4.64 Mg9.36 O48 Si16	C2/m																							0.03139366															0.00051796
2241	0.611740437	Ca4 O20 Si4 Ti4	P2_1/c										0.026046533
2433	0.61265472	Ca4 Co4 O24 Si8	C2/c										0.077855261				0.01029008
2432	0.61302811	Ca4 Ni4 O24 Si8	C2/c										0.078824279																																			0.010855206
2003	0.613638558	Mg0.9 Mn27.1 O84 Si28	P-1																																						-7.76E-29	0.005726614
574	0.613728482	Mn8 Na8 O28 Si8	P2_1/c																																							0.005695625			6.40E-07
2097	0.615578087	Fe3.984 Mg12.016 O48 Si16	Pbca																							0.030653394															0.003300076
2738	0.617654191	Ca4 Fe3.7122 O30 Si10	P-1										0.005031403													0.002365947
2380	0.617678439	Ca4 O20 Si4 Sn4	C2/c										0.013031108
2233	0.621663188	Ca4 O20 Si4 Ti4	P2_1/c										0.015000817
1921	0.621755727	Cu32 O108 Si32	Pbcn																	0.004064618
933	0.621789128	Cu2 Na2 O11 Si4	P-1																	0.000211675																									0.007595064
1787	0.625319742	Ca2.74 Mn9.26 O36 Si12	P-1										0.000105883																													0.003784743
2836	0.625621357	Al4 Na4 O24 Si8	C2/c			0.009475877																																							0.048796331
2274	0.626202616	Ca4 O20 Si4 Ti4	P2_1/c										0.012404375
2381	0.628358962	Ca4 O20 Si4 Sn4	P-1										0.009769021
2245	0.628386021	Ca4 O20 Si4 Ti4	C2/c										0.016746091
2266	0.629203238	Ca4 O20 Si4 Ti4	C2/c										0.01664099
700	0.629619366	Al4 Li4 O24 Si8	C2/c			0.000224988																																	1.63E-05
2239	0.630432929	Ca4 O20 Si4 Ti4	C2/c										0.028039344
536	0.631239083	Al1.3334 O7.9996 Si2.6668	C2/m			0.007251297
2005	0.63144109	Mg0.9 Mn27.1 O84 Si28	P-1																																						0.028455703	0.005590417
2267	0.632687657	Ca4 O20 Si4 Ti4	C2/c										0.015232262
2250	0.635387784	Ca4 O20 Si4 Ti4	C2/c										0.014694596
379	0.636295836	Na8 O36 Si8 Ti8	Pbcn																																										0.167873995
2271	0.636310161	Ca4 O20 Si4 Ti4	C2/c										0.017119963
2259	0.636414809	Ca4 O20 Si4 Ti4	C2/c										0.015603256
2554	0.638367732	Ca4 O20 Si4 Ti4	P2_1/c										0.017838285
927	0.638702336	Fe12 Na4 O40 Si12	P-1																							0.005707457																			0.000112272
2268	0.641716084	Ca4 O20 Si4 Ti4	C2/c										0.011991188
2251	0.643212279	Ca4 O20 Si4 Ti4	C2/c										0.009788757
2253	0.643267502	Ca4 O20 Si4 Ti4	C2/c										0.012540656
2430	0.64326826	Ga4 Na4 O24 Si8	C2/c																									0.022012655																	0.038917973
2431	0.643927333	In4 Na4 O24 Si8	C2/c																																0.009375715										0.083740348
2412	0.644342569	Cr4 Na4 O24 Si8	C2/c															0.019852605																											0.03086769
2242	0.644504221	Ca4 O20 Si4 Ti4	C2/c										0.031297896
2252	0.644521114	Ca4 O20 Si4 Ti4	C2/c										0.013047984
2411	0.644587968	Ca4 Mg4 O24 Si8	C2/c										0.041068273																												0.009376315
2246	0.645697459	Ca4 O20 Si4 Ti4	C2/c										0.011830798
2414	0.646304071	Cr4 Na4 O24 Si8	C2/c															0.030067096																											0.012528418
2413	0.646485338	Cr4 Na4 O24 Si8	C2/c															0.03037033																											0.012092122
403	0.646934363	Ca2 Mn8 O30 Si10	P-1										0.007960513																													0.000762556
2409	0.647083029	Ca4 Mg4 O24 Si8	C2/c										0.034301286																												3.77E-05
2426	0.647795242	Fe4 Na4 O24 Si8	C2/c																							0.035352117																			0.00864331
2429	0.648672575	Na4 O24 Si8 V4	C2/c																																										0.01107287
2425	0.64890586	Mn4 Na4 O24 Si8	C2/c																																							0.034794929			0.008275628
508	0.650004345	Al1.408 Mg15.296 O48 Si15.296	Pbca			-1.52E-06																																			0.005120085
2257	0.650354093	Ca4 O20 Si4 Ti4	C2/c										0.012963527
2254	0.65119267	Ca4 O20 Si4 Ti4	C2/c										0.011688651
43	0.65275295	H4 Mg28 O96 Si32	Pnma																												-1.01E-09										0.010467398
2427	0.653302804	Na4 O24 Si8 Ti4	C2/c																																										0.008375221
2936	0.654347135	Fe11 Na4 O40 Si12	P-1																							0.001843391																			1.01E-05
2428	0.655056046	Na4 O24 Sc4 Si8	C2/c																																										0.008721009
2276	0.655660187	Ca4 O20 Si4 Ti4	P2_1/c										0.010815188
2248	0.655876697	Ca4 O20 Si4 Ti4	C2/c										0.031277552
2139	0.656938224	Ca4 O20 Si4 Ti4	C2/c										0.02573078
2723	0.657156193	Mg12 O48 Si16	C2/c																																						0.004635862
2410	0.662966726	Ca4 Mg4 O24 Si8	C2/c										0.044255767																												0.002838104
2408	0.663354129	Ca4 Mg4 O24 Si8	C2/c										0.043528229																												0.00307056
1976	0.663541384	Na8 O36 Si8 Ti8	Pbcn																																										0.020551559
1822	0.663768391	Mg6 O18 Si4	Cm																																						0.000576577
2234	0.666482586	Ca4 O20 Si4 Ti4	P2_1/c										0.014719848
2159	0.666543422	Ca4 O20 Si4 Ti4	C2/c										0.014508067
620	0.66806804	Mg9.45 O20 Si4	P2_1/c																																						2.56E-06
2273	0.668444939	Ca4 O20 Si4 Ti4	C2/c										0.013811456
1177	0.668492457	C96 H120 O4 Si8	P-1									2.19E-05																			2.193703687
2089	0.670044856	Al4 Na4 O32 Si12	P-1			2.790427738																																							0.281072536
1010	0.671046529	Fe8 Na8 O28 Si8	P2_1/c																							0.000342381																			0.008173065
61	0.67126812	Al4 Li4 O24 Si8	C2/c			-4.66E-09																																	0.00831153
2275	0.671949655	Ca4 O20 Si4 Ti4	P2_1/c										0.007792936
2743	0.672017846	H4 Mg6 O24 Si8	P-1																												-5.90E-10										0.002995151
3152	0.672489417	Mn16 O50 Si12	P-3m1																																							0.009692496
2272	0.672780654	Ca4 O20 Si4 Ti4	C2/c										0.014276294
2260	0.673477898	Ca4 O20 Si4 Ti4	C2/c										0.029764462
2277	0.67488549	Ca4 O20 Si4 Ti4	P2_1/c										0.0058047
2261	0.675528569	Ca4 O20 Si4 Ti4	C2/c										0.029035207
2382	0.676036137	Ca4 O20 Si4 Sn4	P-1										0.004841605
2255	0.678221889	Ca4 O20 Si4 Ti4	C2/c										0.024982261
2244	0.680934499	Ca4 O20 Si4 Ti4	C2/c										0.001486329
2269	0.686514316	Ca4 O20 Si4 Ti4	C2/c										0.000687541
2421	0.686547903	Ga4 Li4 O24 Si8	C2/c																									0.022982109											0.002894878
2262	0.688365589	Ca4 O20 Si4 Ti4	C2/c										0.02062381
2265	0.688445581	Ca4 O20 Si4 Ti4	C2/c										0.020046086
1053	0.68864899	C208 H208 O8 Si8	P2_1/c									6.83E-06																			2.161958933
2848	0.689182728	Al4 Mg4 O41.6 Si16	P2_1/c			7.54E-07																																			0.000481225
2256	0.689333226	Ca4 O20 Si4 Ti4	C2/c										0.022463781
788	0.689541213	N8 O4 Si8	Cmc2_1																																									0.166188205
2423	0.689657145	Li4 O24 Sc4 Si8	C2/c																																				0.009029335
1837	0.689685045	Mg24 O72 Si16	P1																																						2.08E-05
789	0.689708755	N8 O4 Si8	Cmc2_1																																									0.165873471
2240	0.690161957	Ca4 O20 Si4 Ti4	P2_1/c										0.029843202
790	0.690213877	N8 O4 Si8	Cmc2_1																																									0.168541713
3171	0.690673867	Fe1.392 Mg14.608 O48 Si16	Pbca																							0.003787424															5.40E-05
2264	0.691989775	Ca4 O20 Si4 Ti4	C2/c										0.020432851
2263	0.692060674	Ca4 O20 Si4 Ti4	C2/c										0.021686253
64	0.692310526	Ca4 O20 Si4 Ti4	C2/c										0.024417985
2216	0.69278741	Ca8 O44 Si12	Cm										0.036727726
1924	0.692898014	Fe36 O100 Si24	P2_1/c																							0.007742801
2056	0.693220111	Ca4 O20 Si4 Ti4	C2/c										0.033101341
2424	0.693429464	Al4 Na4 O24 Si8	C2/c			0.021353763																																							0.003815776
2135	0.694135459	Mg4 Ni4 O16 Si4	Pnma																																						0.065546254							7.78E-06
400	0.694202462	Al12 K11.414 O48 Si12	Pm-3m			0.011889127																														5.75E-05
2807	0.695104933	Mg16 O91.64 Si24	Pnna																																						3.51E-06
385	0.69574602	Na16 O52 Sc8 Si16	Pna2_1																																										0.280848718
2078	0.695806354	Fe4.44 K4.44 O16 Si3.56	I4mm																							0.000718163										0.818170989
2422	0.69656399	Li4 O24 Si8 V4	C2/c																																				5.86E-16
2214	0.696789149	Ca10 O42 Si12	P1										8.80E-07
2053	0.69715191	Ca4 O20 Si4 Ti4	C2/c										0.063489665
2160	0.697375676	Ca4 O20 Si4 Ti4	C2/c										0.012946884
2658	0.697505898	Al4 Li4 O24 Si8	P2_1/c			6.94E-05																																	0.001685001
2507	0.697530873	Al17.56 Mg3.6 O48 Si7.84	Cmcm			7.69E-07																																			-9.50E-12
2420	0.697820693	Fe4 Li4 O24 Si8	C2/c																							0.021156808													0.00311094
1914	0.698690151	Ca4 O20 Si4 Ti4	P2_1/c										0.048278644
2855	0.699461446	Al24 Na23.55 O96 Si24	P2_1			4.32E-07																																							0.019651915
2808	0.699985473	Mg16 O72 Si24	P2_1/c																																						1.23E-06
782	0.701355537	Cs12 O84 Sb12 Si24	Pna2_1																0.002737079
2519	0.701438933	Ca8 O44 Si12	Cm										0.036829898
423	0.702138832	Fe7.12 H6 O18 Si2.88	P6_3																							0.0130174					3.39E-12
2782	0.702184677	Na2 O14 Si4 Zr2	P-1																																										8.65E-06
940	0.702323667	Ni8 O56 P16 Si4	C2/c																																													3.04E-05
2379	0.703071006	Ca4 O20 Si4 Sn4	C2/c										-1.02E-12
806	0.704929668	Mg4 Na8 O16 Si4	Pna2_1																																						0.001486902				2.68E-05
2756	0.705211997	Al4 O18 Si4	P1			3.70E-06
335	0.70612509	Na16 O48 Si16 Zn8	Fdd2																																										1.09E-05
2474	0.706236353	Mg48 O147 Si34	Pm																																						0.003915683
2529	0.706525986	Mg8 O60 Si16	C2/m																																						0.002294571
2238	0.707439616	Ca4 O20 Si4 Ti4	P2_1/c										0.005718693
3160	0.709436006	Mg15.456 O76 Si24	Pnna																																						5.26E-15
1199	0.709692209	C704 H768 O96 Si32	Fddd									0.00431918																			9.947431544
3140	0.709999316	Ca4 O52.056 Si16 V4	Pnma										3.22E-06
2237	0.710283432	Ca4 O20 Si4 Ti4	P2_1/c										0.006004775
2958	0.710301579	Mg16 O92 Si24	Pnna																																						2.61E-05
2698	0.710743567	Al8 F8 O16 Si4	Pnma			0.000333145																			0.031067118
2494	0.711400703	Ca7.6 Mn48.4 O96 Si8	I4_1/acd										0.024805157																													0.002919028
2249	0.711612156	Ca4 O20 Si4 Ti4	P2_1/c										0.011752489
662	0.711709342	H8 O20 Si4 Zn8	Pnn2																												4.138644509
1640	0.712197666	Al2.6004 O24 Rb2.69 Si9.3996	Pmma			0.000985609
2161	0.712844167	Ca4 O20 Si4 Ti4	P2_1/c										0.046899102
2235	0.713071799	Ca4 O20 Si4 Ti4	P2_1/c										0.016600266
3177	0.71317068	Mg15.456 O88 Si24	Pnna																																						0.000267475
2052	0.713242018	Ca4 O20 Si4 Ti4	C2/c										0.065232868
480	0.713650639	Al3.696 Ca1.78 O24 Si8.304	R-3m			0.007302642							0.00477596
3076	0.713953786	Na44 O56 Si16 Ti16	P4_2/mbc																																										0.015467276
743	0.714458272	O28 Si8 Sr4 Zr4	P2_1/c
2508	0.715893119	Al18.44 Fe3.52 O48 Si7.6	Cmcm			0.003025636																				1.26E-05
2217	0.716122126	Al10.02 Mg9.52 O56 Si12	P2_1/m			0.000141921																																			-6.21E-24
770	0.716573716	O42 Rb4 Si16 V4	Pmc2_1
2539	0.716644508	Fe3.578 H4 O9 Si1.422	P31m																							0.011280102					0.001122367
2208	0.716859301	Al4 Na4 O32 Si12.0	P-1			0.073210562																																							1.950351088
805	0.717325678	Mg4 Na8 O16 Si4	Pna2_1																																						0.00367346				0.000102346
2321	0.717576645	Mg4 Ni4 O16 Si4	Pnma																																						0.02319184							9.28E-05
2299	0.717709142	Mg6.0 Ni2.0 O16 Si4	Pnma																																						0.030865789							4.72E-07
2136	0.717998349	Mg4 Ni4 O16 Si4	Pnma																																						0.03876918							7.00E-05
568	0.718177432	Al96 K91.056 O384 Si96	Fm-3c			0.014263236																														8.84E-05
1738	0.718449013	C36 H30 O1 Si2	P-1									0.003806948																			9.987864742
977	0.718931362	Fe4 O9 Si1	P31m																							0.010992167
1761	0.718974142	Al95.04 K128.08 O384 Si96.96	F23			0.000106735																														0.015377673
2920	0.719090686	Mg6 O26 Si8	C2/m																																						0.003161205
2002	0.719132562	Mg0.9 Mn27.1 O84 Si28	P-1																																						6.47E-06	0.005015142
2020	0.719417941	Mg4.004 Ni3.996 O16 Si4	Pnma																																						0.036903473							1.64E-05
2098	0.719489346	Fe3.984 Mg12.016 O48 Si16	Pbca																							0.03107448															0.000612632
2724	0.719501408	Al8 O48 Si16	C2/c			0.002713844
577	0.720429271	Cd8 Na16 O40 Si12	C2/c											0.008155327																															2.64E-06
2969	0.720922261	Na4 O14 Si4 Zr2	P-1																																										0.041754252
2898	0.721154766	Fe3.7404 Mg4.2596 O16 Si4	Pnma																							5.57E-05															1.97E-05
1403	0.721752106	Ag7.48 Al12 O48 Si12	Pm-3m		1.85E-05	0.016891572
2900	0.722634039	Fe3.7404 Mg4.2596 O16 Si4	Pnma																							5.41E-05															9.32E-05
2897	0.722693672	Fe3.7404 Mg4.2596 O16 Si4	Pnma																							1.80E-05															8.69E-05
746	0.722793961	Fe16.0 K16 O96 Si32	I4_1/a																							7.90E-06										5.624221357
2050	0.723176486	Ca4 O20 Si4 Ti4	C2/c										0.029356336
191	0.723186799	Ag2.236 Al3.8004 O29.4 Si8.1996	R-3m		0.014542292	1.99E-13
978	0.723440073	Fe8 O18 Si2	P6_3cm																							0.010510574
2909	0.723469207	Fe4 O24 Si8	C2/m																							0.010816147
2247	0.724245651	Ca4 O20 Si4 Ti4	C2/c										0.019528328
2762	0.724300514	Al14.488 Na15.04 O80 Si21.84	C2			7.92E-06																																							1.330508628
546	0.72434038	K24 Li8 O32 Si8	P2_1/c																																	3.76E-05			1.52E-22
1365	0.724631513	Ag11.888 Al12 O48 Si12	Pm-3m		6.58E-05	0.011036539
858	0.724640383	Mg2 Na4 O8 Si2	Pc																																						-2.75E-06				0.000157816
3125	0.724841265	Ca4 O48.72 Si16 V4	Pnma										0.000194212
337	0.725535494	Fe12 O36 Si8	C2/m																							0.017246429
1293	0.726167785	C76 H144 O8 Si4	P2_1/c									0.000134879																			10.00099279
2137	0.726701355	Mg4.0 Ni4 O16 Si4	Pnma																																						0.021822921							4.46E-05
2915	0.727176671	Fe1.76 Mg6.24 O16 Si4	Pnma																							1.30E-05															1.14E-05
2467	0.727192984	Fe0.76 Mg7.24 O16 Si4	Pnma																							1.93E-26															0.000157125
2559	0.727366955	Ca4 O20 Si4 Ti4	P2_1/c										0.063469319
2556	0.728003396	Ca4 O20 Si4 Ti4	P2_1/c										0.066880492
1312	0.728041486	C160 H208 O12 Si8	P2_1/c									0.000167652																			0.631514639
2899	0.728150408	Fe3.7404 Mg4.2596 O16 Si4	Pnma																							7.97E-05															7.41E-05
2101	0.728765501	Fe0.96 Mg7.04 O16 Si4	Pnma																							3.55E-08															0.000287053
2236	0.728992425	Ca4 O20 Si4 Ti4	P2_1/c										0.007171793
2132	0.729259764	H6 Mg3 O9 Si2	P31m																												-2.76E-22										0.01243446
2562	0.729355836	Ca4 O20 Si4 Ti4	C2/c										0.076134667
980	0.72966821	Fe24 O54 Si6	R3																							0.009301557
979	0.730216798	Fe12 O27 Si3	P3_1																							0.010968866
2213	0.730446066	Ca3.64 Mg10.36 O48 Si16	C2/m										0.018501669																												0.007711982
3183	0.730598693	Cu5 Li2 O14 Si4	P-1																	0.008508625																			0.016832644
1827	0.730665136	Fe4.2 O12.003 Si1.5	R3m																							0.011115902
2786	0.730846975	Al16 K4 O48 Si8	C2/c			2.03E-05																														0.140239266
866	0.731022331	Cu12 Na8 O48 Si16	Pnma																	0.001424878																									0.005049155
3142	0.731120565	Mg16 O91.28 Si24	Pnna																																						0.00072574
712	0.731138464	Co8 O56 P16 Si4	C2/c														0.000173459
2442	0.731182684	Mg6 O26 Si8	C2/m																																						0.003063598
1915	0.731269081	Ca4 O20 Si4 Ti4	C2/c										0.079333059
1950	0.732162126	Mg3.36 Ni4.64 O16 Si4	Pnma																																						0.090538549							5.40E-05
787	0.732546577	N8 O4 Si8	Cmc2_1																																									0.057665596
786	0.732700012	N8 O4 Si8	Cmc2_1																																									0.071518171
2919	0.732828924	Mg6 O26 Si8	C2/m																																						0.002057519
2916	0.732920227	Fe1.76 Mg6.24 O16 Si4	Pnma																							0.001439807															8.20E-06
1540	0.732971017	Ca11.988 O72 Si24 Y7.996	C2/c										6.14E-08
2763	0.7331283	Al16 Na14.56 O80 Si24	C2			0.001022581																																							0.530790302
730	0.73317516	Ca11.988 O72 Si24 Y7.996	C2/c										6.03E-08
2555	0.733240131	Ca4 O20 Si4 Ti4	P2_1/c										0.0460158
1916	0.733299759	Ca4 O20 Si4 Ti4	C2/c										0.064376824
37	0.733823166	Na4 O8 Si2 Zn2	Pc																																										0.010894282
2342	0.733853213	Mg6.4 Ni1.6 O16 Si4	Pnma																																						2.13E-06							0.000677817
2509	0.734259992	Al18.32 Fe3.64 O48 Si7.6	Cmcm			0.000787929																				2.51E-06
575	0.734721742	Al4 O18 Si4	P1			9.18E-06
981	0.735379755	Mg4.0002 O18 Si4	P6_3																																						0.011957085
2319	0.73554207	Mg4 Ni4.0 O16 Si4	Pnma																																						0.02013712							2.10E-05
397	0.735899251	Mg0.9 Mn27.1 O84 Si28	P-1																																						0.000293314	0.004865338
2051	0.735939838	Ca4 O20 Si4 Ti4	C2/c										0.081796307
2558	0.73642714	Ca4 O20 Si4 Ti4	P2_1/c										0.080755503
808	0.736468585	Mg1.8 Na3.6 O8 Si2.2	P4_12_12																																						0.000307958				0.016150518
922	0.73651174	C92 H96 O16 Si4	P2_1/c									6.13E-05																			1.258314281
254	0.73655254	Ca12.65 H4.64 O32 Si8	P2_1/m										9.90E-05																		9.99339891
2587	0.736573582	Mg13.88 O32 Si8	Imma																																						0.011680885
1993	0.736786435	H8 Mg6 O18 Si4	P6_3cm																												0.908212998										0.013937261
2473	0.736859115	H8 Mg6 O18 Si4	P6_3cm																												8.18E-17										0.005468425
693	0.737325834	Al3.9 Na3.9 O8 Si0.1	P4_12_12			0.000376297																																							0.018515028
1997	0.737599392	Mg3.92 Ni4.08 O16 Si4	Pnma																																						0.076653793							6.94E-05
2018	0.738027775	Mg3.864 Ni4.136 O16 Si4	Pnma																																						0.132842072							0.000130827
3168	0.738318216	Mg4.0 Mn4 O16 Si4	Pnma																																						0.012593456	3.39E-06
3116	0.738318216	Mg4.0 Mn4 O16 Si4	Pnma																																						0.012593456	3.39E-06
801	0.7386083	K6 Mg8 O16	I4mm																																	1.021921976					3.45E-05
2162	0.738871461	F8 Mg20 O28 Si6	Pnnm																						0.418639799																0.003166733
1468	0.739084328	C116 H92 O16 Si4	P2_1/c									0.010031918																			2.057361419
2297	0.739100385	Mg6.8 Ni1.2 O16 Si4	Pnma																																						0.01635357							-3.30E-23
2004	0.739458229	Mg0.9 Mn27.1 O84 Si28	P-1																																						1.19E-06	0.004921923
42	0.739755174	Al4 Be6 O36 Si12	P6/mcc			3.00E-08			8.04E-26
1401	0.740119388	Al12 O48 Si12 Sr6.0008	Pm-3m			0.00023372
1394	0.740299092	Ga8.2 K7.36 O40 Si11.8	I-42d																									0.010929057								9.655473249
2341	0.740467961	Mg6.4 Ni1.6 O16 Si4	Pnma																																						5.24E-06							0.000125011
2912	0.740478979	Fe1.8 Mg6.2 O16 Si4	Pnma																							3.27E-22															0.000135398
405	0.740561264	Cd8 Na16 O40 Si12	C2/c											0.016568822																															2.14E-06
1979	0.740730885	Co1.044 Mg6.956 O16 Si4	Pnma														5.44E-05																								0.023908869
850	0.74118844	Fe7.076 H8 O18 Si2.924	Cm																							0.000584717					-4.12E-06
2557	0.741224257	Ca4 O20 Si4 Ti4	P2_1/c										0.088786949
2327	0.741513196	Mg6.4 Ni1.6 O16 Si4	Pnma																																						0.02492774							9.19E-05
1578	0.741801774	C62 H56 O4 Si4	P-1									4.65E-05																			2.806956706
2206	0.741889566	Al4 Na4 O32 Si12.0	P-1			0.130742942																																							0.554715354
2282	0.742878804	Fe0.6 Mg7.4 O16 Si4	Pnma																							3.09E-12															0.000295538
2345	0.742942905	K3.08 Mg3.84 O14 Si4	P6_3cm																																	2.506452097					0.021994326
502	0.743249089	Al12 K11 O48 Si12	Pm-3m			0.015387452																														8.00E-05
660	0.743310429	H4 O20 Si4 Zn8	Pnn2																												10.00012925
427	0.743557334	H8 Na8 O32 Si12	P2_1/c																												0.852286299														1.089528887
2503	0.7435941	Al6 H6 O20 Si4	P1			-2.13E-12																									7.33118922
2902	0.743710699	Fe3.7404 Mg4.2596 O16 Si4	Pnma																							0.013767751															1.29E-06
2188	0.743797859	B4 Na4 O32 Si12	P-1				0.002153825																																						2.78E-06
2561	0.743998432	Ca4 O20 Si4 Ti4	C2/c										0.000305915
1593	0.744495261	Ag88.7344 Al96 O384 Si96	Fm-3c		0.000112414	0.023249873
78	0.744652828	C80 H96 O6 Si4	P-1									0.00022028																			1.684034881
1948	0.744835643	Al4.56 Mn3.44 O20 Si4	Pnnm			3.51E-06																																				0.022815609
2968	0.744908789	Al8 H16 O36 Si8	Cc			2.26E-06																									-0.000634141
186	0.744973465	Ag11.06 Al12 O48 Si12	Pm-3m		0.021706609	1.77E-25
357	0.745024412	Al7.9999992 Mg4 O36 Si10.0000008	P6/mcc			-1.80E-11																																			1.172774744
2158	0.745082594	Ca4 O20 Si4 Ti4	C2/c										0.018390899
1996	0.745303772	Mg5.104 Ni2.896 O16 Si4	Pnma																																						0.049017541							0.000119628
2114	0.745643742	Li4 O16 Sc4 Si4	Pnma																																				2.17E-07
2694	0.745756501	Co4 Mg4 O16 Si4	Pnma														0.017753086																								2.28E-07
2914	0.746120473	Fe1.76 Mg6.24 O16 Si4	Pnma																							5.53E-05															4.15E-05
2317	0.746224294	Mg4 Ni4 O16 Si4	Pnma																																						0.031081637							7.11E-05
1538	0.746815554	C132 H152 O12 Si4	P-1									0.00027596																			6.471122896
2128	0.747339557	Al8 Ca4 O40 Si8	Cmcm			5.35E-05							0.012522335
1501	0.74737788	Al6 Na8 O26 Si6	P6_3			0.000274983																																							0.00850584
571	0.747432846	Ca8 Mn48 O96 Si8	I4_1/acd										0.016352316																													0.001522437
2553	0.747927627	Fe1.6 Mg14.4 O32 Si8	Imma																							9.340237181															0.016858734
2901	0.748075862	Fe3.7404 Mg4.2596 O16 Si4	Pnma																							0.003126958															7.09E-06
578	0.748514664	Cd12 Na8 O40 Si12	C2/c											0.000127321																															0.001875278
2054	0.748531757	Ca4 O20 Si4 Ti4	C2/c										0.047056248
1101	0.748642678	C108 H132 O12 Si12	P2_1									0.000252675																			3.033137095
1136	0.749097685	C184 H224 O8 Si24	P2_1/c									0.007822625																			1.687884691
1959	0.749575578	Ca4 O20 Si4 Ti4	C2/c										0.04928511
2308	0.749862618	Mg4 Ni4 O16 Si4	Pnma																																						3.344104596							0.000606262
2322	0.750092565	Mg4.0 Ni4 O16 Si4	Pnma																																						0.275703438							0.000113058
2758	0.750268091	Cu4.48 Mn51.52 O96 Si8	I4_1/acd																	0.000315672																						0.000682449
661	0.750470648	H4 O20 Si4 Zn8	Pnn2																												-0.019570547
3074	0.750602865	Mg14.368 O76 Si24	Pnna																																						1.11E-05
685	0.750940866	Cu4 O38 Rb4 Si16	P2_1/m																	6.92E-07
190	0.751102831	Ag4 O8 Si2 Zn2	Pc		0.007935616
3118	0.751281548	Mg15.36 O76 Si24	Pnna																																						1.05E-05
1355	0.751597481	C120 H216 O8 Si8	P2_12_12_1									1.36E-05																			6.833190746
2514	0.751741566	Ca10 O44 Si12	P1										0.012174297
1832	0.75251069	B4 Na4 O32 Si12	P-1				0.002371537																																						5.31E-06
2560	0.752591249	Ca4 O20 Si4 Ti4	C2/c										0.000363166
322	0.752603643	Al11.5008 K11.5 O64 Si20.4992	Pnnm			0.000891749																														0.989112023
768	0.752627534	Ba2 O20 Si6 Y4	P2_1/m					0.572452148
3033	0.752696979	Ca8 Mg4 O28 Si8	P2_1/c										3.06E-06																												0.086654597
792	0.752887896	Al8 Na8 O32 Si8	Pca2_1			0.00733057																																							0.000870879
1466	0.753118347	C104 H160 O8 Si8	P-1									1.06E-05																			8.780297207
2957	0.753604598	Na4 O10 Si2 Ti2	P4/nmm																																										1.67E-05
2806	0.754036475	Al8 F8 O16 Si4	Pnma			0.009718144																			0.038328881
2102	0.754152046	Fe0.96 Mg7.04 O16 Si4	Pnma																							5.02E-08															0.011201581
258	0.754180295	Cu2 Ge1.52 O6 Si0.48	Pmma																	0.004239387										0.005654601
2058	0.754639758	Fe3.232 Mg24.728 O48 Si10	Pbam																							0.015942838															0.011120189
2451	0.755484411	Ca2 O14 Si4 Zr2	C2										0.004854119
2189	0.755513067	B4 Na4 O32 Si12	P-1				0.001978349																																						1.12E-05
2190	0.755926567	B4 Na4 O32 Si12	P-1				0.00194582																																						4.31E-06
2913	0.756101328	Fe1.76 Mg6.24 O16 Si4	Pnma																							4.70E-05															4.90E-05
2087	0.756169831	Al4 Na4 O32 Si12	P-1			0.1381399																																							1.399360318
2318	0.756784211	Mg4 Ni4 O16 Si4	Pnma																																						0.027041642							9.92E-05
815	0.756819073	Al96 Ca51.328 O384 Si96	Fm-3c			0.000414133							6.88E-06
3092	0.756877282	Mg14.368 O88 Si24	Pnna																																						0.000402921
611	0.756896143	Cu20 O56 Si16	Pbca																	0.00457391
603	0.757039317	Mg14 O28 Si4	P6_3																																						4.33E-05
2453	0.757194167	Al6 Na8 O28.7 Si6	P6_3			0.006628954																																							0.007809306
1331	0.757431997	C196 H216 O40 Si8	C222_1									1.67E-05																			0.073912261
383	0.757606273	Cu2 Na4 O20 Si8	P-1																	0.001487413																									-7.56E-07
2307	0.757668304	Mg4.0 Ni4 O16 Si4	Pnma																																						5.670832614							0.000637778
584	0.758367845	C136 H208 O8 Si8	P2_1/c									0.000221256																			4.61534989
926	0.758375918	C56 H60 O2 Si4	P2_1/c									0.000305802																			12.13163663
277	0.758830371	Al12 Ca8 O48 Si12	I4/m			2.88E-05							-6.49E-07
1140	0.75915344	C64 H112 O8 Si16	Pbca									1.29E-06																			0.000446059
703	0.759370737	K8 O24 Si8 Zn4	C222_1																																	0.109992437
1116	0.759474311	C64 H80 O4 Si4	P2_12_12_1									0.004266927																			10.03295635
1281	0.759630993	C116 H208 O16 Si4	P2_12_12_1									1.07E-05																			0.02280908
2017	0.759667175	Mg5.612 Ni2.388 O16 Si4	Pnma																																						0.020268814							0.000321033
519	0.759916535	Cr16 Mg24 O96 Si24	Ia-3d															0.006966526																							0.007179042
520	0.760139557	Mg24 O96 Si24 V16	Ia-3d																																						0.007300902
3080	0.760315353	Al12 Na12 O55.2 Si12	Pna2_1			0.00018926																																							2.97E-06
2065	0.760940039	Al8 O24 Si4	Pnma			0.002389786
2761	0.761164137	Al14.536 Na13.36 O80 Si21.528	C2			3.70E-05																																							0.407747628
1583	0.761453754	Ag71.568 Al96 O469.9088 Si96	Fm-3c		0.007424443	0.004001993
522	0.761596265	Mg24 Mn16 O96 Si24	Ia-3d																																						0.008135138	0.007343714
77	0.761661261	C50 H64 O8 Si2	P2_1									0.000631882																			0.007311478
3104	0.761761188	Mg15.36 O88 Si24	Pnna																																						-0.001231567
2693	0.761878791	Co4 Mg4 O16 Si4	Pnma														0.001671806																								1.56E-07
3085	0.761917525	Al2.72 O8 Si1.28	Pnma			1.67E-05
2191	0.762052341	B4 Na4 O32 Si12	P-1				0.0076105																																						1.09E-05
1582	0.762135752	Ag71.8912 Al96 O466.8144 Si96	Fm-3c		0.007983565	0.002625653
2013	0.762250505	Mg5.6 Ni2.4 O16 Si4	Pnma																																						0.029506311							0.000202204
236	0.762309934	Li48 Na16 O64 Si16	I4_1/a																																				0.002854265						0.000394944
541	0.762529697	Fe16 Mg24 O96 Si24	Ia-3d																							0.005669513															0.007299023
2016	0.762750153	Mg5.608 Ni2.392 O16 Si4	Pnma																																						0.043003165							0.000178686
776	0.762822073	Al12 K11.498 O48 Si12	P2_1			8.88E-07																														0.130779094
399	0.762987614	Al12 K11.06 O48 Si12	Pm-3m			0.005950643																														0.015034972
1497	0.76336844	C34 H40 O4 Si2	P-1									0.00067623																			10.39527597
531	0.763502319	Ca24 Ga16 O96 Si24	Ia-3d										0.007962973															0.005602577
1920	0.763582728	Cu20 H8 O56 Si16	Pbca																	0.000233004											0.818545452
553	0.763644498	Al3 N5.002 O2.998 Si3	P6_3/m			0.005417413																																						0.079793653
1995	0.763697882	Mg5.6 Ni2.4 O16 Si4	Pnma																																						0.034403297							0.000212338
2499	0.764014726	Ca24 Fe16 O96 Si24	Ia-3d										0.000133532													0.007983907
1222	0.764020231	C108 H136 O4 Si4	C2/c									7.94E-05																			4.088696533
2331	0.764104519	Mg6.4 Ni1.6 O16 Si4	Pnma																																						0.017491174							1.58E-06
1638	0.764209551	C48 H44 O2 Si2	Pc									0.006529536																			4.352580145
644	0.76424628	C48 H76 O4 Si2	P-1									8.63E-05																			1.732088222
1397	0.764260008	Li7.222 O8 P0.5 Si1.5	P2_1/m																																				7.77E-08
2788	0.764325272	Ca12 O38 Si12	P-1										0.000629725
446	0.764407029	K0.64 Na7.36 O20 Si8	Pna2_1																																	0.00694302									0.000153481
1060	0.764653762	C88 H88 O12 Si4	P2_1/c									2.71E-05																			9.271852602
1917	0.764750927	Ca4 O20 Si4 Ti4	C2/c										0.049984702
572	0.765050758	Al6 Na8.16 O29.02 Si6	P6_3			0.000394112																																							0.004806811
1156	0.765142409	C248 H400 O8 Si40	C2/c									0.026496203																			0.00047375
3036	0.765407713	Cr13.44 Mg25.28 O96 Si25.28	Ia-3d															0.004034933																							0.005565509
1175	0.76551978	C36 H72 O16 Si4	P2_1/c									0.000663554																			0.030052644
47	0.765588022	Mg24 O72 Si16	Cmmm																																						1.73E-07
2316	0.765612467	Mg4.0 Ni4 O16 Si4	Pnma																																						0.067131522							0.000142515
1586	0.765692501	Ag69.4464 Al96 O472.2896 Si96	Fm-3c		0.00679298	0.003385313
2339	0.76594857	Mg6.4 Ni1.6 O16 Si4	Pnma																																						0.045969024							1.70E-06
378	0.765995855	Ca16 Cl16 O24 Si8	I4										0.013610406			6.95E-07
1833	0.76599682	Al16 Mg24 O96 Si24	Ia-3d			-0.001195604																																			0.009667851
1210	0.765998993	C88 H96 O16 Si4	P2_1/c									0.003815966																			10.41622957
798	0.766061536	Ca24 Fe16 O96 Si24	Ia-3d										0.00010057													0.008907047
439	0.76611229	Al4.088 Cr0.48 O9.868 Si1.432	Pbam			0.000422322												9.84E-06
1587	0.766113116	Ag68.048 Al96 O474.8136 Si96	Fm-3c		0.006728139	0.002968375
2103	0.766143372	Fe0.96 Mg7.04 O16 Si4	Pnma																							0.017344977															0.001401831
2008	0.766159231	Ca24 Fe16 O96 Si24	Ia-3d										0.000122605													0.006954683
2495	0.766346259	Ca24 Fe16 O96 Si24	Ia-3d										9.41E-05													0.008832203
590	0.76637332	Mg1.24 O6 Si1.76	P-31m																																						0.001010496
1470	0.766478312	Cs8 O60 Si24 U4	Cmc2_1																3.945814552
1829	0.766541627	Na8 O44 Si16 Ti4	I4/m																																										0.000208517
2764	0.767372248	Al16 Na14.56 O80 Si24	C2			0.052016558																																							0.642264339
119	0.767521784	C132 H192 O24 Si4	P2_12_12_1									0.000118802																			2.998641426
807	0.767620964	Mg4 Na8 O16 Si4	Pna2_1																																						1.62E-05				0.006014723
1031	0.767644998	C32 H48 O2 Si4	P-1									1.25E-05																			0.641903353
804	0.767666033	Mg4 Na8 O16 Si4	Pna2_1																																						1.62E-05				0.006025173
2014	0.767671705	Mg5.536 Ni2.464 O16 Si4	Pnma																																						0.002420122							1.97E-05
2019	0.767754536	Mg3.88 Ni4.12 O16 Si4	Pnma																																						0.008190715							0.000231724
1338	0.768084433	C192 H488 O116 Si64	C2/c									0.00091156																			0.083835147
532	0.768137087	Ca24 Mn16 O96 Si24	Ia-3d										0.008066259																													0.00495868
1558	0.768149444	F4 Mg10 O16 Si4	P2_1/c																						7.93E-07																0.034360227
2049	0.768177283	Ca4 O20 Si4 Ti4	C2/c										0.047356647
2284	0.768335258	Ca24 Mn18.112 O96 Si19.44	Ia-3d										0.007534263																													0.00525637
2635	0.768537265	H12 Mg14 O28 Si4	P6_3																												1.33E-09										6.19E-06
1585	0.768849652	Ag69.7632 Al96 O470.4536 Si96	Fm-3c		0.007438346	0.002748916
2686	0.768911617	H8 Mg20 O36 Si6	Pnn2																												21.94122337										0.009090489
1779	0.768954589	Ag7.44 Al12 O63.6 Si12	Pm-3m		0.01959391	0.000983886
1998	0.769057445	Mg2.48 Ni5.52 O16 Si4	Pnma																																						0.035068839							6.29E-05
2221	0.769362168	Fe4 Mg12 O32 Si8	Imma																							0.332994808															1.33E-06
2725	0.769458641	Ca12 Mn12 O72 Si24	P-1										0.000189559																													2.35E-05
2931	0.76946014	Na4 O10 Si2 Ti2	P4/nmm																																										6.28E-06
1966	0.769749562	Al27.36 B4 O72 Si12	Pnma			0.013966984	1.034325098
3137	0.769897988	Al12 K4 O48 Si12	C2/c			0.002730759																														0.201771603
291	0.769987213	Fe5.25 In3 O12 Si0.75	R-3m																							0.325205224									0.008721293
2799	0.770090998	Ca24 Fe16 O96 Si24	Ia-3d										0.005971652													0.003317442
2478	0.770161874	Na8 O20 Si4 Ti6	Pmc2_1																																										3.70E-05
1358	0.770407011	C92 H96 O4 Si4	P2_12_12_1									0.003338069																			9.823403858
1220	0.770472899	C160 H168 O4 Si16	C2/c									5.30E-05																			10.86708386
2706	0.770622026	Ca24 Fe16 O96 Si24	Ia-3d										0.004861321													0.002884938
2497	0.770634738	Ca24 Fe16 O96 Si24	Ia-3d										0.004831306													0.002918284
1595	0.770820564	Ag87.9344 Al96 O384 Si96	Fm-3c		0.000285939	0.022298237
3097	0.770826038	Ca16 F8 O28 Si8	P2_1/c										0.000500159												9.86E-06
1675	0.770970457	C116 H184 O20 Si8	Pna2_1									9.60E-05																			0.011405789
1604	0.770996513	C36 H36 O2 Si2	P2_1									0.005973306																			3.134106409
2498	0.77099909	Ca24 Fe16 O96 Si24	Ia-3d										6.80E-05													0.009874946
363	0.771000548	Na12 Nd12 O48 Si12	Pna2_1																																										0.137892141		1.51E-06
2696	0.771071602	Al8 F8 O16 Si4	Pnma			0.001581271																			0.088667468
2009	0.771268205	Ca24 Fe16 O96 Si24	Ia-3d										0.006119396													0.003452354
3069	0.771329982	Al16 Mg24 O96 Si24	Ia-3d			5.36E-05																																			0.007711985
1589	0.771478979	Ag67.6288 Al96 O473.3864 Si96	Fm-3c		0.00805393	0.002704405
1366	0.771699286	Ag9.26 Al12 O48 Si12	Pm-3m		0.002307921	0.009197555
1584	0.77185984	Ag71.1392 Al96 O463.6672 Si96	Fm-3c		0.008425652	0.003276101
1902	0.771872611	Mg3.88 Ni4.12 O16 Si4	Pnma																																						0.031842023							0.000336206
3081	0.77194381	Ca23.256 O96 Si24 V15.472	Ia-3d										0.000159247
1913	0.772123335	Ca4 O20 Si4 Ti4	P2_1/c										0.051545705
1973	0.772151008	Al4 Be6 O36 Si12	P6/mcc			5.95E-05			-4.29E-06
2630	0.77219789	Ca4 O20 Si4 Sn4	C2/c										0.005641473
2010	0.772418164	Ca24 Fe16 O96 Si24	Ia-3d										0.005786664													0.003123582
972	0.772442565	Al2 K2 O16 Si6	I4/m			0.014376779																														0.034123731
2225	0.772490136	Fe2.848 Mg13.152 O32 Si8	Imma																							6.155529976															0.014215837
521	0.772515257	Fe16 Mg24 O96 Si24	Ia-3d																							0.008647406															0.004551903
303	0.772580659	Al91.9968 O432.8 Si100.0032 Zn54.672	Fd-3			4.95E-07
1826	0.772657881	Mg12 O48 Si16	Cc																																						0.000306507
105	0.772880155	C56 H56 O4.0 Si4	P-1									0.003963482																			10.07712954
2044	0.77295559	Al10.7 Ca5.352 O32 Si5.3	P-3			0.001424763							0.414131669
2682	0.772962254	Ca24 Cr16 O96 Si24	Ia-3d										0.006380501					0.003727493
2012	0.77296245	Ca24 Fe16 O96 Si24	Ia-3d										0.009532194													0.003832982
11	0.773014326	Mg12 O48 Si16	Cc																																						0.000305645
2335	0.773116295	Mg6.4 Ni1.6 O16 Si4	Pnma																																						0.010696356							2.78E-25
2011	0.773120982	Ca24 Fe16 O96 Si24	Ia-3d										0.006558738													0.002349338
1929	0.773205344	Al16 Mg24 O96 Si24	Ia-3d			-8.73E-06																																			0.003577953
2633	0.773532705	Al7.99998 Ca2 O22 Si4.00002	P6_3/mmc			3.27E-05							0.002058862
2907	0.773558845	Fe3.7404 Mg4.2596 O16 Si4	Pnma																							0.0244132															1.48E-22
2007	0.773567791	Ca24 Fe16 O96 Si24	Ia-3d										0.005970572													0.003897412
1590	0.7736501	Ag68.2592 Al96 O474.6416 Si96	Fm-3c		0.00876734	0.003034228
1708	0.77389048	C52 H64 O6 Si2	P2_1									0.000806542																			0.011055782
2766	0.773922375	Al16 Na15.36 O80 Si24	C2			0.000263837																																							0.002759377
913	0.773971706	C64 H80 O16 Si4	P2_1/c									0.001910864																			7.064815221
1967	0.774096656	Al27.24 B3.92 O72 Si11.92	Pnma			0.014565107	0.602023906
2243	0.774362266	Ca4 O20 Si4 Ti4	C2/c										0.018516758
2303	0.774761198	Mg4 Ni4.0 O16 Si4	Pnma																																						0.046124369							0.000448589
398	0.774789419	Na4 O16 Si6 Zn2	P2_1																																										9.67E-06
2790	0.774883452	Al2 K2 O8.00004 Si2	P6_3mc			0.000188758																														0.092033028
1591	0.774914609	Ag67.8752 Al96 O473.6328 Si96	Fm-3c		0.008778183	0.003666404
2655	0.775025316	Al4 Li4 O24 Si8	C2/c			0.001758203																																	9.95E-07
2300	0.775042401	Mg5.6 Ni2.4 O16 Si4	Pnma																																						0.022367719							0.000587601
1081	0.775077086	C64 H120 O24 Si4	P2_12_12_1									2.64E-05																			4.217354238
2085	0.775293409	Ca3.912 Mg28.088 O96 Si32	I4_1/a										0.000250917																												2.42E-05
269	0.775439009	Al91.9968 O384 Rb140 Si100.0032	Fd-3			9.81E-06
2312	0.775972832	Mg4 Ni4 O16 Si4	Pnma																																						0.027567418							0.00032808
3099	0.776031143	Al16 Mg24 O96 Si24	Ia-3d			-9.62E-05																																			0.003167606
1395	0.776056737	Li12.964 O16 P3 Si1	Pnma																																				0.022600926
1848	0.77610051	Ca24 Fe16 O96 Si24	Ia-3d										0.007083318													0.004411252
739	0.776330762	Fe1.94 K1.94 O7.99998 Si2.06	P6_322																							0.006528936										0.348553589
2620	0.776399906	Al16 Mg24 O96 Si24	Ia-3d			9.15E-05																																			0.009602702
3030	0.776431753	Li15.6 Mg8.4 O96 Si40	Ia-3d																																				-0.023765503		0.018533421
197	0.77657312	Ag6 Al6 O24 Si6	P-43n		0.009890526	0.006680238
1385	0.776584631	C260 H240 O8 Si4	P-1									0.000242044																			1.696307715
2015	0.776776626	Mg5.532 Ni2.468 O16 Si4	Pnma																																						0.019058916							0.000462536
1592	0.776935028	Ag68.032 Al96 O471.6448 Si96	Fm-3c		0.009311718	0.002801856
2581	0.777071477	Ca15.36 Fe24.64 O96 Si24	Ia-3d										0.000712549													0.00326065
302	0.777248312	Al10.6 O36 Si6.4	C2			0.021765618
608	0.777253202	Fe1.428 Mg6.572 O16 Si4	Pnma																							9.682833827															0.000965648
955	0.777298082	Li4 Mn2 O8 Si2	Pmn2_1																																				1.35E-06			0.03957222
932	0.777329378	C240 H208 O16 Si16	P-1									4.10E-06																			8.431989405
2338	0.777485332	Mg6.4 Ni1.6 O16 Si4	Pnma																																						0.046458473							5.40E-06
2197	0.777741422	Al12.192 Mg25.904 O96 Si25.904	Ia-3d			1.52E-05																																			0.005847649
1705	0.777823224	C124 H232 O12 Si8	P2_12_12_1									3.85E-06																			0.008568786
2624	0.777896904	Al16 Mg24 O96 Si24	Ia-3d			0.000195806																																			0.008704597
153	0.777960889	C48 H54 O4 Si2	P-1									0.002110004																			13.82083286
3129	0.778043259	Fe16 Mn24 O96 Si24	Ia-3d																							0.003677213																0.005829349
364	0.778127215	Al6.24 Na7.26 O31.98 Si9.76	P6_3			0.000565309																																							7.49E-05
931	0.778184778	C120 H104 O8 Si8	P-1									0.000176119																			0.013627657
525	0.778300456	Fe24 Mn16 O96 Si24	Ia-3d																							0.004893329																0.002008034
2313	0.778309762	Mg4.0 Ni4 O16 Si4	Pnma																																						0.041713843							0.000301752
1814	0.778354346	Al7.2 Na7.152 O31.998 Si8.8	P6_3			0.003068654																																							0.042518341
526	0.778469988	Cr16 Mn24 O96 Si24	Ia-3d															0.002691183																								0.006025542
1692	0.778511772	C98 H88 O6 Si4	P-1									0.003426153																			1.004146253
384	0.778544273	Al12 Cu5.68 O48 Si12	Pm-3m			0.006024434														0.016463545
2582	0.778704234	Ca12.48 Fe27.52 O96 Si24	Ia-3d										0.005391603													0.003531676
512	0.779000357	Li7.2 N2.4 O1.6 Si0.8	Fm-3m																																				0.27377025					0.000179949
2651	0.779058734	Fe4 Mg4.0 O16 Si4	Pnma																							0.000201528															0.042572564
2129	0.77906084	Al8 Ca4 O40 Si8	Cmcm			0.000402051							0.125970041
2325	0.779095033	Mg4 Ni4 O16 Si4	Pnma																																						1.178724181							0.000475436
3146	0.779152677	Ba2 O20 Sc4 Si6	P2_1/m					0.136732994
2294	0.779163395	Al15.2 O64 Si16.8 Sr8	C2/c			1.53E-06
523	0.779310103	Cr16 Fe24 O96 Si24	Ia-3d															0.002220514								0.006008564
3130	0.779548218	Al16 Mg24 O96 Si24	Ia-3d			0.00026628																																			0.008864257
533	0.77961312	Ca24 O96 Sc16 Si24	Ia-3d										0.01768995
696	0.77966883	Al0.928 Na3.648 O2.08 Si0.928	Pbca			3.85E-05																																							0.007727536
618	0.779825613	Al8 O36 Si8	Cc			1.68E-06
2323	0.77998461	Mg4 Ni4 O16 Si4	Pnma																																						0.046486819							0.000279645
3120	0.780062785	Ca22.896 O96 Si24 V15.216	Ia-3d										0.00627815
1132	0.780067574	C52 H60 O2 Si2	P-1									0.000642097																			1.215194533
1230	0.780108156	C76 H88 O12 Si4	P2_1									0.000257605																			11.07898708
2193	0.780363104	B4 Na4 O32 Si12	P-1				4.62E-14																																						-1.05E-23
2329	0.780374728	Mg6.4 Ni1.6 O16 Si4	Pnma																																						0.019684299							2.81E-05
2311	0.780900615	Mg4.0 Ni4 O16 Si4	Pnma																																						0.059015694							0.000286622
2403	0.780948293	H62 Mg48 O147 Si34	Pm																												6.36E-05										0.001863549
570	0.780964494	Ca13 Nb3 O36 Si8	P2_1										0.006066621																																	0.00038153
527	0.780988431	Mn24 O96 Si24 V16	Ia-3d																																							0.006053847
1322	0.781160947	C76 H72 O2 Si2	P-1									0.000157763																			1.889049684
2043	0.781287656	Ca23.8 Na8.2 O60 Si16	P2_1/c										0.028152922																																0.611878709
2800	0.781335625	Ca24 O96 Sc16 Si24	Ia-3d										0.006204992
1748	0.7813358	Al4 Li12 O20 Si4	Pna2_1			0.074101911																																	0.001019301
2074	0.78139109	Al16 Mg24 O96 Si24	Ia-3d			0.000410253																																			0.008167862
1588	0.781600416	Ag67.936 Al96 O477.456 Si96	Fm-3c		0.011487753	0.003357788
2964	0.781652592	Ca12 Hf4 O36 Si8	P2_1/c										0.147427882																			6.27E-06
1295	0.781931695	C624 H672 O48 Si24	P2_1/c									0.003626755																			15.07124522
2580	0.782071361	Ca5.04 Fe34.96 O96 Si24	Ia-3d										0.013287196													0.003017525
1137	0.782193113	C54 H60 O6 Si6	P-1									5.43E-06																			2.310413226
524	0.782215583	Fe24 O96 Si24 V16	Ia-3d																							0.00648998
1542	0.782617405	C104 H124 O12 Si4	P-1									0.000153451																			10.06919712
2648	0.782778069	Fe4 Mg4.0 O16 Si4	Pnma																							0.000472337															0.000509617
2138	0.782798001	Mg4 Ni4 O16 Si4	Pnma																																						0.033792587							0.000177401
2195	0.782862326	Al15.2 Mg24.4 O96 Si24.4	Ia-3d			-0.00059072																																			0.009584415
2196	0.782920502	Al13.92 Mg25.04 O96 Si25.04	Ia-3d			0.001502748																																			0.008371526
35	0.78292067	Al8 Na8 O32 Si8	P6_3			4.04E-05																																							0.071997286
1313	0.782967201	C108 H120 O6 Si4	P-1									0.004746177																			0.006060229
950	0.782992148	Ca69.456 N42.24 O101.76 Si48	Pa-3										0.002032059																															0.004794686
1930	0.783060336	Al16 Mg24 O96 Si24	Ia-3d			0.001159412																																			0.008809122
2622	0.783076898	Al16 Mg24 O96 Si24	Ia-3d			0.000232523																																			0.009240168
2324	0.7832501	Mg4 Ni4.0 O16 Si4	Pnma																																						1.620199168							0.000514517
2108	0.783347663	Al16 Mg24 O96 Si24	Ia-3d			0.001469455																																			0.00906258
1364	0.783411648	Ag11.24 Al12 O48 Si12	Pm-3m		0.00053099	-0.001095053
2304	0.783742858	Mg4.0 Ni4 O16 Si4	Pnma																																						0.044944444							0.000416051
2619	0.783819066	Al16 Mg24 O96 Si24	Ia-3d			8.33E-05																																			0.00852903
2131	0.783901011	Al8 Ca4 O40 Si8	Cmcm			3.11E-05							0.005041227
2061	0.783947574	Al16 Mg24 O96 Si24	Ia-3d			0.0001886																																			0.01056216
1898	0.78442917	Al16 Mg24 O96 Si24	Ia-3d			0.000947662																																			0.008466754
3090	0.784556477	Al16 Mg24 O96 Si24	Ia-3d			0.00165854																																			0.008405503
813	0.784611518	Al96 Ca48.0 O384 Si96	Fm-3c			1.91E-05							3.28E-05
1981	0.784696451	Co3.812 Mg4.188 O16 Si4	Pnma														0.00028716																								0.064630209
3136	0.784718812	Ca10 O64 Si18	P-1										2.62E-06
1957	0.784718812	Ca10 O64 Si18	P-1										2.62E-06
1927	0.784718815	Al16 Mg24 O96 Si24	Ia-3d			0.000702519																																			0.008577268
1878	0.78472994	Al4 Li4 O24 Si8	C2/c			0.001984294																																	1.90E-08
2710	0.784824912	Ca11.4 Na13.2 O54 Si18	P3_121										9.22E-06																																-5.10E-07
1642	0.784850485	C408 H448 O32 Si24	Pbcn									0.00405485																			9.715329159
1926	0.785077705	Al16 Mg24 O96 Si24	Ia-3d			0.001872863																																			0.00876818
2908	0.785296029	Fe3.7404 Mg4.2596 O16 Si4	Pnma																							0.006662537															7.13E-06
3064	0.785335841	Al16 Mg24 O96 Si24	Ia-3d			0.000937021																																			0.008707734
1600	0.785436845	Ag87.1104 Al96 O384 Si96	Fm-3c		0.006492366	0.026841456
3067	0.785517505	Al16 Mg24 O96 Si24	Ia-3d			0.002499508																																			0.007479334
3178	0.785690336	Al16 Mg24 O96 Si24	Ia-3d			0.001087302																																			0.008245795
347	0.785721458	Ca3.52 Mg4.48 O16 Si4	Pnma										0.033533711																												0.002321896
2618	0.785746408	Al16 Mg24 O96 Si24	Ia-3d			0.001036271																																			0.008245952
1122	0.785878628	C64 H104 O8 Si4	P2_12_12_1									0.002735625																			1.561994051
2223	0.785909169	Fe4 Mg12 O32 Si8	Imma																							0.068055304															2.30E-07
465	0.786067452	Cs8 O36 Si12 Sn4	P2_12_12_1																0.452630967
3128	0.786212663	Al16 Mg24 O96 Si24	Ia-3d			0.000251162																																			0.010271959
2055	0.786246231	Ca4 O20 Si4 Ti4	C2/c										0.05367018
2500	0.786270193	Al16 Mg24 O96 Si24	Ia-3d			0.000254231																																			0.010157554
1384	0.786329086	C160 H152 O4 Si4	P2_1/c									0.004306653																			0.026383089
1791	0.786336028	Na4 O20 Rb4 Si8	P2_1/c																																										3.49E-12
2099	0.786560831	Fe0.96 Mg7.04 O16 Si4	Pnma																							0.000174927															0.000177902
1895	0.786566377	Al16 Mg24 O96 Si24	Ia-3d			0.000272362																																			0.010389643
1038	0.786641116	C96 H128 O16 Si8	P2_1/c									0.000157024																			10.16051258
3070	0.786683277	Al16 Mg24 O96 Si24	Ia-3d			0.001510353																																			0.011295895
3121	0.786759255	Al16 Mg24 O96 Si24	Ia-3d			0.001532098																																			0.011361422
3086	0.786775102	Al16 Mg24 O96 Si24	Ia-3d			0.002762915																																			0.007451192
1634	0.786894088	C288 H384 O4 Si16	P2_1/c									0.002323023																			6.042368505
942	0.787077053	C88 H96 O4 Si4	P2_1/c									0.000421685																			2.183841209
1928	0.7871204	Al16 Mg24 O96 Si24	Ia-3d			0.001646176																																			0.009201926
3108	0.787338375	Al16 Mg24 O96 Si24	Ia-3d			0.001083125																																			0.008902986
1190	0.787394317	C120 H200 O4 Si16	P2_1/c									0.003311391																			0.08361706
268	0.787397979	Al91.9968 O392 Si100.0032 Zn54	Fd-3			0.00469549
3132	0.787407467	Al16 Mg24 O96 Si24	Ia-3d			0.001089769																																			0.008904444
1897	0.787445778	Al16 Mg24 O96 Si24	Ia-3d			0.001084831																																			0.008892821
2106	0.787453788	Al16 Mg24 O96 Si24	Ia-3d			0.000322978																																			0.010331324
3082	0.787474302	Al16 Mg24 O96 Si24	Ia-3d			0.001077352																																			0.00889054
953	0.787665356	C50 H46 O1 Si2	P-1									0.000557075																			9.646944165
2107	0.787739154	Al16 Mg24 O96 Si24	Ia-3d			0.002700732																																			0.010729721
2219	0.787814057	Al16 Mg24 O96 Si24	Ia-3d			0.001077601																																			0.010449471
1846	0.78791337	Al16 Mg24 O96 Si24	Ia-3d			0.002581263																																			0.010817085
1778	0.788258359	Ag80 Cl16 O64 Si16	P2_1/c		0.002083365											0.00140558
194	0.788273132	Ag79.68 Al86.4 O384 Si105.6	Fd-3m		0.008616864	8.83E-06
2593	0.788345067	Co1.996 Mg5.996 O16 Si4	Pnma														0.00045237																								0.013628849
1598	0.788349307	Ag86.9904 Al96 O384 Si96	Fm-3c		0.006738262	0.002030879
3088	0.788383687	Al16 Mg24 O96 Si24	Ia-3d			0.00185201																																			0.003947817
2436	0.78841732	Al4 Li4 O24 Si8	P2_1/c			4.81E-11																																	0.00193887
2130	0.788581847	Al8 Ca4 O40 Si8	Cmcm			1.43E-05							0.002595436
2477	0.788743825	Ba4 O36 Si8	Pnma					0.00512831
3091	0.788859084	Al16 Mg24 O96 Si24	Ia-3d			0.002747848																																			0.003452693
138	0.788880047	Al88.0704 Na82.832 O384 Si103.9296	Fd-3			9.90E-07																																							3.12E-06
2310	0.789086881	Mg4 Ni4 O16 Si4	Pnma																																						0.225375967							0.000423889
1596	0.789223405	Ag87.704 Al96 O384 Si96	Fm-3c		0.0054675	0.039385696
2298	0.789235293	Mg6.4 Ni1.6 O16 Si4	Pnma																																						0.024528794							-5.60E-08
890	0.789292034	Al16 Mg24 O96 Si24	Ia-3d			0.004399654																																			0.000977893
3181	0.789314921	Al16 Mg24 O96 Si24	Ia-3d			0.001286644																																			0.007359871
3106	0.789678897	Ca4 O56.996 Si16 V4	Pnma										0.002912953
1171	0.789793369	C48 H72 O8 Si8	P2_1/c									0.003257452																			9.95027724
2171	0.789859089	Al16 Ca24 O96 Si24	Ia-3d			6.18E-07							0.011486704
32	0.790145155	Al4 O32 Rb4 Si12	C2/m			1.67E-09
3115	0.790178965	Al27.16 B4 O72 Si12	Pnma			0.008779764	3.175148645
2592	0.790433249	Co3 Mg5 O16 Si4	Pnma														0.000707328																								0.056758829
2314	0.790494828	Mg4 Ni4 O16 Si4	Pnma																																						0.040552864							0.000345272
1718	0.790616725	C124.354 H100.434 O4.318 Si4	P-1									0.003954459																			0.15087214
1599	0.790635485	Ag87.9808 Al96 O384 Si96	Fm-3c		0.006441654	0.001278732
2057	0.790687083	Mn39 O72 Sb3 Si6	P31m																																							0.011050253
1601	0.790742621	Ag87.6736 Al96 O384 Si96	Fm-3c		0.00684059	0.006666121
1167	0.790851301	C444 H540 O40 Si32	C2/m									3.72E-05																			9.312978797
2530	0.791055193	Mg8 O60 Si16	Pmna																																						1.09E-05
2205	0.791208832	Al4.0 Na4 O32 Si12	P-1			0.086942446																																							0.215516884
2083	0.791475056	Al8 F8 O16 Si4	Pnma			0.007682048																			0.063933153
3179	0.791475784	Al16 Mg24 O96 Si24	Ia-3d			0.004147856																																			0.001767553
586	0.791975701	C224 H384 O24 Si16	C2/c									7.18E-05																			0.003187919
1335	0.792333764	C42 H40 O2 Si2	P-1									0.000259558																			1.712492202
1602	0.792401378	Ag87.4976 Al96 O384 Si96	Fm-3c		0.006754171	0.000983942
2168	0.792463083	Al16 Ca24 O96 Si24	Ia-3d			1.02E-05							0.013251603
1877	0.7925674	Al4 Li4 O24 Si8	C2/c			0.002270607																																	2.34E-07
1668	0.792576725	C80 H96 O8 S4	P2_1/c									0.003989232																			0.055693662
1672	0.792584047	C44 H64 O8 Si2	P2_1									0.000121932																			10.0387756
2348	0.792654848	Al16 Ca24 O96 Si24	Ia-3d			5.61E-06							0.011719315
2224	0.792690545	Fe4 Mg12 O32 Si8	Imma																							0.070155427															3.14E-05
2059	0.793004375	Al16 Mg24 O96 Si24	Ia-3d			0.003106277																																			0.00152804
1847	0.793037752	Al16 Ca24 O96 Si24	Ia-3d			1.24E-06							0.012001391
391	0.793059551	Na18 O42 Si12 Y6	P6_3/m																																										6.16E-08
2350	0.793370686	Al16 Ca24 O96 Si24	Ia-3d			4.57E-06							0.012378364
2105	0.793439424	Al16 Mg24 O96 Si24	Ia-3d			0.005239489																																			0.001612024
2903	0.793487605	Fe3.7404 Mg4.2596 O16 Si4	Pnma																							8.12E-05															-7.62E-23
1933	0.793677427	Al16 Ca24 O96 Si24	Ia-3d			1.04E-06							0.011161803
2347	0.793959979	Al16 Ca24 O96 Si24	Ia-3d			1.90E-06							0.01117221
1932	0.793998428	Al16 Ca24 O96 Si24	Ia-3d			9.57E-06							0.009897521
1876	0.794050573	Al4 Li4 O24 Si8	C2/c			0.002314958																																	-2.92E-06
2398	0.794173473	Fe1.84 Mg13.856 O32 Si8	Fd-3m																							10.82483984															0.021058861
695	0.79417408	Al13.2 Na12.928 O32 Si2.8	P4_12_12			0.00035156																																							0.015898727
1597	0.794427104	Ag88.1744 Al96 O384 Si96	Fm-3c		0.001219875	0.039125757
646	0.794554288	Al8 Ca16 O44 Si8	C2			0.003557541							2.06E-05
1633	0.795147684	C288 H392 O8 Si16	P2_1/c									0.000741323																			6.392258978
1400	0.795176355	Al12 Ca5.9996 O48 Si12	Pm-3m			5.18E-06							6.17E-13
1639	0.795328432	Al12 O50.7 Si12 Zn8.9	Pm-3m			0.000238803
2518	0.79591482	Ca32 O176 Si48	Fdd2										9.537716237
1232	0.795939508	C34 H44 O10 Si2	P-1									0.000279604																			7.033994846
187	0.796256863	Ag11.54 Al12 O48 Si12	Pm-3m		0.020307559	0.003254682
2076	0.796416786	K4.56 Mg2.28 O16 Si5.72	I4mm																																	0.221086597					0.000301303
2332	0.796734203	Mg6.4 Ni1.6 O16 Si4	Pnma																																						0.013234023							3.19E-05
1901	0.79681769	Al16 Ca24 O96 Si24	Ia-3d			-1.10E-06							0.010938405
2349	0.796959908	Al16 Ca24 O96 Si24	Ia-3d			7.01E-07							0.011010286
2305	0.796984515	Mg4 Ni4.0 O16 Si4	Pnma																																						0.116530377							0.000430609
1416	0.797109754	C331.52 H418.56 O64 Si32	C2/c									0.000149178																			1.269689303
2699	0.797116487	Al8 F8 O16 Si4	Pnma			0.011360785																			0.009419942
2547	0.797176193	Al16 Mg8 O72 Si20	Cccm			5.39E-06																																			0.236716057
2326	0.797194831	Mg4.0 Ni4 O16 Si4	Pnma																																						0.551919983							0.000746405
698	0.797416598	Al8 F8 O16 Si4	Pnma			0.007618507																			0.073513703
2167	0.797548289	Al16 Ca24 O96 Si24	Ia-3d			5.63E-08							0.010767623
2306	0.797807875	Mg4.0 Ni4 O16 Si4	Pnma																																						0.189899624							0.000460344
1899	0.797819023	Al16 Ca24 O96 Si24	Ia-3d			1.40E-07							0.017319805
2353	0.797858906	Al16 Ca24 O96 Si24	Ia-3d			0.000204992							0.009784216
2573	0.798041782	Fe4 Mg12 O32 Si8	Imma																							5.52E-05															4.27E-13
2589	0.798124269	Co6 Mg2 O16 Si4	Pnma														1.91E-06																								-0.07616963
2538	0.798141976	Fe3.63 H4 O9 Si1.37	P31m																							0.00590008					2.17E-05
1089	0.798249571	C42 H60 O6 Si2	P2_1									0.000249345																			9.967275948
2333	0.798363448	Mg6.4 Ni1.6 O16 Si4	Pnma																																						0.022081445							7.31E-05
1603	0.798394356	Ag87.048 Al96 O384 Si96	Fm-3c		0.005941932	0.000245115
2172	0.798426901	Al16 Ca24 O96 Si24	Ia-3d			3.01E-08							0.011497999
1831	0.798494249	Al8 O36 Si8	Cc			8.01E-07
30	0.798556179	Mo2 O23 P4 Si4	P-1																																								6.43E-05
2351	0.79868499	Al16 Ca24 O96 Si24	Ia-3d			0.000177068							0.01035298
1679	0.79869776	C240 H264 O36 Si24	C2									0.004119113																			0.01109047
1012	0.798737788	Al3 Na3 O12 Si3	P3_2			0.00028838																																							0.004469889
1931	0.79880862	Al16 Ca24 O96 Si24	Ia-3d			0.000207768							0.010244683
1005	0.799068443	K8 O60 Si24 Ti4	Cc																																	0.451905834
3068	0.79922657	Al4 Be6 O36 Si12	P6/mcc			7.56E-07			0.085813973
1255	0.799289369	C16 H48 O16 Si4	I4_1/a									1.60E-06																			8.37E-05
2356	0.799289719	Al16 Ca24 O96 Si24	Ia-3d			0.000155092							0.010243727
3156	0.799318647	N4 O26 P8 Si2	P-1																																									-0.09558915
260	0.7997984	Al12 Ca1 O27 Si4	P-3			2.10E-05							-9.53E-12
2570	0.799881545	Mg2.031 O6 Si1.158	R-3m																																						0.164442175
821	0.799900792	C144 H324 O18 Si18	R-3c									0.051196703																			1.17E-12
1006	0.800043286	Ga12.402 Na12.3456 O120 Si47.598	Pmmn																									4.52E-06																	0.114023628
3111	0.800191442	Al2 K1.966 O8 Si2	P31c			2.33E-09																														0.037184538
542	0.800381029	Al88.032 Na83.056 O522.56 Si103.968	Fd-3			0.000290859																																							9.12E-09
2336	0.800409256	Mg6.4 Ni1.6 O16 Si4	Pnma																																						0.023546584							2.29E-05
2063	0.800495109	H8 Mg20 O36 Si6	Pnnm																												10.00021218										0.000509464
2334	0.800604763	Mg6.4 Ni1.6 O16 Si4	Pnma																																						0.015790163							2.77E-07
2281	0.80103273	Fe0.6 Mg7.4 O16 Si4	Pnma																							3.52E-16															0.000488715
1571	0.801188728	C160 H224 O32 Si16	P2_1/c									0.014093488																			-3.87E-06
1146	0.801188728	C160 H224 O32 Si16	P2_1/c									0.014093488																			-3.87E-06
2636	0.80131048	Mg15.12 O32 Si7.84	Fd-3m																																						0.024529172
1301	0.801340537	C70 H92 O4 Si2	P-1									3.85E-05																			7.20512816
2697	0.801441696	Al8 F8 O16 Si4	Pnma			0.007050383																			0.050631264
2022	0.801468248	Mg2.48 Ni5.52 O16 Si4	Pnma																																						4.007262949							0.012114858
135	0.801551046	C216 H288 O40 Si8	P4_32_12									0.000631447																			8.818526114
702	0.801683219	C136 H240 O8 Si16	Pccn									0.003862671																			2.55E-05
616	0.801853254	Mg15.68 O32 Si8	Fd-3m																																						0.023121256
623	0.802026934	Mg15.68 O32 Si8	Fd-3m																																						0.02268422
2437	0.802036407	Al4 Li4 O24 Si8	P2_1/c			2.30E-05																																	-0.003855603
734	0.80208404	C96 H96 O12 Si8	P2_1/c									0.004463421																			7.770855183
2690	0.802244516	Co4 Mg4 O16 Si4	Pnma														0.000754747																								0.044162097
615	0.802264702	Mg15.68 O32 Si8	Fd-3m																																						0.022624728
514	0.802267314	Cu20 O56 Si16	Pbca																	0.011080742
2156	0.802310427	Al2 K2 O8 Si2	P31c			1.36E-08																														0.035618705
1653	0.80237819	C66 H48 O2 Si2	P-1									0.00334837																			0.864992006
361	0.802455773	Al10.8 Na7.96 O72 Si25.2	P6_3/mmc			2.42E-08																																							0.000611696
19	0.802500461	C46 H68 O8 Si2	P-1									0.001976141																			0.044101447
2021	0.802610086	Mg2.64 Ni5.36 O16 Si4	Pnma																																						2.529706635							0.012240573
613	0.802630484	Mg15.68 O32 Si8	Fd-3m																																						0.022393301
1972	0.802656903	Al4 Be6 O36 Si12	P6/mcc			6.65E-08			0.143341661
614	0.802803299	Mg15.68 O32 Si8	Fd-3m																																						0.022386081
1298	0.802997806	C82 H124 O16 Si4	P2_1									0.000436792																			2.839046162
2588	0.803000499	Co7 Mg1 O16 Si4	Pnma														0.008592934																								9.873997706
83	0.803088656	C60 H52 O4 Si4	P2_1/c									0.000539315																			10.00403538
1209	0.803220933	C44 H60 O8 Si4	P-1									0.000136964																			5.508026121
1999	0.803280683	Mg2 Ni6 O16 Si4	Pnma																																						4.632445543							0.012439885
2330	0.803298052	Mg6.4 Ni1.6 O16 Si4	Pnma																																						0.016759254							4.82E-07
1337	0.803407544	C336 H320 O16 Si16	P2_1/c									0.004578573																			10.03570218
1594	0.803427941	Ag88.4448 Al96 O384 Si96	Fm-3c		0.000604369	0.044634795
1404	0.803565805	Ga11.52 K8.88 O96 Si36.48	P6_3mc																									-2.12E-07								0.079525256
2363	0.803577992	Al16 Mn24 O96 Si24	Ia-3d			1.50E-05																																				0.00940109
1934	0.803699627	Al16 Ca24 O96 Si24	Ia-3d			2.83E-07							0.035110732
1875	0.803713039	Al4 Li4 O24 Si8	C2/c			0.001885705																																	-7.30E-07
2352	0.803715134	Al16 Ca24 O96 Si24	Ia-3d			0.000398481							0.006572686
767	0.804071899	C66 H68 O4 Si2	P-1									0.005018095																			0.015275277
2364	0.804087652	Al16 Mn24 O96 Si24	Ia-3d			9.98E-09																																				0.011523077
1072	0.804095959	C128 H128 O12 Si8	Pnma									9.22E-05																			2.171754211
2060	0.804178843	Al16 Fe24 O96 Si24	Ia-3d			1.20E-06																				0.008594367
2563	0.804178843	Al16 Fe24 O96 Si24	Ia-3d			1.20E-06																				0.008594367
580	0.804305447	Ca16 O64 Si16	Fdd2										0.002589429
2194	0.804610854	B4 Na4 O32 Si12	P-1				0.006065901																																						4.81E-06
1980	0.804646351	Co1.604 Mg6.396 O16 Si4	Pnma														3.75E-25																								0.01634165
2827	0.804803504	Al16 Co24 O96 Si24	Ia-3d			2.75E-16											0.008985675
296	0.804937422	Al15.2016 Na15.564 O96 Si32.7984	C2/m			9.76E-09																																							0.00034269
1935	0.804938763	Li2.4 O16 Si5.2 Zn4.4	P2_1/c																																				-1.03E-23
2077	0.805182406	K4.4 O16 Si5.8 Zn2.2	I4mm																																	0.020187806
2511	0.805226516	Al96 Na93.44 O384 Si96	Fd-3			0.01153904																																							5.03E-09
2579	0.805229467	Ca2.64 Fe37.36 O96 Si24	Ia-3d										-0.007927605													0.003477158
2881	0.805402558	Mg4.0 Mn4 O16 Si4	Pnma																																						0.117732641	0.009141993
540	0.805531095	Ca4 O40 Si16 Th2	I422										0.021245364
2368	0.805631145	Al16 Mn24 O96 Si24	Ia-3d			-7.15E-07																																				0.009816453
2170	0.805698098	Al16 Ca24 O96 Si24	Ia-3d			2.13E-07							0.03036784
2820	0.805754338	Al16 Co24 O96 Si24	Ia-3d			3.09E-15											0.01007449
290	0.805796156	Ag40.64 Al55.5072 O384 Si136.4928	Fd-3m		0.008207602	9.74E-06
509	0.805800237	Na6.88 O44 Si16 Zr4	C2/c																																										0.029873092
2418	0.805809889	Al4 Li4 O24 Si8	C2/c			0.002369244																																	0.029466783
965	0.805872504	C152 H208 O24 Si8	P1									3.12E-05																			0.404513178
707	0.806096695	Al16 Co24 O96 Si24	Ia-3d			-3.12E-06											0.009731531
1777	0.806238622	C208 H352 O32 Si32	P2_1/c									6.33E-05																			5.754811645
729	0.806299849	Ca11.992 O48 Si12 Y7.992	Pnma										9.48E-07
915	0.806425999	C58 H68 O4 Si2	P2_1									0.000591854																			1.861518603
2823	0.806474008	Al16 Co24 O96 Si24	Ia-3d			-1.04E-23											0.007006257
180	0.80653267	C64 H60 O6 Si2	P-1									0.003236591																			5.419874494
2629	0.806562693	Ca4 O20 Si4 Sn4	C2/c										0.010771022
2200	0.806566457	Al5.76 Mg29.12 O96 Si29.12	Ia-3d			6.17E-06																																			0.006199284
2462	0.806570783	Fe0.912 Mg7.088 O16 Si4	Pnma																							0.126299629															0.000740039
1414	0.806572187	C322.88 H384 O69.76 Si32	C2/c									0.000377159																			0.004628929
1063	0.806634834	C88 H96 O20 Si4	Cc									0.000120857																			9.943525007
856	0.806745591	Na4 O16 Si6 Zn2	P2_1																																										0.007381018
609	0.807128223	Fe1.54 Mg6.46 O16 Si4	Pnma																							0.013226854															0.000575328
2707	0.807160206	Al16 Mn24 O96 Si24	Ia-3d			-1.17E-07																																				0.009624495
156	0.807416752	C54 H64 O8 Si2	P-1									0.001874553																			0.350830412
2343	0.80750543	Mg6.4 Ni1.6 O16 Si4	Pnma																																						0.018602052							-6.01E-07
1194	0.808080904	C54 H84 O2 Si4	P2_1									0.000310847																			0.793853409
919	0.808108289	C88 H96 O16 Si4	P2_1/c									0.001685328																			1.527745041
2199	0.808236365	Al7.68 Mg28.16 O96 Si28.16	Ia-3d			-1.14E-07																																			0.007075939
2113	0.808295758	Al16 Co24 O96 Si24	Ia-3d			2.15E-05											0.010304878
76	0.808393795	C50 H60 O8 Si2	P-1									0.000473566																			0.570173589
2728	0.808426616	O20 Si4 Zn8	Imm2
2819	0.808434188	Al16 Co24 O96 Si24	Ia-3d			1.64E-05											0.011820588
2826	0.808638277	Al16 Co24 O96 Si24	Ia-3d			1.54E-06											0.009454066
2315	0.808863908	Mg4.0 Ni4 O16 Si4	Pnma																																						0.040681635							0.00040035
1243	0.808864722	C206 H176 O32 Si24	P2_1/c									4.13E-05																			9.705009144
1357	0.808890311	C184 H304 O24 Si8	Pbca									7.14E-05																			1.279486843
301	0.809014873	Al12 Na11.996 O48 Si12	Pm-3m			8.81E-06																																							7.45E-07
477	0.80925623	Al54.7008 K36.928 O405.808 Si137.2992	Fd-3m			4.34E-05																														0.357129836
113	0.809277	C176 H208 O8 Si8	P2_1/c									0.002898181																			0.037510342
2638	0.809444447	Fe4 Mg4 O16 Si4	Pnma																							0.000224238															0.000272344
2198	0.809461875	Al10.016 Mg26.992 O96 Si26.992	Ia-3d			9.29E-07																																			0.033790124
352	0.809566733	C116 H144 O28 Si4	P2_1/c									0.008679852																			0.007309325
2821	0.809568288	Al16 Co24 O96 Si24	Ia-3d			1.03E-06											0.010056132
1316	0.80965836	C64 H92 O14 Si2	P-1									0.000718812																			8.190163165
2824	0.809744963	Al16 Co24 O96 Si24	Ia-3d			3.12E-06											0.009805724
1192	0.809749566	C164 H120 O8 Si4	C2/c									0.008561053																			1.183704172
889	0.809896396	Cs9 O45 Sc3 Si18	R-3m																0.008330375
2818	0.810191917	Al16 Co24 O96 Si24	Ia-3d			4.18E-05											0.008801329
2075	0.8103727	Al16 Ca24 O96 Si24	Ia-3d			0.000492303							0.003044434
2073	0.810416596	Al2 K2 O16 Si6	I4/m			1.98E-07																														0.007094477
2595	0.810442984	Co4 Mg4 O16 Si4	Pnma														0.00100097																								0.068432584
2960	0.81046138	Al76.8 Ca43.28 O384 Si115.2	Fd-3m			0.000632765							0.000513501
2501	0.81050781	Ga4 K4 O32 Si12.0	C2/m																									1.18E-08								0.009263991
2591	0.81075359	Co4 Mg4 O16 Si4	Pnma														0.00075811																								0.048619934
1088	0.811058055	C138 H138 O6 Si6	P-1									0.001194047																			0.574166052
930	0.811084217	C96 H64 O8 Si4	P2_1/c									0.005228115																			3.584835033
1900	0.811101466	Al16 Ca24 O96 Si24	Ia-3d			2.16E-05							0.017305196
2647	0.811119009	Fe4 Mg4 O16 Si4	Pnma																							0.010199132															0.008793946
1023	0.811195002	C66 H106 O14 Si2	P-1									0.004902183																			0.023804843
2822	0.811210284	Al16 Co24 O96 Si24	Ia-3d			1.36E-06											0.010084749
1309	0.811224312	C124 H304 O12 Si32	P2_1/c									0.494518591																			0.028842405
843	0.811278215	Mg8 O96 Rb16 Si40	Pbca																																						0.005742226
2361	0.81136927	Al16 Mn24 O96 Si24	Ia-3d			4.70E-09																																				0.010830841
1652	0.811393392	C168 H96 O52 Si8	P-1									0.003447185																			0.014838197
2320	0.811538302	Mg4 Ni4 O16 Si4	Pnma																																						0.006960119							8.41E-05
1702	0.811686001	C120 H160 O24 Si4	P2_1									1.85E-05																			0.100109801
1544	0.811688716	C280 H224 O16 Si16	P2_12_12_1									0.002702662																			10.00003187
2354	0.811829841	Al16 Ca24 O96 Si24	Ia-3d			2.40E-07							0.02059319
79	0.811885303	C220 H264 O20 Si8	P2_1/c									0.000140659																			1.659238632
2358	0.811987927	Al16 Mn24 O96 Si24	Ia-3d			7.43E-09																																				0.018661637
2207	0.812026494	Al4.0 Na4 O32 Si12	P-1			0.277658804																																							0.449883464
2357	0.812132164	Al16 Mn24 O96 Si24	Ia-3d			2.59E-08																																				0.022627623
1405	0.812181817	Al12 Na11.996 O48 Si12	Pm-3m			0.004265096																																							1.24E-06
1093	0.812271001	C48 H80 O6 Si2	P-1									0.000682807																			0.04610089
1796	0.812279536	Al6 Na5.92 O43.28 Si10	I-4			0.006942621																																							4.43E-09
2192	0.812318099	B4 Na4 O32 Si12	P-1				0.002571361																																						0.001317626
2856	0.812423262	Al16 Na16 O80 Si24	Fdd2			0.017332092																																							0.250784952
1516	0.81245273	C220 H344 O48 Si32	P2_1/c									8.15E-07																			2.249641197
699	0.812595685	Al4 Li4 O24 Si8	C2/c			0.002163509																																	3.84E-06
511	0.812618381	Li8.0 Mg4 O16 Si4	P2_1/c																																				2.32E-06		8.09E-05
2571	0.812647725	Mg2.169 O6 Si1.014	R-3m																																						0.193285159
2359	0.81266537	Al16 Mn24 O96 Si24	Ia-3d			4.53E-08																																				0.025667806
2169	0.812804741	Al16 Ca24 O96 Si24	Ia-3d			2.12E-05							0.01834232
1343	0.812896933	C240 H272 O24 Si8	Pccn									0.004630304																			0.022840038
2023	0.812965315	Mg2.404 Ni5.596 O16 Si4	Pnma																																						1.207784294							0.011401112
284	0.813034788	Al92.0064 K90.0992 O384 Si99.9936	Fd-3m			0.003304871																														0.108757417
2024	0.813193275	Mg1.8 Ni6.2 O16 Si4	Pnma																																						1.749846045							0.01158047
1783	0.813345021	Ca4.5 O20 Si6	Imm2										0.057192042
1982	0.813434792	Co5.62 Mg2.38 O16 Si4	Pnma														0.011332886																								7.420956892
2088	0.813613978	Al4 Na4 O32 Si12	P-1			0.46730319																																							0.042443904
1517	0.813644026	C48 H116 O26 Si8	P-1									3.78E-05																			0.526584601
619	0.81386052	Mg9.45 O20 Si4	P2_1/c																																						0.009214324
235	0.814025768	C108 H136 O12 Si4	P2_12_12_1									1.51E-05																			3.434418377
1417	0.814061554	C329.76 H403.52 O64 Si32	C2/c									6.18E-06																			0.017630763
1695	0.81410945	C80 H96 O4 Si4	Pca2_1									0.000103139																			14.81357234
53	0.814198721	Al16 Ca24 O96 Si24	Ia-3d			2.07E-07							0.032753369
2516	0.814277383	Ca20 O88 Si24	Cc										0.007579689
2594	0.814331177	Co0.996 Mg6.996 O16 Si4	Pnma														5.73E-08																								0.006244106
1845	0.81435442	Be8 Na8 O64 Si24	Pnma						0.080842859																																				0.053841754
1449	0.814541359	In12 K20 O84 Si28	Pna2_1																																0.002162063	0.725870354
1182	0.814840093	C48 H56 O8 Si2	P-1									0.004079123																			5.559940955
2355	0.814932536	Al16 Ca24 O96 Si24	Ia-3d			9.66E-06							0.018527733
1490	0.814995724	Na4 O24 Si8 Y4	P2_1/c																																										0.000419365
437	0.815030668	Mg14 O28 Si4	P6_3																																						0.003335735
1936	0.815080843	Li4.8 O16 Si6.4 Zn0.8	Pnma																																				6.13E-05
1422	0.815229168	C333.12 H423.36 O70.56 Si32	C2/c									0.000914335																			0.029788631
2084	0.815240651	Al8 H8 O24 Si4	Pnma			0.007742092																									5.12E-15
1559	0.815485533	F8 Mg12 O16 Si4	Pnma																						0.062463582																9.23E-05
2480	0.815487298	Al4 Li4 O24 Si8	C2/c			3.14E-05																																	6.73E-08
2741	0.81562855	H8 O20 Si4 Zn8	Imm2																												4.706589442
2367	0.815929049	Al16 Mn24 O96 Si24	Ia-3d			2.18E-07																																				0.022231015
2079	0.815999526	Fe9.872 Mg6.128 O32 Si8	Fd-3m																							0.038255741															3.022918768
1254	0.816021609	C112 H240 O24 Si16	P2_1/c									0.009633966																			0.010481971
1189	0.81610283	C160 H272 O4 Si28	P2/c									0.000415059																			-2.22E-13
917	0.816122877	C108 H104 O16 Si4	P2_1/c									0.002268113																			0.326658428
140	0.816578223	C64 H62 O8 Si2	P2_1									0.000163725																			0.802041785
2222	0.816621156	Fe4 Mg12 O32 Si8	Imma																							0.053773102															8.93E-06
196	0.816935105	Ag92.0128 Al91.9968 O384 Si100.0032	Fd-3		0.019493368	1.11E-05
377	0.816958874	Ag91.808 Al100.992 O384 Si91.008	Fd-3m		0.008481686	1.84E-07
1798	0.817061434	K4 Na4 O20 Si8	P2_1/c																																	0.014986122									5.40E-12
1068	0.817123896	C168 H184 O8 Si8	C2									0.004346913																			8.565149193
1300	0.817145913	C296 H384 O32 Si8	P2_1/c									4.94E-06																			8.274326668
2771	0.818055369	Na8 O44 Si16 Zr4	C2/c																																										6.92E-07
966	0.818096003	C152.0 H208 O24.0 Si8	P1									0.000254602																			0.262945632
2468	0.818149463	Fe0.792 Mg7.208 O16 Si4	Pnma																							0.183392828															0.001067656
1258	0.818433141	C56 H36 O4 Si2	P-1									0.004900995																			1.255843543
2365	0.81843728	Al16 Mn24 O96 Si24	Ia-3d			1.58E-07																																				0.024424418
95	0.81845499	C92 H132 O8 Si4	P2_1/c									0.000219257																			7.252578866
3084	0.818455069	Ca6 O50 S4 Si2	P6_3										0.001629241
2416	0.818646787	Al4 Li4 O24 Si8	C2/c			-1.02E-10																																	0.038302278
473	0.818652383	Al4 Na6.0032 O17.0048 Si4	F-43m			0.022067519																																							0.000221686
2463	0.818847549	Fe0.736 Mg7.264 O16 Si4	Pnma																							0.203308608															0.000971512
1233	0.818863036	C76 H88 O12 Si4	P2_1/c									0.006494829																			10.55017586
2645	0.818968746	Fe4 Mg4.0 O16 Si4	Pnma																							0.011394034															0.011925018
1622	0.818995562	C32 H64 O6 Si2	P2_1									0.000406417																			0.008659815
1614	0.818999765	C92 H116 O8 Si4	P-1									0.000426877																			0.692692069
172	0.819135541	C88 H132 O20 Si4	P2_1									0.000638002																			0.05446895
558	0.819254918	Na8 O40 Sb8 Si8	Pna2_1																																										0.109972378
1252	0.819302183	C239.99988 H527.99976 O72 Si48	R-3c									0.07356622																			0.165770285
2691	0.819607009	Co4 Mg4.0 O16 Si4	Pnma														0.000500447																								0.080262176
1124	0.819622087	C96 H128 O16 Si4	P2_1/c									0.004228875																			0.0163721
1726	0.819633161	C42 H60 O10 Si2	P2_1									0.013756878																			2.36E-05
1353	0.819665883	C84 H136 O4 Si4	P2_1/c									0.001002626																			1.06622004
3147	0.819833954	Al4 Ca2 O16 Si4	P2_1			0.035211071							0.000270523
484	0.820230842	K6 O14 Sc2 Si4	P6_3/mmc																																	0.011226854
1197	0.820383039	C88 H120 O12 Si4	P2_1/c									0.005249279																			6.828620206
622	0.820496955	Fe0.96 Mg7.04 O16 Si4	Pnma																							0.000307753															0.002332671
3184	0.820790305	Al4 Ca1.934 O16 Si4	P2_1			0.001118103							4.87E-06
1755	0.821041178	C77.4 H82.8 O29.35 Si8	P-1									6.49E-05																			0.026056392
416	0.821041203	Al16 Fe24 O96 Si24	Ia-3d			2.91E-06																				0.014975398
1635	0.821074226	C144 H196 O4 Si8	P-1									0.000521923																			0.081364223
3096	0.821101186	Al2 K1.97 O8 Si2	P31c			9.65E-07																														0.034702467
56	0.821138691	Al15.9984 K16 O96 Si32.0016	Ia-3d			3.530272582																														6.60E-05
2492	0.821274412	Al4.16 Ba2 O46 Si11.84	P2_1/m			0.00766242		1.94E-06
2510	0.821326611	Na4 O32 Si8	Pbcn																																										0.093772294
797	0.821340024	Na16 O60 Si24 Y4	Imma																																										0.015304909
1562	0.821441718	C48 H44 O2 Si4	P2_1/c									0.000430149																			10.21511335
1241	0.821489946	C40 H80 O12 Si4	P-1									3.94E-05																			0.045482375
376	0.821551907	Ag61.12 Al69.12 O384 Si122.88	Fd-3m		0.007250312	0.000116497
2566	0.82160052	Al16 Fe24 O96 Si24	Ia-3d			1.67E-07																				0.032225991
1676	0.821612297	C86 H132 O12 Si6	P2_1									5.64E-05																			0.010121522
2687	0.821615128	K4 O18 Si6 Ti2	P6_3/m																																	0.089189653
256	0.821634695	C128 H152 O20 Si8	P2_1/c									0.001163831																			0.755648998
2283	0.821816324	Fe0.6 Mg7.4 O16 Si4	Pnma																							0.000425128															0.00097515
1619	0.821846369	C44 H58 O6 Si2	P-1									0.00069229																			0.876465711
2583	0.821879279	Ca8.64 Fe31.36 O96 Si24	Ia-3d										-0.004763863													0.003226057
18	0.821909531	C184 H272 O32 Si8	C2/c									0.004123923																			0.011072672
1361	0.822187898	C84 H144 O16 Si4	P2_12_12_1									0.00024581																			10.00198573
1134	0.822220205	C152 H208 O8 Si16	C2/c									0.000155156																			2.15E-08
1029	0.822267619	C112 H144 O16 Si16	Pbca									0.00012823																			0.907162777
621	0.822287805	Fe0.8 Mg7.2 O16 Si4	Pnma																							0.000356174															0.005150422
1483	0.822319938	C14 O80 Si2 W24.0	Im-3m									0.224114046
1527	0.82240799	C240 H200 O16 Si8	P2_12_12_1									0.007942992																			5.327055603
2883	0.822530123	Mg4 Mn4.0 O16 Si4	Pnma																																						0.020682412	0.013326557
1776	0.822552963	Ca4 O32 Si12 Zn4	P-1										3.12E-05
2540	0.822908402	Fe3.44 H4 O9 Si1.56	P31m																							0.004697966					-0.002171433
90	0.823466932	C128 H96 O12 Si4	P2_1/c									0.003771272																			6.413144827
1956	0.823555347	Ba2 Fe2 O20 Si8	P2_12_12					0.007375024																		0.430264921
1240	0.823800468	C72 H152 O16 Si8	P2_12_12_1									0.000464466																			0.054621335
2279	0.824310518	Fe0.64 Mg7.36 O16 Si4	Pnma																							0.000334994															0.001184982
2597	0.824362448	Co4 Mg4.0 O16 Si4	Pnma														0.010208029																								0.095470803
2628	0.82438257	Ca4 O20 Si4 Sn4	C2/c										0.005534045
951	0.824427484	C76 H112 O20 Si4	P2_1/c									0.000399811																			4.587123838
2479	0.824505424	Al24 K24 O96 Si24	P6_3			5.49E-06																														0.125175613
2366	0.824629554	Al16 Mn24 O96 Si24	Ia-3d			-5.07E-08																																				0.024271035
1616	0.824640944	C124 H120 O8 Si4	P2_12_12_1									7.08E-05																			10.00580931
3164	0.8248642	Al2 K1.964 O8 Si2	P31c			6.42E-06																														0.033876498
1823	0.824879893	Al1 O10 Si4	P1			0.000105686
85	0.824978954	C60 H38 O2 Si2	P-1									0.004516696																			0.198618261
2980	0.825240198	Al16 Na16 O80 Si24	C2			0.022794543																																							-5.43E-07
2565	0.825249007	Al16 Fe24 O96 Si24	Ia-3d			-8.53E-08																				0.026151115
1632	0.82527697	C288 H384 O4 Si16	P2_12_12_1									0.000341188																			3.120444496
901	0.82535374	C16 H24 O16 Si2	P-42_1c									0.000572577																			-0.172657043
3110	0.825768731	Fe1.48 Mg14.52 O48 Si16	P2_1/c																							3.98E-07															0.001494168
1423	0.825797619	C330.4 H404.8 O64 Si32	C2/c									0.000150726																			0.110431466
2551	0.826074095	Fe0.76 Mg7.24 O16 Si4	Pnma																							0.001443707															0.000419491
1963	0.826157465	Al4 Na4 O32 Si12	P-1			0.08536421																																							8.16E-06
2062	0.826223054	Al16 Fe24 O96 Si24	Ia-3d			-1.46E-07																				0.027122981
2564	0.826223054	Al16 Fe24 O96 Si24	Ia-3d			-1.46E-07																				0.027122981
2459	0.826334411	Fe0.712 Mg7.288 O16 Si4	Pnma																							0.000509757															0.024532602
1420	0.826367584	C325.36 H405.44 O69.36 Si32	C2/c									0.002625511																			0.047781304
1129	0.826400703	C120 H280 O28 Si24	P2_1/c									1.23E-06																			0.098169273
1951	0.82647135	H4 Mg3 O9 Si2	P31m																												0.016855584										0.014955116
1513	0.826510289	C48 H54 O7 Si2	P-1									0.000235173																			9.768829336
629	0.826848219	C28 H52 O10 Si2	P2_1									0.013767604																			0.050475142
607	0.826922973	Mg7.94 O16 Si3.972	Pnma																																						0.000661159
985	0.827162072	Al12 Na12.0 O48 Si12	Pm-3m			2.36E-05																																							2.13E-05
2209	0.827184427	Al4 Na4 O32 Si12.0	P-1			0.210426165																																							0.311484148
1519	0.827216066	C204 H208 O16 Si4	P-1									0.000101656																			2.138589692
1790	0.827261604	Al12 Na12.0008 O48 Si12	Pm-3m			0.000189647																																							7.54E-11
2528	0.827344442	O44 Si8 Sr8 Ti10	C2/m
1647	0.827507563	C132 H128 O8 Si4	P2_12_12_1									0.003122853																			1.201006552
1962	0.827612851	Ca4 Cr4 O40 Si16	P4/ncc										0.000280364					7.638120774
2906	0.827724371	Fe3.7404 Mg4.2596 O16 Si4	Pnma																							0.029638081															0.002498945
1308	0.827770021	C172 H304 O48 Si12	P2_1/c									5.94E-05																			2.93238976
934	0.82781331	C216 H352 O32 Si8	C2/c									0.000417613																			0.01011748
732	0.827892178	C96 H80 O8 Si8	P-1									1.81E-05																			7.026082056
431	0.828074259	Al54.72 K54.712 O384 Si137.28	Fd-3m			0.002316976																														0.222073885
1096	0.828126949	C100 H148 O8 Si8	P-1									0.001157594																			0.150647607
159	0.828127244	C92 H136 O20 Si4	P2_12_12_1									0.006875745																			1.441641589
2344	0.828338022	Mg6.4 Ni1.6 O16 Si4	Pnma																																						0.015962563							2.04E-06
1683	0.828339032	C176 H192 O16 Si16	Pbca									0.005745817																			0.080827948
534	0.82833972	Ca24 In16 O96 Si24	Ia-3d										-0.00154433																						0.010028485
189	0.828791357	Ag88.56 Ho18 O216 Si72	R-3c		0.00118208																												5.24E-05
259	0.828861963	Fe12 O132 P36 Si12	R-3c																							0.036383597
2443	0.828951281	H116 Mg90 O276 Si64	C2/m																												9.62E-05										0.003699429
872	0.829068467	H64 Na8 O44 Si4	P2_1/c																												4.552876293														2.23E-06
3062	0.829095771	Ca12 H24 O40 Si8	P1										4.05E-05																		7.992139996
3174	0.829123029	Al2 K1.972 O8 Si2	P31c			-1.94E-08																														0.036906155
1992	0.829213496	Al16 Ca24 O96 Si24	Ia-3d			3.67E-05							0.032735259
1363	0.82926416	C58 H52 O18 Si2	P-1									0.002176618																			5.068737456
1424	0.829433768	C322.08 H390.24 O65.04 Si32	C2/c									0.000886966																			0.025088946
1907	0.829638534	Ga8.012 O32 Si7.988 Sr4	P2_1/c																									0.020302147
1555	0.829771296	C60 H192 O72 Si48	C2/c									0.024179362																			0.00263459
2946	0.829964891	Fe16 Na8 O120 Si48	Cmce																							0.043352664																			7.79E-07
1464	0.830164204	Nb2 O26 Si8	P2_1/m																																											8.40E-26
326	0.830469447	Nd8 O16 Si4 Te4	P2_1/c																																												0.005092424
938	0.830509167	C132 H136 O16 Si4	P2_12_12_1									0.000482619																			7.522724892
1543	0.830597812	C128 H128 O12 Si12	P-1									5.63E-05																			5.910016148
663	0.830630945	C136 H136 O4 Si4	P2_1/c									0.005053285																			0.015779308
209	0.83070863	C60 H64 O4 Si4	P2_1/c									0.003684682																			6.428542686
2166	0.830750162	Ca4 Cr4 O40 Si16	P4/ncc										6.69E-05					10.17261206
2772	0.830881612	Al2 K2 O8 Si2	P6_3			0.004390401																														0.090751855
1143	0.830969469	C44 H48 O4 Si4	P2_1/c									1.03E-05																			1.01E-06
434	0.831112001	O16 Si3.972 V0.028 Zr4	I4_1/amd
1421	0.831216164	C320 H384 O64 Si32	C2/c									9.49E-05																			0.643871325
1055	0.831270497	C208 H400 O32 Si8	P2_1/c									0.000835758																			0.063699491
1539	0.831693467	C624 H672 O48 Si24	P2_1/c									0.00089632																			0.438800789
2714	0.831806928	Ba4 Cu8 O28 Si8	Pnma					0.006551787												1.09E-05
814	0.8318426	Al96 Ca48.0 O384 Si96	Fm-3c			4.63E-05							-8.31E-10
222	0.831956109	C204 H192 O24 Si8	P2_1/c									0.004817615																			0.026291995
2904	0.831996165	Fe3.7404 Mg4.2596 O16 Si4	Pnma																							0.018805911															0.006994256
2911	0.832200204	Fe1.8 Mg6.2 O16 Si4	Pnma																							0.00064922															0.001513869
2774	0.832313848	Na8 O44 Si16 Zr4	C2/c																																										1.14E-11
2639	0.832456924	Fe4 Mg4.0 O16 Si4	Pnma																							0.000781784															0.000793924
1529	0.83254265	C88 H144 O8 Si16	I-4									0.000180865																			0.521796791
2625	0.832626013	Cd4 K8 O16.00032 Si4	F-43m											0.001505911																						0.013423682
2204	0.832733227	Al4.0 Na4 O32 Si12	P-1			1.700177428																																							0.662038624
3127	0.832787779	Mg4.0 Mn4 O16 Si4	Pnma																																						0.005218913	0.00063598
3122	0.832787779	Mg4.0 Mn4 O16 Si4	Pnma																																						0.005218913	0.00063598
2081	0.833051119	Fe12.512 Mg3.488 O32 Si8	Fd-3m																							0.04279811															9.999489565
2111	0.833215386	Ca1.11 Na1.8 O14 Si6	P321										6.04E-06																																3.82E-14
445	0.833239752	Na18.024 O54 Si18 Sr8.976	R-3m																																										9.237260855
233	0.833280614	C76 H84 O4 Si4	P2_1/c									0.000488714																			10.0037138
1467	0.833478209	C106 H132 O8 Si2	P-1									0.000430213																			0.139947842
956	0.833573447	Ba2 Be4 O14 Si4	Pmn2_1					0.011543603	0.128054614
3094	0.833671528	Ca16 F8 O28 Si8	P2_1/c										0.009805886												-6.53E-07
970	0.833858258	Na4 O16 Si2	P-1																																										0.023417508
2466	0.833957427	Fe0.8 Mg7.2 O16 Si4	Pnma																							0.000576196															0.021934462
1419	0.834030494	C329.28 H411.84 O64 Si32	C2/c									0.00169007																			1.57498578
1461	0.834182981	C96 H76 O4 Si4	P-1									0.005279571																			0.540061604
1523	0.834233737	C128 H240 O56 Si16	P-1									3.04E-06																			0.054611874
246	0.834233737	C128 H240 O56 Si16	P-1									3.04E-06																			0.054611874
2309	0.834259255	Mg4 Ni4.0 O16 Si4	Pnma																																						0.261678046							0.009881301
1841	0.834312495	Fe0.8 Mg7.2 O16 Si4	Pnma																							4.73E-13															0.007521898
3124	0.834331877	Ca18 F1.92 O34.08 Si8	P2_1/c										3.72E-05												0.175522609
3119	0.834460933	Al2 K1.97 O8 Si2	P31c			0.007832901																														0.039248116
1627	0.834736085	C240 H208 O16 Si16	C2/c									0.000426781																			2.612550676
1168	0.834923619	C596 H548 O40 Si32	C2/m									0.002606373																			2.375532058
482	0.83495318	K8 O40 Si12 Zr3.44	P2_12_12_1																																	0.665110451
2572	0.834995574	Fe2.56 Mg13.44 O32 Si8	Imma																							0.181833873															9.22E-05
2464	0.834999014	Fe0.784 Mg7.216 O16 Si4	Pnma																							0.000860649															0.005819247
2598	0.835039213	Co4 Mg4.0 O16 Si4	Pnma														0.012244632																								1.153220899
2640	0.835041377	Fe4.0 Mg4 O16 Si4	Pnma																							0.012058738															0.000911236
2218	0.835226119	Al2 K2 O8 Si2	P6_3			1.59E-05																														0.059597948
1052	0.83530302	C88 H112 O4 Si4	P2_1/c									0.002596761																			0.034122361
2417	0.83536971	Al4 Li4 O24 Si8	C2/c			0.000109061																																	0.117939299
1724	0.835527249	C60 N120.00016 O39.99984 S72 Si8	Pa-3									0.101416787																																0.044596626
859	0.835623094	Ga16 O64 Si16 Sr8	C2/c																									0.012389828
728	0.835741571	C264 H384 O8 Si16	I-4									0.001605362																			1.663532996
2419	0.835867735	Al4 Li4 O24 Si8	C2/c			7.56E-06																																	0.064457624
1320	0.835991685	C112 H92 O4 Si4	P2_1/c									0.003529404																			9.968087931
818	0.836130262	Hf0.04 O16 Si4 Zr3.96	I4_1/amd																													9.012426389
2301	0.836156888	Mg4 Ni4.0 O16 Si4	Pnma																																						0.020387613							7.51E-05
1024	0.836235847	C114.4 H200 O20 Si4	C2									9.77E-05																			0.008820208
1016	0.836424578	C124 H224 O24 Si4	C2									0.000167441																			0.031335565
152	0.83646694	C96 H116 O8 Si4	P2_1/c									0.005754586																			0.014668423
2596	0.83675035	Co4 Mg4 O16 Si4	Pnma														0.009077907																								0.348830013
605	0.837000299	Mg14 O28 Si4	P6_3																																						0.001285114
2882	0.837032571	Mg4.0 Mn4 O16 Si4	Pnma																																						0.012983337	0.01372763
1754	0.837112315	C128 H104 O28 Si8	P-1									0.000199529																			0.543227024
1163	0.837186146	C136 H120 O4 Si4	P-1									0.000499656																			5.904969449
668	0.837217959	Al12 K12 O48 Si12	P2_1			4.39E-05																														0.028528614
1202	0.837537426	C64 H64 O24 Si4	C2/c									0.000248882																			4.007614766
2025	0.837630069	Mg2.16 Ni5.84 O16 Si4	Pnma																																						0.307060155							0.021158075
1219	0.837833545	C1692 H1620 O144.0 Si144.0	R-3									0.000274474																			5.543115249
1975	0.837867426	Al4 Be6 O36 Si12	P6/mcc			4.58E-09			0.08324788
529	0.837902848	Al16 O96 Si24 Sr24	Ia-3d			1.02E-06
2400	0.837904763	Al8 H16 O36 Si8	Cc			0.001578927																									-1.43E-05
1770	0.837917065	C100 H120 O12 Si4	Cc									0.000216114																			1.163475225
854	0.838258385	Cu2 Na4 O20 Si8	P-1																	0.009965679																									-5.28E-06
2870	0.838281313	Fe4 Mn4 O16 Si4	Pnma																							0.005821217																0.004036265
727	0.838341299	C54 H72 O12 Si2	P2_1									0.012317594																			0.019320145
109	0.838351534	C96 H104 O12 Si4	P-1									0.001924825																			1.494317608
1382	0.83840679	C124 H176 O4 Si4	P2_1									0.000343199																			0.061492981
1302	0.83840679	C124 H176 O4 Si4	P2_1									0.000343199																			0.061492981
1215	0.838487612	C208 H248 O4 Si8	C2/c									0.00035255																			1.950220341
1613	0.838591521	C359 H344 O36 Si18	P-1									0.000547902																			0.067760504
650	0.838632265	Fe2.88 Mg3.12 O18 Si6	R-3																							1.15E-05															0.048915408
1805	0.838705927	Eu8.991 Na17.994 O54 Si18	R-3m																					0.025207347																					9.277503226
884	0.83873006	Al96 Ca49.12 O384 Si96	Fd-3			1.10E-06							0.000505052
3077	0.838801178	Ba4 Cu8 O28 Si8	Pnma					0.005782443												1.15E-05
2905	0.838832643	Fe3.7404 Mg4.2596 O16 Si4	Pnma																							0.01514071															0.007964352
2644	0.838975688	Fe4 Mg4.0 O16 Si4	Pnma																							0.010379492															0.010817021
41	0.839119556	Fe0.8 Mg7.2 O16 Si4	Pnma																							0.412497452															0.000178391
1710	0.839412423	C104 H128 O16 Si4	P2_1/c									0.000748188																			0.373812581
2643	0.839414742	Fe4.0 Mg4 O16 Si4	Pnma																							0.011423703															0.004917972
1071	0.839438868	C192 H240 O16 Si16	C2/c									0.00021813																			2.257205319
1855	0.839458541	Fe2.32 Mg5.68 O16 Si4	Pnma																							0.001211932															0.000882184
1329	0.839646697	C112 H112 O4 Si4	P2_1/c									0.003305092																			0.504653383
528	0.839855748	Al16 Cd24 O96 Si24	Ia-3d			6.27E-15								0.009973657
2825	0.839870773	Al16 Co24 O96 Si24	Ia-3d			8.93E-16											0.002043702
205	0.840276697	B6 Na6 O24 Si6	P6_3				0.033501794																																						7.23E-24
1377	0.840545554	C50 H68 O8 Si2	P-1									0.006760453																			0.015402214
1434	0.840786384	C98 H108 O12 Si2	P2_1									0.007374487																			0.022902565
2340	0.840895516	Mg6.4 Ni1.6 O16 Si4	Pnma																																						0.002956659							0.000366801
380	0.841138701	Na4 Nd4 O60 Si24	Cmm2																																										0.000695833		0.011807105
2862	0.841140764	Fe4 Mn4 O16 Si4	Pnma																							1.768694942																3.36E-05
94	0.841283396	C68 H88 O2 Si2	P-1									0.001835266																			0.041161632
1396	0.841293576	Li13.192 O16 P2 Si2	Pnma																																				4.49E-05
1349	0.841307023	C156 H144 O8 Si4	P2_1/c									0.004035373																			1.855714983
853	0.841402712	Ca12 Cl8 O16 Si4	P2_1/c										2.97E-05			0.007684841
710	0.841721538	C72 H72 O4 Si4	P2_1/c									8.98E-05																			11.09078511
1771	0.841823501	Gd8 O16 Si4 Te4	Pbcm																										0.000194052
311	0.841901045	O26 P6 Rh2 Si4	P-3c1
386	0.842156061	Na89.9976 O216 Si72 Y18	R-3c																																										2.68E-06
1528	0.842385229	Fe2 Li4 O8 Si2	Pmn2_1																							0.033648447													-2.67E-09
2783	0.842689243	Na16 O72 Si24 Zr4	Pnc2																																										0.000239551
1250	0.842926945	C80 H184 O20 Si8	C2/c									0.000350775																			0.095957626
1314	0.842997393	C72 H92 O10 Si2	P-1									0.003304732																			0.028048205
3089	0.843070469	Ba2 O20 Si6 Yb4	P2_1/m					0.439784003
2701	0.843255048	Ca12 O40 Si8	Cc										0.009149334
1247	0.843256359	C132 H328 O20 Si40	C2/c									0.001327338																			0.000382429
1659	0.843289326	C62 H76 O2 Si4	P-1									0.000598854																			2.116867034
1609	0.843331081	C76 H120 O16 Si4	P2_12_12_1									0.003707308																			0.024536699
1552	0.843376352	C24 H40 O8 Si4	P2_1/c									3.44E-06																			1.07990765
2689	0.843437149	Cs4 O18 Si6 Zr2	P6_3/m																0.009784272
947	0.843441944	C52 H56 O6 Si2	P-1									0.002725163																			0.021177408
1886	0.843453897	Al12 Li12 O48 Si12	P6_422			0.052103589																																	-0.328710582
3113	0.843510039	Fe5.6 Mn2.4 O16 Si4	Pnma																							0.070804102																0.023467399
2502	0.843537561	Al16 H24 O96 Si24	P2_1			8.37E-06																									0.983954259
1579	0.843753029	C76.0 H112.0 O4 Si4	P-1									0.000769989																			0.013390376
3095	0.843872376	Fe17.2792 Mg2.4808 O32 Si4.24	Imma																							0.000850984															-6.45E-05
171	0.84399296	La0.4 O28 Si8 Y7.6	Pnma																																			-2.69E-21
2100	0.844003812	Fe0.96 Mg7.04 O16 Si4	Pnma																							4.22E-08															0.000602944
110	0.844404786	C80 H64 O8 Si4	P2_1/c									0.002990894																			10.00358875
124	0.844506434	C108 H168.0 O8.0 Si8.0	P2/c									0.000300923																			0.08808174
331	0.844550598	Al19.9968 Na19.08 O192 Si76.0032	P6_3/mmc			5.38E-09																																							0.000636446
2641	0.844599602	Fe4 Mg4.0 O16 Si4	Pnma																							0.019706768															0.000333547
1080	0.84469002	C200 H224 O16 Si8	Pbca									0.003335523																			0.021821673
2577	0.844697593	Al13.6 Fe26.4 O96 Si24	Ia-3d			1.06E-08																				0.001532919
588	0.844755854	C248 H296 O8 Si8	C2/c									0.005450291																			0.012503053
1121	0.844812745	C40 H30 O3 Si2	P1									0.003187404																			2.536313176
2888	0.84484681	Mg4 Mn4.0 O16 Si4	Pnma																																						9.876671197	0.041552477
1025	0.844852701	C52 H72 O2 Si2	P-1									0.002452222																			0.198050702
903	0.845344823	C232 H184 O4 Si8	P2_1/c									0.002155203																			2.323113038
569	0.845542997	Al62.08 La6.88 O390.8 Si130.56	Fd-3m			0.003102075																																0.111907946
682	0.845606364	Ca16 O40 Si8	P2_12_12_1										0.034834589
3167	0.845607898	Al2 K1.96 O8 Si2	P31c			5.85E-06																														0.037890101
29	0.845615729	Ge6 O50 P12 Si4	P-31c																											-5.81E-09
2567	0.845698986	Al16 Fe24 O96 Si24	Ia-3d			-6.15E-08																				0.043629739
1411	0.84576382	C320 H384 O64 Si32	C2/c									0.000180019																			0.020439186
192	0.845835498	Ag50.88 Al55.5072 O384 Si136.4928	Fd-3m		0.00681498	4.27E-08
1919	0.845837295	Al2 K2 O7.992 Si2	P6_3mc			0.007716541																														0.03898769
711	0.845859814	C48 H56 O4 Si4	Ima2									0.000489194																			6.068826994
1383	0.845896698	C76 H108 O8 Si4	P-1									0.001232756																			0.447453983
1685	0.846158011	C168 H240 O40 Si8	C2/c									0.002137436																			0.025972387
1970	0.846293987	Al4 Be4 O20 Si4	P2_1/c			3.42E-05			-0.043860812
1262	0.846340959	C448 H560 O136 Si12	I4_1/a									2.97E-05																			1.13316871
752	0.846515754	C76 H72 O6 Si4	P-1									0.000165971																			0.608516671
1969	0.846532851	Al4 Be4 O20 Si4	P2_1/c			3.55E-05			1.23E-05
1267	0.846534546	C280 H224 O8 Si8	Pbcn									0.004881375																			1.168895626
1637	0.846598377	C92 H196 O2 Si20	P-1									0.001189386																			9.14E-05
904	0.846603281	C40 H56 O8 Si4	P-1									0.000184148																			1.516491372
1152	0.84680858	C104 H216 O4 Si20	P2_1/c									0.046172921																			0.000155739
1284	0.846911034	C160 H132 O8 Si8	P2_1/c									0.004065851																			6.713222329
1496	0.847086323	C192 H176 O40 Si8	C2/c									0.006325062																			0.779372852
1500	0.847086323	C192 H176 O40 Si8	C2/c									0.006325062																			0.779372852
164	0.847249763	C108.0 H190.208 O28 Si7.992	P2_12_12_1									0.002590374																			0.021666133
1697	0.847253203	C110 H176 O22 Si2	P2_1									3.90E-05																			0.155341305
2977	0.847294168	Ca9 O32 Si6	P-1										0.007951058
2328	0.847322391	Mg6.4 Ni1.6 O16 Si4	Pnma																																						0.016439416							-2.78E-08
1671	0.847360793	C68 H96 O4 Si4	P2_12_12									0.000113165																			0.075736262
1030	0.847590239	C60 H88 O4 Si8	P2_1/c									2.65E-05																			0.071044376
136	0.847593626	C30 H44 O6 Si2	P-1									0.01409575																			0.000629268
2360	0.847614282	Al16 Mn24 O96 Si24	Ia-3d			4.89E-07																																				0.044715262
1328	0.847802589	C167.96 H224 O20 Si8	P2_1/c									0.017336944																			3.68E-08
885	0.847845423	Ca11.97 Na12.06 O54 Si18	R-3m										0.026760226																																9.948392808
1698	0.847964988	C116 H184 O16 Si4	P2_12_12_1									0.000825889																			0.028529183
45	0.848054648	Al4 Na4 O16 Si4	P2_13			0.144187742																																							-2.36E-06
1507	0.848144796	Al8 Na12 O36 Si8	P6_3			-0.002423877																																							1.28E-05
38	0.848222853	Ca4 Na8 O16 Si4	P2_13										0.003146355																																0.095815429
2545	0.848346839	Al16 Mg8 O72 Si20	Cccm			0.000566754																																			0.447156336
2692	0.848416899	Co4 Mg4 O16 Si4	Pnma														0.010782851																								4.96E-06
1949	0.848419832	Mg1.36 Ni6.64 O16 Si4	Pnma																																						1.933773051							0.010729894
2844	0.848445954	Al32 B12.08 O74 Si3.92	C2/m			9.75E-05	0.654869568
3139	0.848679938	Ca20 Cl4 O42 Si12	Cmcm										0.010156825			0.341834852
1100	0.848748066	C72 H88 O8 Si4	P2_12_12_1									0.001279712																			8.467004473
1658	0.849120661	C54 H68 O2 Si4	P-1									0.003842204																			0.268949628
3159	0.849248785	Al2 K1.974 O8 Si2	P31c			1.16E-05																														0.038397906
666	0.849303626	O22 Si4 Zn8	Imm2
1073	0.849525222	C100 H144 O16 Si4	P2_1/c									0.000437117																			0.013883832
2973	0.849573554	H48 Na16 O96 Si32	Fdd2																												9.819304114														1.52E-06
2295	0.849622849	Al15.2 O64 Si16.8 Sr8	C2/c			8.74E-07
1699	0.84963074	C54 H108 O8 Si4	P2_1									0.001264115																			0.080065838
1090	0.849671766	C192 H288.0 O24 Si16	P2_1/c									9.18E-06																			0.003519328
2711	0.849733903	Ca9 Na15.84 O54 Si18	R-3m										0.010047441																																7.13E-09
1551	0.84984269	Na24 O4 S32 Si12	P2_1/c																																										0.00478033
1187	0.849844421	C82 H144 O4 Si14	P-1									0.004929937																			0.005142065
1227	0.849893657	C216 H328 O16 Si8	Pna2_1									0.00084483																			0.060132523
1087	0.849909545	C148 H136 O4 Si4	P2_1/c									0.002870599																			0.749784059
2472	0.849975396	H8 Mg6 O18 Si4	P6_3cm																												9.87E-08										0.005344104
2369	0.850167711	Al16 Mn24 O96 Si24	Ia-3d			8.22E-08																																				0.039873751
1041	0.850263349	C100 H184 O24 Si8	C2									3.24E-05																			0.090233141
1725	0.850288333	Ca16 F8 O28 Si8	P2_1/c										0.014478619												1.53E-06
612	0.85031381	C72 H80 O16 Si4	C2/c									0.005880217																			1.209643743
1371	0.850335585	C312 H672 O24 Si64	Pbca									0.284476361																			-2.25E-14
224	0.85043628	C116 H160 O36 Si4	P2_12_12_1									0.006758108																			0.015335495
2302	0.850524144	Mg1.6 Ni6.4 O16 Si4	Pnma																																						3.265095557							0.015940973
1418	0.850661431	C323.68 H384 O71.36 Si32	C2/c									0.002075859																			0.034848864
1821	0.850719137	O18 Si4 Zn8	Imm2
962	0.850765598	Ni8 O96 Rb16 Si40	Pbca																																													0.023314113
1123	0.85079317	C32 H52 O4 Si2	P1									0.000759166																			1.75034189
1257	0.850793564	C112 H72 O8 Si4	C2/c									0.001196895																			3.260857856
1084	0.850794491	C76 H112 O4 Si8	Pca2_1									0.004187442																			9.979175431
2293	0.850913659	Al15.2 O64 Si16.8 Sr8	C2/c			-1.79E-06
566	0.850922152	Al6 Na6 O32 Si10	Im-3m			7.27E-05																																							0.424304186
506	0.851109393	Na32 O162 Si32	C2																																										0.025824327
412	0.851176153	Mo12 O76 P20 Si4	P6_3																																								0.051435849
1440	0.85117916	C88 H152.0 O12 Si4	C2									0.000217075																			0.050540763
101	0.851196192	C96 H160 O12 Si4	Pca2_1									6.48E-05																			2.498436271
1157	0.851351446	C488 H600 O4 Si12	C2/c									0.003332388																			0.037990792
1535	0.851363661	C144 H120 O12 Si12	P2_12_12_1									0.00118635																			8.895309649
3134	0.851432675	Al2 K1.968 O8 Si2	P31c			1.19E-08																														0.040626307
923	0.85147439	C126 H126 O21 Si6	R-3									0.003802681																			10.0004152
2590	0.851990461	Co4.996 Mg2.996 O16 Si4	Pnma														0.012853771																								0.140752973
986	0.852098325	Al4 Be6 O36 Si12	P6/mcc			1.54E-08			0.232701684
1387	0.852144341	C84 H128 O8 Si4	P2_12_12_1									0.000723851																			0.009868696
2112	0.852172226	Ca1.11 Na1.8 O14 Si6	P321										4.82E-06																																4.86E-06
127	0.852396939	C92 H96 O4 Si4	P2_1/c									0.001062865																			0.262586363
1701	0.852470936	C112 H216 O16 Si8	P2_12_12_1									2.13E-05																			2.487303476
3153	0.852615963	Mg2.4 Mn5.6 O16 Si4	Pnma																																						0.003274325	0.034283905
1617	0.852680761	C128 H384 O12 Si68	P2_1/c									0.045422902																			0.017348381
1824	0.852848443	Mg12 O48 Si16	C2/c																																						0.002145707
3185	0.853085979	Ba2 O18 Si6 Ti2	P-6c2					0.098049085
505	0.853097452	Na24 O72 Si18 Zr12	R-3c																																										7.03E-06
2927	0.85341836	Al4 Ca2 O16 Si4	P6_3/mcm			-0.000679567							0.719255383
1021	0.853577919	C84 H152 O20 Si4	P2_1/c									0.00445723																			0.025068829
1185	0.853668752	C320 H382 O48 Si8	P-1									0.003437421																			0.19544442
365	0.854058499	C272 H376 O48 Si8	P2_1/c									0.000105969																			0.006972677
2041	0.854080877	Al4 Na4 O32 Si12	P-1			1.933033004																																							0.610658232
1700	0.854298351	C54 H108 O8 Si4	P2_1									0.001453938																			0.062638541
1013	0.854305076	Al4 Na4.564 O15.9999984 Si4	F-43m			0.00757646																																							0.014507838
1256	0.854437998	C152 H224 O24 Si8	Pbca									0.000367504																			3.224709193
1091	0.854492672	C80.0 H96.0 O4 Si8	P2_1/c									4.03E-05																			8.279976793
1346	0.85453372	C48 H112 O16 Si4	I4_1/a									0.030930322																			2.53E-07
132	0.854715335	C96 H88 O4 Si4	P2_12_12_1									0.000915757																			11.12106117
3166	0.854792584	Ba6 O54 Si18 Ti6	P31c					0.064403371
897	0.854879981	Eu4 O30 P8 Si2	P2_12_12																					0.016140885
82	0.854965734	C1788 H1576 O48 Si32	P4/n									1.98E-06																			0.820534533
1381	0.854971582	C108 H192 O8 Si8	P2_12_12_1									1.60E-05																			1.494882615
1887	0.855089244	Al12 Li12 O48 Si12	P6_422			0.072747426																																	6.733122338
2109	0.855128758	Ca12 O30 Si6	Cmc2_1										0.03460846
469	0.855240635	Cu6 H12 O24 Si6	R-3																	0.004914202											0.001146318
1336	0.855353768	C504 H480 O24 Si24	P2_1/c									6.46E-05																			1.13099539
3117	0.855721026	O28 Si8 Sr4 V4	Cmcm
1514	0.855939134	C80 H128 O16 Si16	Pbca									0.000172073																			0.004348771
1504	0.856063273	C184 H288 O40 Si8	C2/c									0.000135327																			0.009794997
1938	0.856327138	Mg4.12 Mn3.88 O16 Si4	Pnma																																						0.010185699	0.007521674
501	0.856426253	Al0.99 N7 O1 Si4.998	P6_3			0.00066314																																						0.045849579
1442	0.856766601	C134 H156 O10 Si2	P-1									0.001386223																			0.04843939
595	0.856955875	B15.9984 K16 O96 Si32.0016	I-43d				0.082337441																													0.004496587
3157	0.857057116	Ba2 Gd4 O20 Si6	P2_1/m					0.074443306																					0.004675975
1022	0.857233887	C144 H208 O28 Si4	P2_1/c									0.006132399																			0.031920182
1294	0.857283586	C112 H192 O28 Si4	P-1									0.000288003																			0.015658684
1465	0.857348379	C100 H144 O8 Si4	P-1									0.000628396																			0.069969526
1495	0.857428893	C96 H80 O16 Si4	I4_1/a									0.020739618																			10.00015466
1499	0.857428893	C96 H80 O16 Si4	I4_1/a									0.020739618																			10.00015466
1098	0.857677518	C80 H120 O16 Si4	P-1									0.000261357																			0.000700028
920	0.85769924	C100 H120 O16 Si4	P2_1/c									0.004173122																			0.018980665
1690	0.857867217	C108 H224 O24 Si12	C2									0.000641168																			0.019578217
306	0.857909477	Dy0.06 O16 Si4 Zr3.94	I4_1/amd																			0.030318798
684	0.858004107	C104 H160 O20 Si4	P2_1/c									0.022000093																			0.006372632
1226	0.858384465	C108 H160.0 O6 Si4	P-1									0.001467409																			0.027390926
67	0.85846065	Al4 O22 Si4	Cm			5.42E-05
1983	0.858525058	Co6.94 Mg1.06 O16 Si4	Pnma														0.030961195																								0.881608674
2515	0.858759036	Ca10 O44 Si12	P1										0.028791031
305	0.858771439	Al57.0048 Ca28.336 O384 Si134.9952	Fd-3m			-0.001009432							3.25E-08
692	0.858774134	In8 O36 Pb8 Si8	Pna2_1																																6.39E-07
648	0.858947001	C96 H128 O8 Si4	P2_12_12_1									0.000984691																			0.728132842
1155	0.85901563	C162 H348 O6 Si30	P-1									0.004038766																			4.38E-09
589	0.859074894	Al6 Na2 O16 Si2	Pnnm			0.00019418																																							6.79E-08
10	0.859110941	Al16 Ca8 O64 Si16	P-1			2.49E-07							0.065983497
1665	0.859164268	C288 H352 O64 Si16	C2/c									0.008339053																			0.095410109
3165	0.859327138	Mg2.4 Mn5.6 O16 Si4	Pnma																																						0.573804698	0.010081467
1737	0.859405876	Eu4 Na12 O65.88 Si24	Cmm2																					0.004212175																					0.031600365
2868	0.859408161	Fe4 Mn4.0 O16 Si4	Pnma																							0.387528675																2.22E-06
2541	0.859736337	Fe3.52 H4 O9 Si1.48	P31m																							0.005410897					-0.004734192
188	0.859946499	Ag73.878 O216 Si72 Yb18	R-3c		0.025247421
1646	0.860347251	C84 H68 O4 Si2	P1									0.004161901																			0.071445941
3060	0.860635545	Al8 H16 O36 Si8	Cc			7.85E-05																									-1.11E-05
1894	0.860748257	Al16.0 O64 Si16 Sr8	C2/c			0.003961221
297	0.860812004	Al3.8004 Ca1.979 O24 Si8.1996	R-3m			6.31E-06							0.000152454
1221	0.860884096	C40 H42 O3 Si4	P-1									0.000250595																			2.372655504
1037	0.860910743	C64 H100 O8 Si4	P2_1									1.54E-05																			1.631208618
239	0.861119325	C64 H56 O8 Si2	P-1									0.001808973																			3.010868098
1064	0.861339764	C108 H144 O20 Si4	P2_1/c									0.004546329																			0.053324904
2847	0.861434573	Al8 O36 Pb8 Si8	Pbcn			1.68E-07
2397	0.8614668	Fe1.728 Mg13.904 O32 Si8	Fd-3m																							10.00760331															0.033057523
1439	0.861971659	C88 H152.0 O12 Si4	C2									0.000197131																			0.032944227
2296	0.862140852	Al15.2 O64 Si16.8 Sr8	C2/c			-5.37E-09
1660	0.862216932	C140 H176 O40 Si4	P2_12_12_1									0.004083391																			0.073768219
1625	0.862329883	C46 H72.0 O8 Si2	P-1									0.003866829																			0.017080635
1317	0.862562293	C132 H184 O20 Si4	P2_1/c									0.000442775																			0.039254053
1045	0.862643416	C96 H96 O16 Si4	P2_1/c									0.000208879																			4.455565471
1126	0.862652543	C62 H88 O12 Si2	P-1									0.00024377																			0.055339403
735	0.862653159	Li4 O10 Si2 V2	P4/nmm																																				0.00012862
1626	0.862695125	C104 H80 O6 Si6	P-1									3.55E-05																			6.696599911
547	0.862704976	Ba8 Ca8 O32 Si8	P6_3mc					0.000224321					0.091584137
1092	0.863140946	Ag6 Al6 O30 Si6	P-43n		0.018427932	0.002176499
308	0.86314824	F4 Ho12 O40 Si12	P2_1/c																						2.62E-23								0.007336496
102	0.863180367	C144 H192 O24 Si8	Pbca									3.17E-06																			4.575833391
1315	0.863199765	C188 H288.0 O32 Si4	P2_12_12_1									0.003762979																			0.024137033
1046	0.863199765	C188 H288.0 O32 Si4	P2_12_12_1									0.003762979																			0.024137033
1188	0.863219056	C184 H312 O4 Si28	P2_1/c									0.006142733																			5.15E-05
2910	0.863471406	Fe4 Na0.82 O20.02 Si8	P2_1																							4.66E-05																			0.014415334
750	0.863797342	C192 H288 O48 Si8	P2_12_12_1									0.008792254																			0.023122363
1723	0.863960507	Ca72 N48 O96 Si48	Pa-3										0.000873168																															2.34E-05
2654	0.864240794	Fe4 Mg4.0 O16 Si4	Pnma																							0.005079402															0.029865793
881	0.864577367	Ca4 O20 Si4 Ti4	C2/c										0.009625613
2952	0.86470514	Ca10 O20 Si4	P2_1/c										0.00378115
2784	0.864919644	K2 O15 Si6 Ti1	P-1																																	0.141901793
1198	0.865078483	C48 H80 O12 Si4	P2_1/m									0.000352529																			0.011426609
80	0.865242385	Al4 Ca1 O24 Si8	P1			3.61E-06							6.86E-05
2377	0.865242385	Al4 Ca1 O24 Si8	P1			3.61E-06							6.86E-05
2362	0.865428269	Al16 Mn24 O96 Si24	Ia-3d			5.11E-08																																				0.039486733
1884	0.865556596	Al12 Li12 O48 Si12	P6_422			0.94314927																																	9.330306672
203	0.865760329	B3 La3 O15 Si3	P3_1				1.025590357																															0.014238747
1342	0.865793788	C36 H84 O2 Si12	P-1									0.03657745																			0.479704454
3163	0.865798487	B3 La3 O15 Si3	P3_1				1.012031416																															0.014286277
562	0.865958801	Br16 O16 Pb16 Si4	P2_1/c								0.00124475
1714	0.865978818	C360 H312 O24 Si12	C2/c									0.00452026																			1.002336733
74	0.866150577	Ca16 F8 O28 Si8	P2_1/c										0.010463557												0.031935656
59	0.866171853	Al8 H4 O48 Si16	C2/c			0.000791764																									0.011713182
2496	0.866613761	Ca24 Fe16 O96 Si24	Ia-3d										0.008176975													0.001143851
764	0.866672199	Ce8 O16 Si4 Te4	Pbcm												1.03E-05
1825	0.866838296	Al16 Ca24 O96 Si16.008	Ia-3d			-4.10E-05							0.004598232
1078	0.866934207	C42 H68 O8 Si2	P-1									0.034817553																			0.687687888
193	0.867024546	Ag63.84 Al63.7056 O384 Si128.2944	Fd-3m		3.12E-05	-3.68E-07
3018	0.867174621	Al18 B2 O38 Si4	Cmc2_1			0.012998739	9.944163477
1325	0.86717521	C200 H272 O8 Si8	P2_1/c									0.005257726																			1.056249276
601	0.867208422	Mg14 O28 Si4	P6_3																																						5.98E-05
89	0.867671872	C76 H72 O4 Si2	P-1									0.002584979																			0.11443328
2396	0.867770101	Fe1.648 Mg13.664 O32 Si7.96	Fd-3m																							10.0123047															0.035637575
1534	0.8678448	C144 H120 O12 Si12	P2_12_12_1									0.00037916																			10.06714643
1443	0.867849802	C268.0 H348 O20 Si4	P2_1/c									0.002189048																			0.020465793
2337	0.867863854	Mg6.4 Ni1.6 O16 Si4	Pnma																																						0.010248786							3.68E-05
226	0.867921089	C512 H416 O32 Si16	Pbca									0.005097955																			0.514717027
1853	0.867964267	Al4.08 K4 O32 Si11.92	C2/m			-1.55E-06																														0.000343945
395	0.867994782	Al55.68 Mn18.4 O391.04 Si136.32	Fd-3m			0.000462337																																				-2.20E-12
1709	0.86803112	C108 H136 O12 Si4	P2_12_12_1									0.001014531																			0.520418231
3083	0.868112687	Fe28.5584 Mg2.042 O48 Si5.3996	Imma																							0.004682176															1.29E-06
1104	0.868391143	C144 H144 O24 Si4	P2_12_12_1									0.004480585																			0.019627311
93	0.868411571	C112 H152 O20 Si8	P2_1									4.85E-05																			2.943321588
651	0.868558234	C224 H304 O24 Si16	P2_1/c									1.27E-05																			0.090367317
488	0.868659986	K18 O42 Si12 Tb6	P6_3/mcm																																	0.008384828
677	0.8687003	C72 H88 O8 Si4	P2_1/c									0.003482347																			0.28097018
3176	0.868716668	H4.6 Mg10 O20 Si4	P2_1/c																												2.916320519										0.000663299
556	0.868858582	Al55.5072 O384 Si136.4928 Sr26.56	Fd-3m			-3.21E-07
2550	0.86886437	Al16 Mg8 O72 Si20	Cccm			0.00091394																																			0.055941153
896	0.868974886	Co8.0016 K16 O95.99808 Si39.99744	Ia-3d														0.16078819																			6.00E-07
3155	0.869110521	Al16 Ca8 O68 Si16	C2/c			1.65E-05							0.296066045
935	0.869355792	C52 H64 O8 Si4	P2_12_12_1									0.002659269																			4.058994515
1035	0.869450561	C124 H144 O20 Si4	P2_12_12_1									0.004998129																			0.028333128
3131	0.86945969	Al15.99984 Na16 O96 Si32.00016	C2/c			7.40E-09																																							0.003540333
1196	0.869518898	C76 H96 O12 Si4	P-1									0.002185336																			0.7329873
198	0.869586023	Ag13.504 Al14.88 O96 Si33.12	C2/m		0.000602939	0.000534631
1164	0.869651218	C110 H180 O8 Si8	Pc									0.000619062																			6.06E-09
1842	0.86972451	Al36 Mg14 O80 Si6	P2_1/c			0.0015881																																			4.64E-07
1076	0.869766199	C124 H240 O28 Si8	P1									2.26E-05																			0.001051278
2460	0.869822418	Fe1.112 Mg6.888 O16 Si4	Pnma																							0.00906401															0.008719422
60	0.869917281	Al4 K4 O32 Si12	C2/m			3.19E-08																														0.015764188
92	0.870040939	C58 H88 O12 Si2	P2_1									0.020132951																			0.017292586
410	0.870128623	Ca12 Cl8 O16 Si4	P2_1/c										0.000198779			2.379809459
2849	0.870131014	Al4 Cs4 O16 Si4	Pna2_1			0.263203641													0.001369506
845	0.870198748	C96 H208 O8 Si8	C2/c									0.000436379																			3.711984125
2621	0.870298748	Al16 Mg24 O96 Si24	Ia-3d			-0.00013075																																			-0.000231533
2871	0.870552839	Fe4.0 Mn4 O16 Si4	Pnma																							0.836260988																3.91E-06
1893	0.870664422	Ba2 Fe2 O20 Si8	P2_12_12					0.017716555																		0.015682116
3151	0.870909344	Ba2 Er4 O20 Si6	P2_1/m					0.274506747															0.020077748
68	0.87094009	Al4 O18 Si4	Cm			4.71E-05
1768	0.870996865	C100 H120 O12 Si4	P2_12_12_1									0.005217172																			0.427038135
1643	0.871116501	C144 H256 O24 Si8	C2/c									5.78E-05																			2.142036968
1369	0.871221715	C140 H312 O12 Si32	P2_1/c									3.87E-05																			0.089023977
1739	0.871447132	C76 H120 O24 Si4	P2_1/c									0.001515692																			0.064352873
1574	0.871546584	C50 H56 O4 Si2	P-1									0.001788251																			2.268413988
104	0.871577649	C108 H112 O12 Si4	P2_1/c									0.002862738																			0.824515742
411	0.871642974	Na16 O40 Si8 Zr8	P2_1/c																																										5.00E-05
1015	0.871665948	C46 H68 O10 Si2	P-1									0.00357194																			0.016883338
65	0.871746975	Al4 K4 O32 Si12	C2/m			1.91E-06																														0.010507434
1278	0.871866381	C184 H304 O32 Si8	Pbca									0.000341149																			0.355122558
510	0.8719516	K4 O18 Si6 Zr2	P6_3/m																																	0.092777259
1114	0.872227461	C92 H144 O16 Si4	P2_12_12_1									0.000759439																			0.01526121
1047	0.872400321	C48 H64 O12 Si4	P2_1/c									0.011924892																			-3.35E-12
126	0.872548355	C42 H72 O6 Si2	P2_1									0.000328092																			0.017493089
1757	0.872588808	C56 H176 O24 Si24	P-42_1c									0.00075215																			3.046593294
2730	0.872617712	Al3.99996 Li4 O24 Si8.00004	P4_32_12			9.80838047																																	0.82527301
1744	0.872674632	Ho32 O56 S24 Si16	I4_1/amd																														0.005355643
1326	0.872747459	C152 H220 O20 Si4	P2_1/c									0.002652207																			0.053331187
670	0.872772349	C108 H168 O20 Si4	P2_1/c									0.005429511																			0.035928093
100	0.872914648	C192 H320 O24 Si8	P2_1/c									0.001407535																			8.688171352
1054	0.87318086	C68 H112 O14 Si2	P2_1									4.54E-05																			0.023938952
1518	0.8731946	C200 H166 O16 Si4	P-1									0.000922267																			0.043272987
44	0.873577877	Al4 Na4 O16 Si4	P2_13			0.168674579																																							2.79E-06
154	0.873617797	C46 H54 O4 Si2	P-1									0.00086697																			0.678435776
1682	0.873757494	C96 H144 O16 Si16	C2/c									8.12E-06																			0.047729594
997	0.873855569	Al4.5712 O16 Si3.4272 Sr2.2856	P6_3/mcm			1.57E-05
1292	0.873894283	C100 H168 O12 Si8	P2_12_12_1									0.005328139																			2.297022518
1688	0.874114293	C126 H182 O16 Si8	P2_1/c									0.000491646																			0.016438961
2047	0.874167574	H8 Mg48 O84 Si16	P2_1/c																												1.023700897										0.003793887
1213	0.874218862	C44.0 H120 O4 Si16	P2_1/c									0.004157612																			-1.74E-17
631	0.874583493	C28 H52 O10 Si2	P2_1									0.008489859																			0.182635499
1099	0.874945804	C140 H224 O20 Si8	P2_12_12_1									0.000586101																			1.082201571
2653	0.87496456	Fe4.0 Mg4 O16 Si4	Pnma																							0.011574692															2.194004249
1694	0.874978099	C60 H100 O2 Si10	P-1									0.006450002																			2.04E-06
167	0.875223162	La4 O28 Si8 Y4	P2_1/c																																			0.000446327
1018	0.875251366	C136 H200 O20 Si4	P2_12_12_1									0.000180765																			0.019004476
2127	0.875310487	Ca4 O20 Si4 Sn4	C2/c										0.008045927
3170	0.875414089	Al16 Mg24 O96 Si24	Ia-3d			-0.000345768																																			-0.000198188
479	0.87555381	Ca6 Na4 O32 Si12	P-1										0.000191386																																-3.47E-06
392	0.875557279	Al57.0048 Na46.4 O390.4 Si134.9952	Fd-3m			2.47E-05																																							2.14E-07
1667	0.875568761	C66 H108 O14 Si2	P2_1									0.003087015																			0.069876555
2548	0.875764283	Al16 Mg8 O72 Si20	Cccm			3.46E-07																																			0.185324223
282	0.875872585	O16 Pr8 Si4 Te4	P2_1/c
910	0.876065454	C160 H200 O20 Si8	P2_1									0.000791191																			0.422606872
491	0.876164138	Er6 K18 O42 Si12	P6_3/mcm																				0.000714223													0.037058062
474	0.87623482	Al4 Na7.9968 O18.0032 Si4	F-43m			0.000451729																																							0.069978571
1721	0.876286379	N8.0008 O27.9992 Si8 Y16	P2_1/c																																									0.004427954
461	0.876297448	Nb12 O60 Rb12 Si12	P2_12_12_1																																											0.093245608
1352	0.876499821	C52 H96 O8 Si4	P2_1/c									0.001060354																			0.875775103
13	0.876517769	Cs4 Nb2 O23 Si8	P-1																0.00026777																											2.87E-06
2684	0.876553513	Fe1.352 Mg37.168 O56 Si8.536	Imma																							0.416782298															0.020098842
1061	0.877076433	C92 H112 O16 Si4	P2_12_12_1									0.000461701																			0.319437894
3172	0.877094633	Fe29.764 Mg1.0764 O48 Si5.1596	Imma																							0.004704055															3.62E-05
1758	0.877509219	C120 H106 O14 Si10	P-1									5.70E-05																			1.777544749
2890	0.877615043	Mg4 Mn4 O16 Si4	Pnma																																						0.920089813	0.018419192
1276	0.877787016	C144 H232 O24 Si4	P2_12_12_1									0.000111717																			0.013435341
1141	0.877790362	C120 H224 O16 Si24	Pbca									0.002289091																			2.38E-07
1491	0.877874113	O36 P8 Si4 V4	P4/ncc
652	0.878026611	Al16 Fe8 O72 Si20	Cccm			3.735504921																				0.025290469
1066	0.878073926	C92 H136 O12 Si4	P2_1									0.008568162																			0.030070227
2747	0.878079224	Ca12 Cu20 O104 Si36	C2/c										1.85E-05							0.000451417
944	0.878110022	C120 H208 O48 Si8	Pbca									0.000445448																			0.255253978
2230	0.878257034	Al0.465 Li0.465 O6 Si2.535	P3_221			4.448733139																																	10.00033194
227	0.878337883	C56 H72 O12 Si4	P-1									0.001581393																			0.167016363
220	0.878565327	C32 H72 O16 Si8	P2_1/c									5.02E-07																			0.00607547
294	0.878702013	K2 O1 Pb2 Si2	P6/mmm																																	0.033866052
2117	0.878774012	Li4 O16 Sc4 Si4	Pnma																																				1.34E-06
279	0.878870591	Cl4 O32 Si8 Sm12	Pnma													1.23E-10
2656	0.879216256	Al4 Li4 O24 Si8	C2/c			0.000573071																																	3.16E-07
1727	0.879271485	C108 H92 O2 Si2	P-1									0.004390274																			0.184231201
2290	0.879314265	Al18 Li18 O72 Si18	R3			0.002624617																																	1.37E-11
492	0.879345562	K18 O42 Si12 Tm6	P6_3/mcm																																	0.034807526
1426	0.87944683	C68 H96 O4 Si4	P2_1									0.000546895																			0.224200405
1183	0.879539804	C112 H144 O16 Si4	P-1									0.001348873																			0.44917964
2586	0.879556796	Al4 K4 O32 Si12	C2/m			1.55E-05																														1.09110288
625	0.879591587	K4 O30 Si12 Ti2	P2_1																																	0.082079372
162	0.87965248	C288 H72 O12 Si4	P2_1/c									0.001833445																			0.633585248
229	0.879799899	C120 H152 O16 Si4	P2_1									0.00090417																			0.055705513
673	0.879926834	C76 H88 O4 Si4	P2_12_12_1									0.002196115																			0.077313607
1717	0.879934579	N36 O4 Si20 Y12	Pbcm																																									1.73E-07
959	0.88013998	C42 H84 O10 Si4	P2_1									0.003372439																			0.028774835
1344	0.880150395	C136 H192 O16 Si16	Pbca									1.66E-05																			1.73E-07
2402	0.880375146	Al2 Li2 O12 Si4	P1			9.04E-07																																	0.741019078
2966	0.880466339	Ca2.022 Ce7.978 O26 Si6	P6_3/m										3.683025745		0.052679292
554	0.880584765	Al54.7008 K32.128 O384 Si137.2992	Fd-3m			3.61E-05																														0.134619794
1581	0.880626779	C72 H88 O12 Si4	P2_1/c									0.003276329																			4.091334086
563	0.881005971	Fe6.952 Mg1.048 O16 Si4	Pnma																							0.010151826															-5.08E-08
1303	0.881017421	C64 H101.66 O14.83 Si2	P2_1									0.000604276																			0.020396299
232	0.881253969	Ca12 Cl8 O16 Si4	P2_1/c										0.007316558			0.003220267
230	0.881302883	C116 H112 O4 Si4	Pna2_1									0.005511463																			1.778309816
3075	0.881428522	Al16 Mg24 O96 Si24	Ia-3d			0.000678286																																			-0.002001874
567	0.881562716	Al58.0032 Ni23.84 O391.68 Si133.9968	Fd-3m			8.40E-05																																										1.83E-07
1195	0.881602536	C36 H44 O6 Si2	P-1									0.005972188																			10.55218201
579	0.881690814	Ca12 Na8 O40 Si12	C2/c										0.004931639																																7.00E-05
1231	0.881864149	C80 H96 O16 Si4	Pna2_1									0.000919007																			0.841278323
1036	0.881930837	C88 H144 O24 Si4	P2_12_12_1									0.006450105																			0.012990196
2292	0.88214319	Al15.2 O64 Si16.8 Sr8	C2/c			0.006420721
1028	0.88218004	C28 H52 O4 Si8	P2_1/c									0.000205565																			7.59E-25
954	0.882301528	C72 H78 O6 Si6	P3_221									0.003567539																			2.369503316
3133	0.882366025	Ba6 O54 Si18 Ti6	P31c					0.098115907
3066	0.882488989	Ca6 Cu1.84 O26 Si6	Pnn2										0.012333861							5.53E-05
2662	0.882543797	Ca4 Co2 O14 Si4	P-42_1m										0.000209657				0.013116996
1883	0.882621305	Al16 Ca8 O64 Si16	P-1			0.000177776							0.128764862
1624	0.882846228	C96 H128 O8 Si4	P2_12_12_1									0.001509514																			0.159247181
87	0.883119677	C324 H576 O36 Si18	R-3									2.16E-05																			0.115434933
207	0.883183325	B2.85 La3 O14.79 Si3	P3_121				0.322136909																															0.017175162
1677	0.883409481	C136 H208 O32 Si8	P2_12_12_1									0.006058287																			0.007209208
2893	0.883453331	Mg4 Mn4 O16 Si4	Pnma																																						5.02E-07	0.00036497
421	0.883523938	Ca4 O20 Si4 Sn4	C2/c										-0.000187667
2449	0.883567209	Al1.458 Ca1.936 O10.53 Si0.976	P-42_1m			0.404875616							0.044455798
2122	0.883849656	Li4 O16 Sc4 Si4	Pnma																																				0.003417716
1896	0.883968097	Al16 Mg24 O96 Si24	Ia-3d			0.001102102																																			-0.001876961
116	0.884018533	C100 H160 O20 Si4	P2_12_12_1									5.37E-05																			0.017993204
375	0.884025149	Ag51.36 Al55.5072 O384 Si136.4928	Fd-3m		0.009211233	0.000244828
240	0.884221025	C124 H112 O16 Si4	P2_1/c									0.00616435																			1.085526563
1277	0.884530787	C184 I8 O24 Si8	P2_1/c									2.27E-05																						4.20E-05
2779	0.884553038	Be24 Na48 O144 Si48	Fddd						0.001492703																																				0.006433615
2614	0.884609542	Ca4 Mg2 O14 Si4	P-42_1m										0.00040271																												0.007211697
2212	0.884668035	H32 Na4 O32 Si8	Pbcn																												9.939634133														0.011950687
3059	0.884774047	Ca2.6 O18 Si6 Sr3.4	P-1										0.012809165
1666	0.884849423	C36 H44 O8 Si2	P-1									2.39E-05																			0.985240276
1165	0.884889489	C110 H184 O8 Si10	Pc									0.007775073																			6.168012468
1774	0.884910916	Ba16 Mn16 O72 Si16	Pbca					0.000120785																																		0.116920251
2663	0.885097698	Ca4 Co2 O14 Si4	P-42_1m										0.000241804				0.013976517
2864	0.885158202	Fe4 Mn4 O16 Si4	Pnma																							0.009948572																2.91E-05
148	0.885211635	C24 H48 O4 Si2	P-1									0.002930213																			0.036952415
1885	0.885317391	Al12 Li12 O48 Si12	P6_422			2.22E-05																																	2.750582284
1664	0.885436217	C104 H176 O20 Si4	P2_12_12_1									0.002592125																			0.053246292
1712	0.885621883	La9.9 O25.886 Si6	P6_3																																			1.67E-05
2866	0.885628465	Fe4 Mn4.0 O16 Si4	Pnma																							0.009509079																5.70E-05
2781	0.885833673	Be24 Na48 O144 Si48	Fdd2						6.781400385																																				0.00072048
3143	0.885861236	Cu4 O40 Si16 Sr4	P4/ncc																	0.041031266
123	0.885951143	C96 H128 O12 Si4	P2_1									0.010023805																			0.017064738
2674	0.885962804	Ca4 Mg2 O14 Si4	P-42_1m										0.000533078																												0.00660995
98	0.886052557	C88 H128 O8 Si4	P2_1/c									0.00333603																			0.072490343
2278	0.886056509	B4 Ca4 O14 Si2	P-42_1m				9.631401332						0.032650209
1629	0.886057622	C120 H104 O8 Si8	P-1									0.000681162																			0.892482898
2791	0.886081234	Cu4 O40 Si16 Sr4	P4/ncc																	0.03890633
1370	0.886089654	C72 H160 O6 Si16	P-1									0.203677939																			1.56E-05
1017	0.886096218	C176 H224 O8 Si8	Pna2_1									6.78E-05																			0.60174981
1074	0.886175126	C52 H92 O8 Si2	P-1									0.006405251																			0.063585446
112	0.886175126	C52 H92 O8 Si2	P-1									0.006405251																			0.063585446
1059	0.886272887	C50 H64 O9 Si2	P1									0.000102163																			0.226593791
1482	0.886406606	C65.28 O80 Si2 W24	Im-3m									0.042300761
1186	0.886411529	C156 H228 O24 Si12	P2_1/c									0.003735177																			0.193342813
2484	0.886721869	B12 Na12 O48 Si12	P2_1/c				3.40E-10																																						0.000209349
688	0.88674595	Ba20 Cl24 O16 Si4	C2/c					0.001965926								0.000416269
1498	0.886837552	C52 H80 O8 Si4	P2_1/c									0.000135667																			0.866995133
1769	0.886857089	C50 H60 O6 Si2	P2_1									0.001992851																			0.213999264
1438	0.887025423	C84 H104 O12 Si4	P2_12_12_1									0.002282429																			10.77836842
701	0.887071318	C52 H88 O16 Si2	P2_1									0.001238216																			0.025379327
242	0.887077327	C36 H60 O10 Si2	P2_1									0.003450848																			0.31439446
2080	0.887203346	Fe12.64 Mg3.36 O32 Si8	Fd-3m																							0.041017208															9.958480399
2891	0.887550107	Mg4 Mn4.0 O16 Si4	Pnma																																						0.00218612	6.26E-05
1512	0.887568669	C336 H792 O144 Si84	R-3c									0.004733827																			-0.000340836
2672	0.887688702	Ca4 Mg2 O14 Si4	P-42_1m										0.000556916																												0.006864712
1359	0.887838551	C92 H104 O4 Si4	P2_1									0.004791006																			1.528222092
1569	0.888066822	C56 H72 O14 Si2	P2_1									0.002235737																			0.102349055
120	0.888118152	C104 H168 O20 Si8	P2_1/c									0.000473629																			2.957940463
530	0.888153819	Al16 Ba24 O96 Si24	Ia-3d			2.873959964		0.010239403
2175	0.888413701	Al4 H4 O16 Si4	P2_1/c			0.010369003																									0.002709492
1576	0.888427082	C208 H176 O16 Si8	P2_12_12_1									0.005198155																			4.073452938
1662	0.888564571	C28 H54 O6 Si2	P-1									3.13E-05																			0.087277635
645	0.888777074	Al8 Ca20 O56 Si12	C2/c			0.00753258							0.000438853
664	0.888785351	H8 O20 Si4 Zn8	Imm2																												1.474919863
1410	0.888808523	C326.72 H384 O64 Si32	C2/c									0.00038771																			0.030524752
1968	0.889015155	Al26.92 B4 O72 Si11.8	Pnma			5.51E-05	1.14E-12
122	0.889729271	C160 H320 O16 Si8	I4_1									0.00072942																			0.037653606
1042	0.889909447	C68 H128 O12 Si4	P2_12_12_1									0.00632085																			2.17E-13
1415	0.889914521	C329.28 H411.84 O64 Si32	C2/c									8.03E-05																			3.61E-12
2458	0.889938041	Fe0.736 Mg7.264 O16 Si4	Pnma																							0.000643404															0.00097902
382	0.889987358	O44 Si12 Y12	P2_1/c
2116	0.890191716	Li4 O16 Sc4 Si4	Pnma																																				4.66E-07
1144	0.890238383	C48 H56 O6 Si2	P-1									0.00029378																			2.176155386
812	0.890244647	C58 H88 O20 Si2	P2_1									4.18E-05																			0.024878583
262	0.890253312	Al92.0064 In87.0056 O384 Si99.9936	Fd-3m			0.008431221																													4.27E-05
417	0.890257377	Ba4 O16 Si4	P-1					0.007071312
1179	0.890418517	C46 H112 O2 Si12	P-1									0.000269927																			0.000176846
1772	0.890693347	C92 H176 O20 Si4	P2_1/c									0.014078472																			0.024017795
2877	0.890880035	Fe4.0 Mn4 O16 Si4	Pnma																							0.01753554																0.000389064
494	0.890912933	K6 Lu2 O14 Si4	P6_3/mmc																																	0.019313568				0.005024558
975	0.891046535	K8 O24 Si8	P2_1/c																																	3.30E-05
1228	0.891132909	C52 H72 O8 Si4	P2_1/c									0.000939538																			3.643400364
638	0.89126212	Gd6 K18 O42 Si12	P6_3/mcm																										0.76349002							0.012195041
2744	0.891466113	Na8 O56 Si16	P2_1/c																																										3.19E-05
409	0.891632622	Al81.0048 Na61.76 O529.12 Si110.9952	Fd-3m			6.06E-08																																							0.00569286
394	0.891738316	Al55.68 Na13.44 O397.44 Si136.32	Fd-3m			0.00016921																																							0.464207428
1645	0.891743716	C94 H164 O10 Si8	P-1									5.30E-05																			0.166891929
2677	0.891927354	Ca4 Mg2 O14 Si4	P-42_1m										0.000567864																												0.003096578
2226	0.89227568	Al12 Li12 O48 Si12	P6_222			1.818593866																																	9.999640788
1648	0.892286874	C36 H60 O8 Si2	P-1									0.001787313																			0.781321501
1663	0.892395506	C112 H184 O20 Si4	P2_12_12_1									0.004859809																			0.020561518
1851	0.892601974	Fe4.352 O32 Rb4 Si11.648	P-1																							1.97E-06
2713	0.892793032	K8 O40 Si16 Zn4	P2_12_12_1																																	2.12E-12
2123	0.892996492	Li4 O16 Sc4 Si4	Pnma																																				0.008282113
2793	0.893041996	Ca4 Cu4 O40 Si16	P4/ncc										7.58E-06							9.012837337
2615	0.893109233	Ca4 Mg2 O14 Si4	P-42_1m										4.22E-05																												0.008321053
649	0.893248341	C200 H320 O40 Si8	Pbca									0.001110782																			0.032617661
1751	0.893275451	C82.942 H122.826 O12 Si4	P-1									0.00488095																			0.069428187
145	0.893415428	C100 H168 O12 Si4	P2_1/c									0.024851058																			1.44E-06
118	0.893591341	C36 H52 O4 Si2	P2_1									0.002095743																			0.862706344
2535	0.893745377	Al16 Ca7.664 O96 Si32	I4_1/acd			0.059409575							5.04E-06
658	0.893802234	H8 O20 Si4 Zn8	Imm2																												3.432022975
539	0.893837028	Fe18.812 Mg0.32 O48 Si12	P2_1/c																							0.002711012															-0.00664795
201	0.893874049	B8 Gd24 O80 Si16	Pbca				2.582755302																						0.002163051
1260	0.894026361	C288 H240 O96 Si12	I-42d									0.005328343																			11.75342627
987	0.894189668	Hf2 Na4 O14 Si4	P-1																													0.007816679													0.150324819
1051	0.89439169	C112 H216 O24 Si4	P2_1/c									0.033994665																			0.008016407
1269	0.8944158	C112 H340 O4 Si64	C2/c									0.322290446																			0.023534659
2676	0.894459055	Ca4 Mg2 O14 Si4	P-42_1m										0.000540736																												0.005793462
2504	0.894563271	H4 O18 Si4 Zn8	Imm2																												0.000277704
3073	0.894604321	Ca32 H16 O88 Si24	Ama2										0.002925485																		0.000178858
1070	0.894754358	C96 H104 O12 Si4	P2_12_12_1									0.003815697																			1.493257078
2859	0.895009213	Fe4 Mn4 O16 Si4	Pnma																							1.385473456																0.004910289
490	0.895016906	Ho6 K18 O42 Si12	P6_3/mcm																														0.001032763			0.015969813
489	0.895017374	Dy6 K18 O42 Si12	P6_3/mcm																			0.001061909														0.014730843
1820	0.895567359	O20 Si4 Zn8	Imm2
1678	0.895671155	C160 H176 O16 Si16	Pbca									0.000514884																			9.997686663
1693	0.895686261	C208 H400 O16 Si40	Pbca									0.003680732																			2.76E-14
1067	0.895695999	C70 H76 O6 Si2	P2_1									0.003834827																			0.022331994
2120	0.895762662	Li4 O16 Sc4 Si4	Pnma																																				-1.10E-05
2768	0.895892537	Al16 Na16 O80 Si24	Fdd2			0.000784296																																							4.54E-08
466	0.896079006	La6 Nd22 O78 Si18	P6_3/m																																			0.22458366									0.006404864
418	0.896121173	Cl4 O32 Si8 Y12	Pnma													3.52E-07
899	0.896195571	C76 H128 O8 Si4	P2_1/c									0.00062029																			0.199555056
3158	0.89625063	Ba2 O18 Si6 Ti2	P-6c2					0.244801481
71	0.896322972	Ca12 O48 Si12 Sr12	Pna2_1										0.069282023
1032	0.896462257	C40 H56 O4 Si8	P2_1/c									6.66E-05																			0.006475798
604	0.896492502	Mg14 O28 Si4	P6_3																																						0.030723351
639	0.89651959	C72 H112 O12 Si4	P2_1/c									0.008816453																			0.018471704
1484	0.896705634	K16 O120 Si48 U8	C2/c																																	0.31228737
878	0.896736542	H40 Na24 O48 Si8	Pbca																												9.785322451														0.010527054
1154	0.896770655	C116 H200 O4 Si20	P2_1/c									0.007010501																			0.001043351
2867	0.896915977	Fe4 Mn4 O16 Si4	Pnma																							0.537706008																7.88E-06
594	0.896929746	Al15.808 N16.2 O3.8 Si2.196	P6/mmm			0.005617056																																						0.018344794
800	0.896983959	K4 Nb4 O28 Si8	P4bm																																	0.323769561										0.024915671
656	0.896986661	H8 O20 Si4 Zn8	Imm2																												4.478471049
1840	0.897042564	Al4.0 K4 O32 Si12.0	C2/m			-3.91E-05																														0.005003138
724	0.897120528	B8 Eu24 O80 Si16	Pbca				2.663580849																	0.003592628
3101	0.897143328	Ba4 Cu8 O28 Si8	Pnma					0.006775836												1.74E-05
2632	0.897185138	Ca4 O20 Si4 Sn4	C2/c										0.007259375
1804	0.897402645	Ca4 Cu4 O40 Si16	P4/ncc										7.85E-06							2.966225172
1362	0.897409033	C176 H304 O24 Si16	P2_12_12_1									0.002782713																			0.04103051
1149	0.897412408	C58 H72 O2 Si4	P-1									0.000474923																			9.61E-06
329	0.89753125	O16 Si4 Sm8 Te4	Pbcm
2631	0.897571405	Ca4 O20 Si4 Sn4	C2/c										0.004763607
2740	0.897718415	Al4 K4 O32 Si12	C2/m			1.27E-09																														0.019446598
1169	0.897789033	C56 H110.518 O4 Si4	P-1									4.20E-05																			0.054900022
1307	0.897928771	C64 H124 O18 Si4	P-1									0.000360796																			1.239640578
2894	0.898275351	Mg4 Mn4 O16 Si4	Pnma																																						0.089022929	0.001857148
1044	0.89836941	C52 H64 O12 Si4	Cc									0.0022932																			9.436408702
362	0.898508835	Al10.8 K9.08 O72 Si25.2	P6_3/mmc			-3.14E-06																														0.00840984
221	0.898609796	C42 H68 O8 Si2	P-1									0.001196164																			0.595165466
1324	0.898649025	C192 H192 O4 Si4	P-1									0.001266509																			0.043883123
360	0.898748247	K4 O18 Si6 Zr2	P3																																	0.96329366
1304	0.898822953	Ge79.128 N32 O236 Si24.872	Cmcm																											0.0001213														0.02280147
1131	0.89887054	C48 H112 O16 Si12	P-1									2.97E-07																			0.002999383
2090	0.899143444	Al4 Na4 O32 Si12	P-1			0.015843566																																							1.40E-06
390	0.899310195	Na4 O16 Si4 Y4	Pna2_1																																										0.006149181
1120	0.899366171	C112 H208 O16 Si8	P2_12_12									0.000658101																			1.594321121
1105	0.899379148	C84 H112 O4 Si4	P2_1/c									0.002408774																			1.434838062
1974	0.89949206	Al4 Be6 O36 Si12	P6/mcc			3.78E-08			0.000507397
937	0.899504749	C92 H112 O4 Si8	P2_12_12_1									0.003209954																			1.10E-10
1964	0.899572868	Al7.92 Fe0.08 O20 Si4	Pnma			0.003714597																				-0.008159588
717	0.899590576	Cl6 La6 O14 Si4	P2_1													0.001145748																						0.00516479
1564	0.899863409	C96 H176 O16 Si4	P2_12_12_1									0.000758159																			0.044591151
1311	0.899900021	C152 H192 O16 Si8	Pbca									0.001466208																			0.657164208
1181	0.900139126	C156 H288 O4 Si28	Cc									0.002470117																			0.001365936
321	0.900245082	Cl4 Nd12 O32 Si8	Pnma													6.60E-07																															0.012919903
988	0.900337384	Cs12 Eu4 O60 Si24	P2_1/c																1.31E-05					0.02494719
1306	0.900371478	C528 H128 O8 Si8	P4_2/n									0.000126053																			0.214405139
393	0.900608546	Al57.0048 Na50.24 O384 Si134.9952	Fd-3m			0.000206898																																							4.16E-07
694	0.900669427	Al0.56 Na2.976 O1.472 Si0.56	Pbca			3.17E-05																																							0.131367268
1432	0.90070973	C72 H104 O8 Si4	Pna2_1									0.00408365																			8.089879994
3149	0.900758631	K8 O40 Si12 Ti4	P2_12_12_1																																	0.024605836
948	0.900892817	O56 S24 Si16 Y32	I4_1/amd
576	0.900902778	Ca0.96 Mn0.32 O2.58 Si0.64	Pm-3m										6.59E-06																													0.000453249
1086	0.901077204	C148 H132 O4 Si4	P2_1/c									0.002095325																			0.936488917
1290	0.901208772	C76 H120 O16 Si4	P2_12_12_1									0.000315713																			0.856902857
1644	0.901234697	C100 H152 O20 Si4	P2_1/c									0.014188812																			0.01823934
1280	0.901669137	C52 H96 O8 Si2	P-1									0.000776924																			0.020107833
372	0.901723786	Ca2 Li4 O8 Si2	I-42m										0.01355131																										12.35702689
404	0.901852694	Cd12 Na8 O40 Si12	C2/c											0.00192543																															4.32E-07
3031	0.901863475	Ca4 Mg2 O14 Si4	P-42_1m										9.02E-05																												0.006465591
667	0.902061252	C68 H112 O8 Si4	P2_12_12_1									0.025293777																			0.098564078
3020	0.902178992	Ce3.64 O16 Si4 Y0.36	I4_1/amd												0.010927741
1406	0.902259251	Ca4 Mg2 O14 Si4	P-42_1m										4.34E-05																												0.008510618
715	0.902279591	C92 H128 O12 Si4	P2_1/c									0.000188315																			-1.43E-08
1793	0.902454671	Fe0.12 Mg7.88 O16 Si4	Pnma																							3.49E-05															0.005319373
1408	0.902619	Al12 N4.104 O96 Si36	I-43m			0.00022388																																						0.621615275
565	0.902696922	Al4 Li4 O16 Si4	Pc			0.001065299																																	1.49E-08
493	0.902853481	K18 O42 Si12 Yb6	P6_3/mcm																																	0.013803182
2627	0.903009007	Al16 Mn8 O72 Si20	Cccm			2.992447179																																				8.35E-06
1389	0.903112477	C112 H140 O12 Si2	P-1									5.25E-07																			0.473105108
2609	0.903369825	Ca4 Mg2 O14 Si4	P-42_1m										0.000319524																												0.006049969
769	0.903447328	C40 H60 O4 Si4	P2_1/c									0.000557323																			0.239172958
2872	0.903448677	Fe4.0 Mn4 O16 Si4	Pnma																							0.007846299																2.21E-06
407	0.903488171	Na8 O24 Si6 Zr4	R3c																																										0.004173597
655	0.903639383	H4 O20 Si4 Zn8	Imm2																												6.095101655
170	0.903659285	La0.8 O28 Si8 Y7.2	Pnma																																			1.705988934
1854	0.903705478	Al4 K4 O32 Si12	C2/m			0.000120665																														0.020070056
333	0.903863282	Cu0.368 Mn55.632 O96 Si8	I4_1/acd																	2.00E-06																						0.004559734
452	0.903872814	O40 Pu8 Si4	I4_1/amd
900	0.90392701	Al20 O40 Si2 Sr6	C2/m			0.005659249
1469	0.903976481	K3.36 O44.64 Si12 Zr4	P2_1/c																																	0.283745157
1106	0.904276316	Na8 O40 Sb8 Si8	Pnna																																										0.345976097
633	0.904357509	C76 H112 O12 Si4	P2_1									0.003127828																			0.011699747
1508	0.904366299	Al4 Li4 O21 Si8	P-1			6.73E-06																																	0.018266733
803	0.904458233	C16 O152 Si68	I4_1/a									-1.07E-05
2610	0.904470904	Ca4 Mg2 O14 Si4	P-42_1m										0.000200125																												0.006054672
1691	0.904736499	C48 H76 O12 Si2	P2_1									0.004191085																			0.009371146
928	0.904751704	C32 H74 O8 Si6	P-1									5.65E-05																			-7.38E-09
2471	0.90486904	H4 Mg3 O9 Si2	P31m																												0.005655076										0.010080159
1020	0.904932074	C196 H248 O40 Si8	P2_12_12_1									0.005108755																			0.118485347
1043	0.905023942	C76 H108 O8 Si2	P2_1									0.018572459																			0.023483086
332	0.905038078	Cu1.32 Mn54.68 O96 Si8	I4_1/acd																	5.37E-08																						0.004417934
1580	0.905224764	C40 H72 O6 Si2	P2_1									0.00596093																			0.022633619
2757	0.905325109	Al4 H8 O18 Si4	P1			0.000114187																									-9.98E-05
15	0.905476491	K4 Nb4 O28 Si8	P4bm																																	0.3067275										0.021498666
401	0.90560579	K12 Nd4 O60 Si24	Pbam																																	0.00653475											2.96E-05
2886	0.905792582	Mg4 Mn4 O16 Si4	Pnma																																						1.737653199	0.048136206
483	0.905814414	Ca19.84 O48 Si12 Sr4.16	Pna2_1										0.013291811
2470	0.906129041	H4 Mg3 O9 Si2	P31m																												0.003315678										0.010398461
75	0.906233977	C30 H50 O6 Si2	P2_1									0.000702507																			0.00585434
1813	0.906239688	Al1.5 Li1.5 O6 Si1.5	P6_222			2.125265091																																	4.40403663
274	0.906252317	Al4 Na4 O32 Si12	C2/m			3.55E-10																																							0.000315275
281	0.906291632	O16 Pr8 Si4 Te4	Pbcm
3061	0.906374653	Al8 H16 O36 Si8	Cc			0.000339811																									3.16E-05
211	0.90640684	C96 H176 O12 Si4	P2_12_12									0.000928017																			1.02E-07
1103	0.90640684	C96 H176 O12 Si4	P2_12_12									0.000928017																			1.02E-07
599	0.906780439	Al1.5 La9.832 O26 Si4.5	P6_3			0.016108952																																1.77E-05
2979	0.906992781	H144 Na16 O96 Si8	Ibca																												0.004938183														0.435073848
238	0.907121021	C72 H104 O16 Si4	P-1									0.000291813																			1.541375149
1062	0.907195658	C92 H120 O24 Si4	P2_1/c									0.016756985																			0.876533568
2288	0.907297634	Al4 Ca2 O39.38 Si12	Pc			2.55E-06							2.76E-06
1548	0.907607011	C96 H120 O12 Si12	P2_1/c									4.49E-05																			0.898113463
223	0.907649376	C116 H120 O12 Si4	Pca2_1									0.003495182																			0.052275106
641	0.907708748	C72 H112 O16 Si4	P2_1/c									0.018829705																			0.003118678
722	0.907844165	Cs16 Ni8 O96 Si40	Pbca																0.000167959																													0.007141174
1214	0.907908908	C32 H96 O4 Si16	P2_1/c									0.003468463																			0.002713635
[truncated: 1,188 more rows]
[truncated: 45 more columns]
