# Supplementary material for: Structure-mining: screening structure models by automated fitting to the atomic pair distribution function over large numbers of models
Source: Acta Crystallogr A Found Adv. 2020 Apr 28;76(Pt 3):395–409. doi: 10.1107/S2053273320002028 (PMC7233026; doi:10.1107/S2053273320002028)
Supplement: Supplementary file 1 [file a-76-00395-sup1.zip › SI/NaFeSi2O6_heuristic4_MPD.csv]

	rw	formula	space_group	Ag_Uiso_r	Al_Uiso_r	B_Uiso_r	Ba_Uiso_r	Be_Uiso_r	Bi_Uiso_r	Br_Uiso_r	C_Uiso_r	Ca_Uiso_r	Cd_Uiso_r	Ce_Uiso_r	Cl_Uiso_r	Co_Uiso_r	Cr_Uiso_r	Cs_Uiso_r	Cu_Uiso_r	Dy_Uiso_r	Er_Uiso_r	Eu_Uiso_r	F_Uiso_r	Fe_Uiso_r	Ga_Uiso_r	Gd_Uiso_r	Ge_Uiso_r	H_Uiso_r	Hf_Uiso_r	Hg_Uiso_r	Ho_Uiso_r	I_Uiso_r	In_Uiso_r	K_Uiso_r	La_Uiso_r	Li_Uiso_r	Lu_Uiso_r	Mg_Uiso_r	Mn_Uiso_r	Mo_Uiso_r	N_Uiso_r	Na_Uiso_r	Nb_Uiso_r	Nd_Uiso_r	Ni_Uiso_r	O_Uiso_r	P_Uiso_r	Pb_Uiso_r	Pr_Uiso_r
1021	0.341108546	Ga2 Na2 O12 Si4	C2/c																						0.005255953																	0.019328186				0.01184814
377	0.349253575	Ca1 Ni2 O12 Si4	C2									0.011832441																																	0.004106824	0.013644486
294	0.352749223	Ca1 Co2 O12 Si4	C2									0.027667052				0.004170238																														0.023059931
658	0.356961622	Cr2 Na2 O12 Si4	C2/c														0.001375888																									0.010764693				0.011205045
998	0.361981411	Fe6 Na5 O36 Si12	C2																					0.002590304																		0.017564278				0.015063309
360	0.362238563	Ca1 Mn2 O12 Si4	C2									0.028358026																											0.003240604							0.017498579
1003	0.364362089	Fe2 Na2 O12 Si4	C2/c																					0.00301545																		0.021496924				0.014674723
322	0.364513471	Ca1 Fe2 O12 Si4	C2									0.036792346												0.00385938																						0.019332441
999	0.380528103	Fe2 Na1 O12 Si4	C2																					0.003620804																		0.00799058				0.022137824
1600	0.385670535	Na2 O12 Si4 V2	C2/c																																							0.016388423				0.011768084
311	0.38719068	Ca2 Cu2 O12 Si4	C2/c									0.034141743							0.004814266																											0.011411963
382	0.391148637	Ca2 Ni2 O12 Si4	C2/c									0.024171301																																	0.004793314	0.011710494
418	0.394520486	Ca2 O12 Si4 Zn2	C2/c									0.036105111																																		0.013190946
1550	0.396268946	Mn2 Na2 O12 Si4	C2/c																																				0.001221124			0.021680658				0.011797908
1596	0.401219286	Na2 O12 Si4 Ti2	P-1																																							0.010515612				0.016962049
296	0.401947657	Ca2 Co2 O12 Si4	C2/c									0.02952046				0.005860072																														0.014917313
728	0.418001438	Cu2 Mg2 O12 Si4	C2/c																0.004575468																			0.023292082								0.066515219
1082	0.418212542	In2 Na2 O12 Si4	C2/c																														0.008103481									0.037947995				0.019518676
88	0.422554221	Al2 Na2 O12 Si4	C2/c		0.001217047																																					0.007186478				0.073473222
319	0.430035268	Ca2 Fe2 O12 Si4	C2/c									0.023829957												0.000707025																						0.019181879
1584	0.434016431	Na2 O12 Sc2 Si4	C2/c																																							0.024369946				0.028114816
413	0.44037864	Ca2 O12 Si4 V2	C2/c									0.022242313																																		0.025692488
400	0.445768943	Ca2 O12 Si4 Ti2	C2/c									0.01052041																																		0.053197433
367	0.450925434	Ca2 Mn2 O12 Si4	C2/c									0.020294921																											0.004299713							0.035743798
1452	0.450973486	Mg2 Na4 O24 Si10	P2/c																																			-7.59E-06				0.005938477				0.075756946
31	0.457889895	Al8 Ca4 O24 Si4	P1		0.003641918							0.017266031																																		0.061073942
28	0.458965798	Al8 Ca4 O24 Si4	P2_1/c		0.001923836							0.014152354																																		0.055987597
1695	0.462631772	O12 Si4 W2 Zn2	C2/c																																											0.007994012
25	0.462806381	Al4 Ca2 O12 Si2	Cc		0.000420002							0.024421075																																		0.061223853
26	0.462863471	Al4 Ca2 O12 Si2	C2		0.002126708							0.02615727																																		0.058158045
559	0.463608657	Co2 Mg2 O12 Si4	C2/c													0.000894451																						0.014131288								0.053913346
30	0.464754857	Al8 Ca4 O24 Si4	P1		0.003189393							0.017899877																																		0.06446356
29	0.465670808	Al8 Ca4 O24 Si4	P1		0.002827237							0.021294402																																		0.066598298
1464	0.470319415	Mg2 Ni2 O12 Si4	C2/c																																			0.051145509							0.002049819	0.077833437
27	0.475324279	Al8 Ca4 O24 Si4	P2/c		0.004028447							0.026807375																																		0.06411817
1020	0.480764055	Ga4 Li4 O24 Si8	P2_1/c																						0.004496596											1.98E-07										0.015378125
1017	0.483896998	Ga2 Li2 O12 Si4	C2/c																						0.003323832											-8.85E-06										0.025565982
646	0.489189017	Cr2 Mg2 O12 Si4	C2/c														0.002489224																					0.028993389								0.103547659
945	0.489815417	Fe4 Li4 O24 Si8	P2_1/c																					0.001925049												2.08E-13										0.069466021
1434	0.4945091	Mg2 Mn2 O12 Si4	C2/c																																			0.026923494	0.002759254							0.102877857
351	0.494933146	Ca4 Mg4 O24 Si8	C2/c									0.013241753																										-4.57E-12								0.056284098
982	0.501523141	Fe2 Mg2 O12 Si4	C2/c																					0.001628668														0.044275955								0.097600922
1193	0.501729457	Li2 Mn2 O12 Si4	C2/c																																	-2.28E-06			0.002555647							0.033769474
943	0.506711903	Fe2 Li2 O12 Si4	C2/c																					0.002423287												1.06E-05										0.066797309
850	0.511709309	Fe8 Li8 O48 Si16	Pbca																					0.007989019												7.62E-05										0.027027518
1392	0.511778978	Li8 O48 Si16 V8	Pbca																																	0.080079549										0.022236995
755	0.515047103	Cu2 O12 Si4 Zn2	C2/c																0.001804813																											0.046090411
628	0.51658397	Cr8 Li8 O48 Si16	Pbca														0.010948722																			0.117836355										0.044522692
632	0.521949013	Cr4 Li4 O24 Si8	P2_1/c														0.000464997																			0.034751424										0.022266839
1319	0.52503817	Li8 O48 Si16 Ti8	Pbca																																	0.115351884										0.04879894
1686	0.525798249	O48 Si16 Ti8 Zn8	Pbca																																											0.028258096
1162	0.526012721	Li8 Mn8 O48 Si16	Pbca																																	7.67E-09			0.000810773							0.021435404
1381	0.526928819	Li4 O24 Si8 V4	P2_1/c																																	1.11E-23										0.026051827
1561	0.527220484	Mn8 O48 Si16 Zn8	Pbca																																				0.597665681							0.018166984
1528	0.53271224	Mg2 O12 Si4 V2	C2/c																																			0.051580876								0.084234839
1014	0.533413366	Fe8 O48 Si16 Zn8	Pbca																					1.421871184																						0.021343727
665	0.53830679	Cr8 O48 Si16 Zn8	Pbca														0.197920004																													0.01577336
576	0.539419753	Co8 O48 Si16 Zn8	Pbca													0.632935406																														0.018012326
574	0.539556167	Co2 O12 Si4 Zn2	C2/c													0.00225183																														0.04899831
1631	0.540533801	Ni8 O48 Si16 Zn8	Pbca																																										0.271015141	0.017038793
1629	0.540698271	Ni2 O12 Si4 Zn2	C2/c																																										0.001089249	0.030025486
71	0.542882077	Al4 Li4 O24 Si8	P2_1/c		0.002171339																															0.001016209										0.075010941
1690	0.543705378	O48 Si16 V8 Zn8	Pbca																																											0.047147042
490	0.548689148	Co2 Li2 O12 Si4	C2/c													0.002294855																				1.49E-07										0.015482295
1526	0.549582117	Mg8 O48 Si16 V8	Pbca																																			4.11E-05								0.0292126
639	0.552304755	Cr2 Li2 O12 Si4	C2/c														0.000723099																			0.030566187										0.038387656
1506	0.554966647	Mg2 O12 Si4 Ti2	C2/c																																			0.024379639								0.051520159
643	0.558193739	Cr8 Li8 O48 Si16	P1														0.000354834																			1.82E-22										0.022194725
1514	0.558334212	Mg8 O48 Si16 Ti8	Pbca																																			5.57E-05								0.023928786
1230	0.560139267	Li8 Mn8 O48 Si16	P1																																	-7.64E-14			0.003606556							0.038295049
758	0.560738382	Cu8 O48 Si16 Zn8	Pbca																0.22836842																											0.014574155
995	0.560888933	Fe8 Mg8 O48 Si16	Pbca																					0.053799832														1.46E-05								0.0202955
1012	0.567520828	Fe2 O12 Si4 Zn2	C2/c																					0.00112568																						0.065534518
1558	0.57035922	Mn2 O12 Si4 Zn2	C2/c																																				0.002092221							0.048066052
663	0.570619771	Cr2 O12 Si4 Zn2	C2/c														0.001315748																													0.060866886
862	0.576880542	Fe8 Li8 O48 Si16	P1																					0.004835197												0.01033431										0.062094089
1316	0.578271845	Li4 O24 Sc4 Si8	P2_1/c																																	0.000166633										0.04237123
651	0.580254133	Cr8 Mg8 O48 Si16	Pbca														0.05421527																					0.000123374								0.025867173
1439	0.583330456	Mg8 Mn8 O48 Si16	Pbca																																			0.000176688	0.0665612							0.025453823
991	0.583624602	Fe2 Mg2 O10 Si2	P1																					0.01169116														0.013977995								0.068869626
1681	0.583714373	O12 Si4 Ti2 Zn2	C2/c																																											0.048870511
1080	0.58666581	In2 Li2 O12 Si4	C2/c																														0.00677221			-3.28E-07										0.016298851
1314	0.590932551	Li2 O12 Sc2 Si4	C2/c																																	0.002325337										0.072416854
564	0.59361792	Co8 Mg8 O48 Si16	Pbca													0.062958879																						7.88E-06								0.030253666
745	0.593780679	Cu2 Na2 O11 Si4	P-1																0.005040232																							9.94E-07				0.035693492
843	0.599200227	Fe2 Li4 O8 Si2	P1																					0.000174506												0.243928958										0.00242117
1441	0.601592724	Mg2 Mn2 O10 Si2	P1																																			0.005504394	0.000548554							0.103377426
1412	0.601671337	Li2 O12 Si4 V2	Cc																																	2.14E-06										0.013842799
1469	0.604319739	Mg8 Ni8 O48 Si16	Pbca																																			0.000489215							0.088328867	0.028564249
1471	0.609282221	Mg2 Ni2 O10 Si2	P1																																			0.010981381							0.005283198	0.06318958
736	0.610875326	Cu8 Mg8 O48 Si16	Pbca																0.080466509																			0.000106548								0.027162419
725	0.616208423	Cu2 Li4 O20 Si8	P-1																3.89E-05																	-0.011731935										0.043154309
972	0.61623308	Fe2 Li4 O8 Si2	Pc																					0.004375677												0.000346521										3.66E-07
1688	0.616701168	O12 Si4 V2 Zn2	C2/c																																											0.061428659
1335	0.622446112	Li2 O12 Si4 Ti2	C2/c																																	0.011801017										0.075509376
593	0.62487927	Cr8 Li8 O36 Si8	Pc														0.005621027																			1.14E-15										0.069331822
566	0.627029215	Co2 Mg2 O10 Si2	P1													0.01628526																						0.001355571								0.046617784
1374	0.62837251	Li8 O36 Si8 V8	Pbcn																																	1.03E-25										0.031353075
1549	0.634334829	Mn8 Na8 O28 Si8	P2_1/c																																				0.001134152			0.534059575				8.37E-06
350	0.63477128	Ca4 Mg12 O40 Si12	P-1									0.37800894																										0.003928775								0.022613168
1227	0.635443272	Li6 Mn4 O16 Si4	Pc																																	-1.90E-26			0.00028516							0.005289617
1266	0.638575317	Li2 Ni5 O16 Si5	P1																																	0.000919632									0.00629241	1.41E-06
729	0.639091756	Cu4 Mg6 O28 Si8	C2/c																0.005051647																			4.52E-06								0.01467479
1169	0.640458695	Li8 Mn8 O36 Si8	Pbcn																																	0.026546514			0.002318858							0.057666062
60	0.642778484	Al4 Li4 O24 Si8	C2/c		3.45E-05																															0.062706162										0.07109636
1183	0.643495414	Li4 Mn4 O16 Si4	P-1																																	0.038024769			0.000690805							0.059134497
802	0.644371808	Fe8 Li8 O36 Si8	Pbcn																					0.011619157												3.78E-08										0.031530926
578	0.644491322	Co2 O10 Si2 Zn2	P1													0.013846351																														0.127426061
446	0.64726226	Cl8 Cr16 O28 Si8	Pc												0.85647569		1.89E-05																													0.008672121
1424	0.654242853	Li4 O22 Si8 V4	P-1																																	-2.34E-26										0.094549646
342	0.657395359	Ca4 Mg10 O48 Si16	C2/m									0.013707428																										5.58E-05								0.04357039
884	0.657737348	Fe2 Li2 O8 Si2	Imma																					0.017595948												4.819821561										0.113320487
909	0.657954078	Fe4 Li4 O14 Si4	P1																					0.000828593												0.15477726										0.008973897
756	0.661826186	Cu4 O28 Si8 Zn6	C2/c																0.079277294																											0.00827891
11	0.662573288	Ag4 O28 Si8 Zn6	C2/c	0.000887599																																										0.007247014
606	0.664008567	Cr4 Li8 O20 Si6	C2/c														0.000189467																			0.003573166										0.021886472
912	0.664661808	Fe4 Li8 O16 Si4	Pna2_1																					0.001446412												0.000118132										3.96E-05
920	0.665006332	Fe4 Li4 O16 Si4	P-1																					0.015209651												0.092572328										0.08071827
1583	0.665931205	Na16 O52 Sc8 Si16	Pna2_1																																							0.000297715				0.006655888
1563	0.66613487	Mn2 O10 Si2 Zn2	P1																																				2.29E-05							0.03322876
1256	0.66682448	Li8 Ni4 O16 Si4	Pna2_1																																	0.124903055									0.002588518	1.48E-07
1226	0.669377585	Li8 Mn4 O20 Si6	C2/c																																	-0.000112412			0.01270861							0.000510158
750	0.671302508	Cu40 O96 Sb16 Si8	Pcca																1.45E-05																											0.032305573
872	0.672258003	Fe2 Li3 O8 Si2	P1																					0.006475086												6.15E-14										0.007250702
1002	0.673920384	Fe12 Na4 O40 Si12	P-1																					0.005388718																		0.003678526				0.019250103
422	0.675012499	Ca1 O7 Si2 Zr1	C2									0.019428203																																		0.017243649
1524	0.676469811	Mg2 O10 Si2 V2	P1																																			0.071028529								0.054844534
922	0.676891318	Fe4 Li4 O22 Si8	P-1																					5.10E-05												0.155981947										0.061789247
304	0.67756759	Ca2 Cr2 O12 Si4	C2/c									0.01861755					0.000106879																													0.095661039
1289	0.678178995	Li2 Ni5 O14 Si4	P-1																																	0.010151887									0.001831383	0.004050069
100	0.678855358	Al8 O32 Si8 Sr4	C2/c		3.90E-05																																									0.090648713
421	0.679064695	Ca2 O10 Si2 Zn2	Cc									0.009046195																																		0.003673175
852	0.681026753	Fe5 Li2 O14 Si4	P-1																					0.005182611												0.021312996										0.007042133
983	0.682226548	Fe4 Mg6 O28 Si8	C2/c																					0.005206016														1.16E-05								0.009018884
1239	0.682448305	Li6 Mn4 O16 Si4	P2_1																																	0.024273616			0.005262356							8.81E-06
779	0.682698349	F4 Mg14 O44 Si16	Pnnm																				0.001261956															1.01E-05								0.042959092
405	0.683942374	Ca4 O20 Si4 Ti4	C2/c									6.05E-06																																		0.064068808
1340	0.684279819	Li4 O26 Si8 V8	P-1																																	9.250264346										0.044602907
266	0.684869622	Bi4 Mg6 O28 Si8	C2/c						8.16E-05																													5.81012359								3.313504712
5	0.686035781	Ag4 Mg6 O28 Si8	C2/c	0.013350312																																		2.25E-05								0.010393358
1517	0.686076706	Mg2 O10 Si2 Ti2	P1																																			0.074571924								0.052917396
469	0.686123429	Co4 Li8 O16 Si4	Pna2_1													0.004502707																				0.143049221										2.10E-05
1364	0.686475402	Li8 O20 Si6 V4	C2/c																																	-0.003640098										0.027965454
1161	0.687106802	Li4 Mn4 O22 Si8	P-1																																	0.095191701			0.000116152							0.004178427
930	0.688622216	Fe8 Li16 O32 Si8	Pca2_1																					0.000472172												0.001869888										0.005581056
508	0.688765823	Co4 Li8 O16 Si4	Pnma													0.000779475																				0.038269491										1.47E-06
1575	0.689530581	Na4 Ni2 O20 Si8	P-1																																							0.014822661			3.33E-05	0.08791563
1224	0.690015311	Li8 Mn4 O16 Si4	Pna2_1																																	0.018837463			0.0092724							0.000127294
1307	0.690278205	Li12 Ni6 O36 Si12	Fdd2																																	2.25E-09									9.09E-05	0.005579916
1488	0.693866528	Mg6 O28 Si8 Sn4	C2/c																																			0.000546492								1.50E-05
1671	0.694889294	O48 Si16 Sn8 Zn8	Pbca																																											0.11230037
473	0.695256744	Co2 Li3 O8 Si2	P1													0.011918075																				5.85E-06										0.00432424
854	0.696032408	Fe4 Li8 O20 Si6	C2/c																					0.008267116												2.82E-05										0.003140107
908	0.696778554	Fe4 Li4 O16 Si4	P2_1/c																					0.00778368												0.008193363										0.151154882
1595	0.697261621	Na8 O36 Si8 Ti8	Pbcn																																							0.288304004				0.062134582
1274	0.697514516	Li8 Ni4 O20 Si6	C2/c																																	0.014610514									0.000920668	0.022910869
1030	0.697560074	Ge2 N4 O2 Si2	P2_1																								0.006375702														0.110458897					0.046681317
636	0.698104819	Cr2 Li4 O8 Si2	Pc														0.001193423																			2.64E-08										0.008133692
514	0.69833744	Co4 Li4 O14 Si4	Ama2													0.002685885																				0.038978594										0.06919978
1331	0.698460948	Li3 O18 Si6 Ti3	P-1																																	0.007989432										0.021445397
1205	0.69925294	Li8 Mn4 O16 Si4	Pna2_1																																	0.000132695			0.004084227							8.85E-06
607	0.699366328	Cr2 Li4 O20 Si8	P-1														0.000114122																			3.76E-14										0.087326042
1234	0.700102832	Li3 Mn2 O8 Si2	P1																																	0.009709882			0.008312015							0.001269519
712	0.700930411	Cu4 Li8 O16 Si4	Pna2_1																0.008264766																	0.004596118										6.12E-06
849	0.701649817	Fe4 Li6 O16 Si4	P1																					0.003377333												-2.66E-06										0.000739336
1435	0.701823746	Mg6 Mn4 O28 Si8	C2/c																																			1.40E-05	0.006126059							0.026718105
1290	0.702980654	Li8 Ni4 O16 Si4	P2_1/c																																	0.000306191									0.006257422	3.70E-05
723	0.703166542	Cu4 Li8 O20 Si6	C2/c																0.006007154																	1.29E-07										0.06058423
1286	0.70406483	Li4 Ni2 O8 Si2	P1																																	0.00625209									0.002827014	0.008931694
1155	0.704381475	Li2 Mn2 O8 Si2	Imma																																	8.164972962			0.020207365							0.132075253
797	0.704835087	Fe2 Li2 O19 Si8	P1																					0.020200229												8.615000939										0.109492924
1176	0.705186471	Li8 Mn4 O16 Si4	P2_1/c																																	0.000448545			0.013373725							0.004771206
1606	0.705240243	Na8 O16 Si4 Zn4	Pna2_1																																							4.31E-07				0.027048929
1211	0.706132766	Li4 Mn4 O22 Si8	P-1																																	-0.000235891			0.003932589							0.007594065
597	0.706475689	Cr8 Li16 O52 Si16	Pna2_1														0.000107514																			0.238800691										0.054119348
1357	0.706685895	Li4 O16 Si4 V4	P-1																																	3.36E-05										0.036996595
1208	0.706687537	Li4 Mn2 O8 Si2	Pc																																	-7.82E-17			0.010658002							0.001428521
371	0.706816323	Ca12 N24 O24 Si24	P2_1									0.008769018																													0.035832878					1.667079448
647	0.707238423	Cr8 Mg8 O48 Si12	I4_1/acd														-1.05E-05																					0.005307672								0.095015145
1611	0.707556841	Na4 O16 Si6 Zn2	P2_1																																							-1.06E-05				0.001819738
516	0.707742018	Co8 Li8 O28 Si8	P2_1/c													0.005134375																				5.78E-08										0.002694541
411	0.707943555	Ca8 O48 Si16 V8	Pbca									3.89E-05																																		0.11323599
1400	0.708092309	Li2 O8 Si2 V2	Imma																																	0.003966586										0.0804651
318	0.709488855	Ca8 Fe8 O48 Si12	I4_1/acd									0.003472088												3.61E-08																						0.093816241
806	0.709684645	Fe4 Li8 O16 Si4	P2_1/c																					0.017421317												0.005735918										0.004682667
968	0.709910429	Fe4 Li8 O16 Si4	P2_1																					0.00176969												4.39E-05										1.10E-05
1559	0.709946212	Mn4 O28 Si8 Zn6	C2/c																																				0.000648958							0.006098141
505	0.710373458	Co4 Li8 O16 Si4	P2_1/c													0.007561234																				6.10E-13										0.000182569
949	0.710726553	Fe2 Li3 O8 Si2	P1																					0.005511782												6.29E-08										0.007494879
664	0.710729667	Cr4 O28 Si8 Zn6	C2/c														0.000514893																													0.007196122
509	0.710789872	Co4 Li8 O16 Si4	P2_1/c													0.010616132																				0.033171593										0.002603176
321	0.710872338	Ca2 Fe2 O10 Si2	P-1									0.000992118												0.008055762																						0.102193096
1508	0.71321302	Mg6 O28 Si8 Ti4	C2/c																																			7.86E-14								0.007904245
515	0.713877206	Co4 Li8 O20 Si6	C2/c													0.010752772																				9.53E-07										0.002418501
743	0.714308601	Cu12 Na8 O48 Si16	Pnma																0.000199097																							0.028704015				0.037133909
277	0.714472184	Br8 Cr16 O28 Si8	Pc							0.344715341							7.32E-05																													0.007432864
163	0.71456085	Ba1 Mg6 O8 Si1	P4/mmm				0.030213785																															6.20E-05								0.66979013
575	0.714647342	Co4 O28 Si8 Zn6	C2/c													0.002018074																														0.005463422
346	0.714709757	Ca2 Mg2 O4 Si4	C2/c									0.039230643																										1.30E-05								0.032717613
1258	0.715768556	Li16 Ni8 O32 Si8	Pca2_1																																	0.004402809									0.000969889	0.006800698
893	0.715947844	Fe4 Li4 O16 Si4	Pna2_1																					0.018235585												5.23E-22										0.143626558
1304	0.716270101	Li4 Ni4 O26 Si10	P-1																																	-7.62E-06									3.63E-06	0.013762385
1185	0.716879422	Li4 Mn4 O16 Si4	P-1																																	0.002715462			0.000506808							0.023551173
914	0.717393152	Fe4 Li8 O16 Si4	P2_1/c																					0.008666362												1.17E-05										0.006078576
1660	0.717714785	O28 Sb4 Si8 Zn6	C2/c																																											0.000870152
584	0.717893338	Cr1 Li2 O15 Si6	P-1														-3.90E-11																			1.82E-11										0.180717237
548	0.718535938	Co4 Li6 O16 Si4	Pc													0.015908488																				0.006263588										1.03E-05
638	0.718966175	Cr2 Li4 O8 Si2	Pmn2_1														0.02318494																			2.29E-05										0.004637178
1697	0.719465576	O48 Si16 W8 Zn8	Pbca																																											0.012529725
147	0.719781388	Ba4 Cu8 O28 Si8	Pnma				0.0011832												1.60E-05																											0.000311234
267	0.720005729	Bi1 Mg14 O16 Si1	P4/mmm						0.014276823																													0.005395051								0.531371629
608	0.720161492	Cr8 Li8 O28 Si8	P2_1/c														0.008020223																			-2.47E-26										0.015413524
1486	0.720582805	Mg4 O24 Sc3 Si8	P2																																			0.00584965								0.030492159
303	0.720985118	Ca8 Cr8 O48 Si12	I4_1/acd									0.004424718					0.000108028																													0.080102182
1630	0.72286013	Ni4 O28 Si8 Zn6	C2/c																																										0.000745561	0.002286526
540	0.723079594	Co2 Li2 O8 Si2	Cmcm													0.021261284																				0.116548785										0.013521592
472	0.72352363	Co4 Li4 O14 Si4	Ama2													0.000109155																				2.775546625										0.017341885
1242	0.723579618	Li8 Mn4 O16 Si4	Pna2_1																																	0.030590098			0.010219414							0.000561323
1334	0.723803657	Li16 O52 Si16 Ti8	Pna2_1																																	0.326786012										0.022478185
1605	0.724548275	Na4 O14 Si4 Zn4	Ama2																																							2.84E-14				0.004323342
1499	0.725378125	Mg6 O8 Si1 Sr1	P4/mmm																																			0.017470908								0.24208872
1271	0.726059735	Li4 Ni2 O20 Si8	P-1																																	0.289062214									0.000375893	0.090026412
604	0.726082107	Cr4 Li8 O16 Si4	P2_1/c														0.001204376																			-8.59E-08										0.011616612
705	0.726616413	Cu2 Li4 O8 Si2	P2_1																0.000100774																	1.084811251										0.000370427
361	0.726826714	Ca8 Mn8 O48 Si12	I4_1/acd									0.002354085																											-0.000201854							0.028336205
891	0.727408402	Fe2 Li4 O8 Si2	C222_1																					0.013271577												-5.52E-05										7.97E-05
1380	0.728103203	Li8 O20 Si4 V4	Pmc2_1																																	2.04E-05										0.087399403
645	0.728402392	Cr1 Mg6 O8 Si1	P4/mmm														8.54E-05																					0.000159853								0.297029099
1465	0.728423572	Mg6 Ni4 O28 Si8	C2/c																																			1.12E-05							0.012347274	0.026957626
1160	0.728620284	Li16 Mn8 O32 Si8	Pca2_1																																	3.12E-27			0.000707466							0.009846538
1071	0.729989868	Hf1 Mg30 O32 Si1	P4/mmm																										3.60E-05									0.010248099								0.411251001
1180	0.730221398	Li8 Mn8 O32 Si8	Pbca																																	-2.04E-08			0.000463152							0.101893788
526	0.730988666	Co2 Li4 O12 Si4	Cc													0.034314376																				0.011145196										1.79E-06
90	0.731376562	Al24 Na24 O96 Si24	P6_1		0.000935531																																					0.014477921				0.123401279
362	0.731469828	Ca4 Mn4 O28 Si8	C2/c									8.46E-06																											2.28E-05							0.112347665
1500	0.731740143	Mg14 O16 Si1 Sr1	P4/mmm																																			0.010418276								0.456122814
619	0.732133775	Cr2 Li2 O8 Si2	Imma														0.016801163																			4.432952712										0.120887718
1031	0.732165079	Ge2 N4 O2 Si2	Cm																								0.012837302														0.072842665					0.001441389
1013	0.732240703	Fe4 O28 Si8 Zn6	C2/c																					0.026417614																						0.007832602
716	0.73278005	Cu2 Li4 O8 Si2	Pc																0.008964117																	-2.32E-06										0.000260158
615	0.732812261	Cr5 Li2 O14 Si4	P-1														0.00651229																			-0.007013937										0.009399346
1448	0.733151095	Mg2 Na4 O8 Si2	Pc																																			8.77E-07				0.001036681				0.080738973
1066	0.733203279	Hf1 Mg14 O16 Si1	P4/mmm																										0.013869943									0.00687515								0.506479008
605	0.733432263	Cr8 Li8 O32 Si8	P2_1/c														0.009565053																			0.022683836										0.017971149
1069	0.733695999	Hf1 Mg14 O16 Si1	Pmmm																										0.016894835									0.004208978								0.370883507
1243	0.734104366	Li4 Mn2 O20 Si8	P-1																																	0.118430122			7.57E-05							0.026895954
1041	0.734217153	H1 Mg16 O32 Si7	P1																									8.862065137										0.025254402								0.022937611
495	0.73429969	Co4 Li6 O16 Si4	Pc													0.010969202																				-1.30E-17										7.61E-05
679	0.734708135	Cs1 Mg14 O16 Si1	P4/mmm															0.011476937																				0.006903507								0.520761997
401	0.734711423	Ca4 O20 Si4 Ti4	P2_1/c									0.026651278																																		0.080685147
888	0.73477672	Fe2 Li2 O8 Si2	Cmcm																					0.011927772												0.002584802										0.01598247
94	0.734972793	Al8 Na8 O32 Si8	Pca2_1		9.45E-06																																					0.023869084				0.213444576
298	0.735270459	Ca6 Co4 O28 Si8	C2/c									0.224534567				0.029707319																														1.96E-07
165	0.735512227	Ba1 Mg14 O16 Si1	Pmmm				0.000270224																															0.001027899								0.448878526
169	0.736217961	Ba1 Mg30 O32 Si1	P4/mmm				0.000344755																															0.009045688								0.444447008
391	0.736264351	Ca2 O12 Si4 Sn2	C2/c									7.91E-05																																		0.001902094
0	0.736480172	Ag8 Be12 O48 Si12	P2_1/c	4.80E-05				0.000931483																																						0.055180616
892	0.736832236	Fe4 Li4 O32 Si12	P2_1/c																					0.008035281												0.003710962										0.07403718
678	0.737967117	Cs1 Mg14 O16 Si1	Pmmm															7.21E-05																				0.008181982								0.195561785
896	0.738216577	Fe6 Li4 O32 Si12	P-1																					0.00808747												0.162980118										0.038575751
833	0.73828885	Fe4 Li9 O20 Si4	P1																					0.002735445												4.04E-05										0.104886029
926	0.738421045	Fe4 Li4 O22 Si8	P-1																					0.005951862												0.000120622										0.012274359
302	0.73852077	Ca4 Cr8 O48 Si12	I4_1/acd									5.04E-06					0.002018433																													0.0937997
681	0.738818466	Cs1 Mg30 O32 Si1	P4/mmm															6.85E-06																				0.009011159								0.493685785
1225	0.739210387	Li8 Mn8 O48 Si16	Pbca																																	-3.31E-15			0.049614897							0.038432163
871	0.739295157	Fe4 Li6 O16 Si4	Pc																					0.015512707												7.59E-08										0.004417663
1277	0.739616084	Li3 Ni2 O8 Si2	P1																																	0.001203835									0.009522119	3.54E-05
1547	0.739872626	Mg14 O16 Si1 Zn1	Pmmm																																			0.000887566								0.446742496
1254	0.740077634	Li4 Ni2 O12 Si4	P1																																	0.01151379									4.77E-06	0.000234481
1540	0.7401489	Mg30 O32 Si1 Y1	P4/mmm																																			0.010406098								0.391500082
876	0.740168124	Fe2 Li2 O8 Si2	P1																					0.015318415												2.48E-14										0.078806409
1199	0.740219796	Li2 Mn2 O8 Si2	Cmcm																																	0.198360842			0.017713673							0.015985355
209	0.740474828	Be12 Mn8 O48 Si12	P2_1/c					5.84E-08																															0.000613971							0.045318448
224	0.740543651	Be12 O48 Si12 V8	P2_1/c					0.059059972																																						0.013912287
844	0.740787824	Fe4 Li12 O20 Si4	Pc																					0.024361608												0.00013552										0.00030147
1491	0.741100192	Mg14 O16 Si1 Sn1	P4/mmm																																			0.008660217								0.543386861
1383	0.741123153	Li4 O14 Si4 V2	P-1																																	-0.000236067										0.128315793
1221	0.741456245	Li4 Mn2 O8 Si2	Pmn2_1																																	0.000865387			0.019007317							6.53E-05
498	0.74184824	Co2 Li2 O12 Si4	Cc													0.007643074																				5.32E-05										0.067941414
1327	0.741930396	Li12 O20 Si4 Ti4	Pna2_1																																	0.001068108										0.004359164
713	0.742298828	Cu4 Li8 O16 Si4	Pnma																0.008675907																	0.000669803										7.23E-06
1322	0.743200453	Li4 O16 Si4 Ti4	P2_1																																	-0.000103709										0.088493641
18	0.743285917	Al4 Be6 O36 Si12	P6/mcc		0.002145231			0.126135281																																						0.252123043
1494	0.744123464	Mg8 O48 Si16 Sn8	Pbca																																			8.30E-05								0.126634085
1569	0.744381528	Mo4 O28 Si8 Zn6	C2/c																																					0.036743398						0.002700132
544	0.744402489	Co2 Li4 O8 Si2	C2/m													0.020557667																				3.48E-07										0.00035889
1394	0.744553357	Li12 O16 Si4 V2	Pc																																	7.72E-07										0.004585796
1396	0.744933179	Li8 O24 Si6 V4	C2/c																																	-1.98E-15										0.122792338
1170	0.744999985	Li12 Mn4 O20 Si4	Pna2_1																																	1.16E-06			0.018554457							0.001854224
1295	0.745231337	Li4 Ni8 O26 Si8	P-1																																	3.257138505									0.025902103	0.016208997
1042	0.745242784	H1 Mg16 O32 Si8	P1																									2.887421015										0.014601542								0.029151343
1593	0.745328529	Na2 O12 Si4 Ti2	P-1																																							0.015995847				0.083092361
529	0.745650001	Co2 Li4 O8 Si2	P1													0.004219919																				0.000214925										0.002694308
1425	0.746250898	Li4 O20 Si8 V2	P-1																																	0.007060935										0.078955017
1349	0.746434903	Li4 O56 Si24 V4	Ibam																																	-3.78E-12										0.039939749
1301	0.746476799	Li4 Ni4 O14 Si4	Ama2																																	-0.08227499									0.00841892	0.00918508
1401	0.746484239	Li4 O8 Si2 V2	Pmn2_1																																	2.28E-14										0.002692869
919	0.747340143	Fe5 Li5 O24 Si7	P1																					0.000141566												1.379871805										0.025754535
598	0.747362464	Cr4 Li8 O16 Si4	Pna2_1														0.000964413																			2.92E-08										0.010230331
1272	0.747964267	Li5 Ni1 O8 Si2	C2																																	6.51E-05									0.01624589	5.71E-05
284	0.748571668	C1 Mg14 O16 Si1	P4/mmm								4.51E-08																											0.008533722								0.467454776
992	0.749171967	Fe1 Mg7 O16 Si4	P-1																					0.028540815														0.023060092								0.000648226
272	0.749629397	Bi1 Mg30 O32 Si1	P4/mmm						1.17E-13																													0.009880676								0.370032702
1409	0.749645287	Li5 O8 Si2 V1	C2																																	4.59E-08										0.010160986
541	0.749702741	Co4 Li8 O16 Si4	Pc													0.002480545																				-1.20E-05										0.002305648
273	0.750259496	Bi1 Mg30 O32 Si1	P4/mmm						6.91E-06																													0.011471689								0.507775994
1522	0.750682849	Mg6 O28 Si8 V4	C2/c																																			1.17E-05								0.084577068
1353	0.75090442	Li4 O16 Si4 V4	Pna2_1																																	3.79E-07										0.10585992
1433	0.751169853	Mg8 Mn8 O48 Si12	I4_1/acd																																			8.92E-07	0.01112749							0.111700604
910	0.751441048	Fe4 Li4 O16 Si4	P2_12_12_1																					8.75E-05												7.96E-05										0.147059394
988	0.751604526	Fe1 Mg6 O8 Si1	P4/mmm																					0.012390187														0.0084646								0.441881759
334	0.751912221	Ca6 K4 O20 Si6	P-1									3.83E-05																						0.000714331												0.129166422
518	0.751949582	Co4 Li4 O16 Si4	P4_322													0.012055669																				7.635047729										0.097373766
1348	0.751970205	Li20 O20 Si4 V2	P1																																	0.03983826										0.000338054
522	0.752485138	Co2 Li2 O8 Si2	P2_1													0.008223491																				5.69E-06										0.015933826
1229	0.7525727	Li8 Mn8 O32 Si8	P2_1/c																																	0.041771797			0.011944399							0.092255933
1418	0.752578728	Li4 O10 Si2 V2	P4/nmm																																	0.007136026										0.108273484
492	0.753125466	Co2 Li4 O20 Si8	P-1													3.66E-05																				0.084504994										0.025607815
1588	0.753573449	Na4 O9 Si3 Sr1	C2																																							0.012537302				0.343097788
428	0.753721383	Cd1 Mg14 O16 Si1	P4/mmm										0.010960748																									0.00713543								0.430758385
1501	0.753903135	Mg6 O8 Si1 Sr1	P4/mmm																																			0.008872426								0.507315378
128	0.753982688	B1 Mg30 O32 Si1	P4/mmm			10.17265847																																0.008440127								0.454980721
41	0.754362058	Al8 F8 O16 Si4	Pnma		0.026956865																		0.000282251																							0.268987165
1482	0.754421855	Mg30 O32 Rb1 Si1	P4/mmm																																			0.009519368								0.367138193
669	0.754804529	Cs4 Cu4 O38 Si16	P2_1/m															0.000720466	1.90E-06																											3.13E-06
1332	0.754939823	Li4 O10 Si2 Ti2	P4/nmm																																	0.005579368										0.104824522
368	0.754994835	Ca2 Mn8 O30 Si10	P-1									-1.38E-05																											3.59E-05							0.023018224
1055	0.755096684	H20 Na4 O16 Si2	P-1																									4.795877415														0.001299672				0.000367245
1610	0.75531796	Na4 O8 Si2 Zn2	Pc																																							2.47E-15				0.027628532
1459	0.755403603	Mg6 Nb1 O8 Si1	P4/mmm																																			0.006257178					0.018081995			0.317444308
431	0.755445261	Cd1 Mg30 O32 Si1	P4/mmm										-4.73E-26																									0.009464844								0.468176275
861	0.755924402	Fe4 Li8 O20 Si4	Pmc2_1																					0.012689646												6.64E-09										0.032920375
1223	0.756289147	Li8 Mn8 O28 Si8	P2_1/c																																	5.31E-07			0.005764316							0.005435512
10	0.756370026	Ag4 O8 Si2 Zn2	Pc	0.002601815																																										0.095196622
1521	0.757030397	Mg8 O48 Si12 V8	I4_1/acd																																			0.005251936								0.099780234
602	0.757167803	Cr4 Li8 O16 Si4	Pnma														0.051910998																			1.13E-25										3.46E-05
1468	0.757459563	Mg6 Ni1 O8 Si1	P4/mmm																																			0.006934747							0.011058946	0.383859622
1255	0.757500606	Li8 Ni2 O14 Si4	Cc																																	0.002147148									0.00016672	0.00174086
161	0.757783873	Ba1 Mg14 O16 Si1	P4/mmm				4.99E-07																															0.000545948								0.263184691
1692	0.757827305	O10 Si2 V2 Zn2	P1																																											0.058703458
1130	0.75786956	K16 O32 Si8 Zn8	Pca2_1																															0.010572256												1.59E-05
568	0.758023006	Co1 Mg6 O8 Si1	P4/mmm													0.011626276																						0.006286076								0.383259866
227	0.758230157	Bi4 Ca6 O28 Si8	C2/c						0.000128917			3.790171158																																		0.951225493
1049	0.75851973	H4 Mg14 O32 Si8	Pmma																									1.79E-10										0.006219332								0.138346061
937	0.758766453	Fe7 Li7 O16 Si1	P1																					0.001560472												0.001699915										0.0354539
1507	0.758808846	Mg6 O8 Si1 Ti1	P4/mmm																																			0.007929294								0.381781395
320	0.758966079	Ca6 Fe4 O28 Si8	C2/c									2.38E-06												0.001004527																						0.007219673
1127	0.759242154	K4 O12 Si4 Zn2	C222_1																															0.09215236												0.000148048
1594	0.759376655	Na4 O10 Si2 Ti2	P4/nmm																																							5.52E-06				0.207052677
1411	0.759616659	Li8 O36 Si12 V4	P2_12_12_1																																	0.052978921										0.081157785
1489	0.759880544	Mg6 O8 Si1 Sn1	P4/mmm																																			0.006434537								0.594219955
1047	0.759923391	H8 Mg20 O36 Si6	Pnnm																									13.71931921										0.008365009								0.203432854
76	0.760114669	Al1 Mg6 O8 Si1	P4/mmm		0.009979119																																	0.009793825								0.373225646
1450	0.760430039	Mg4 Na8 O16 Si4	Pna2_1																																			0.001629504				0.011145217				0.196435729
996	0.760591352	Fe12 Mn8 O48 Si12	Ia-3d																					0.025600613															1.36E-05							0.185741518
916	0.760607405	Fe2 Li4 O12 Si4	Fdd2																					0.004907548												3.21E-08										0.011233354
927	0.760644838	Fe8 Li8 O28 Si8	P2_1/c																					0.003073797												2.61E-06										0.001582369
1009	0.760737606	Fe12 O48 Si12 V8	Ia-3d																					0.022779999																						0.201835973
1476	0.760804014	Mg14 O16 Rb1 Si1	P4/mmm																																			0.007467447								0.418411763
1285	0.761127053	Li8 Ni12 O48 Si16	Pnma																																	0.00173574									0.007103407	0.105713351
656	0.761172463	Cr8 Mg12 O48 Si12	Ia-3d														0.007297261																					0.007027819								0.110174494
1693	0.761235066	O48 Si12 V8 Zn12	Ia-3d																																											0.209464079
1560	0.761371841	Mn8 O48 Si12 Zn12	Ia-3d																																				2.75E-06							0.206353862
707	0.761381507	Cu2 Li4 O8 Si2	Pmn2_1																0.014666516																	1.37E-08										0.001673803
934	0.761752467	Fe4 Li4 O16 Si4	P2_1/c																					0.009186264												2.78E-14										0.017093934
620	0.76192176	Cr4 Li4 O16 Si4	P4_322														0.011910053																			1.114156646										0.094720721
641	0.761979913	Cr2 Li2 O20 Si8	P1														6.96E-06																			0.953605745										0.151414345
1438	0.761984005	Mg6 Mn1 O8 Si1	P4/mmm																																			0.006778141	0.01880079							0.301650832
1384	0.761997306	Li4 O16 Si4 V4	Pna2_1																																	-5.10E-14										0.010961921
200	0.762311223	Be12 Cu8 O48 Si12	P2_1/c					0.244470131											7.06E-05																											0.011579061
285	0.762665032	C1 Mg6 O8 Si1	P4/mmm								0.007130557																											0.009655482								0.372651652
1089	0.762747334	K1 Mg14 O16 Si1	P4/mmm																															0.018474322				0.008264837								0.333364044
1475	0.762808091	Mg30 Ni1 O32 Si1	P4/mmm																																			0.00829515							0.010814863	0.324852384
1118	0.763178541	K4 O18 Si6 Ti2	P6_3/m																															0.337905227												0.102108141
570	0.763312608	Co1 Mg30 O32 Si1	P4/mmm													0.031742611																						0.007937881								0.390612553
282	0.763775484	C64 Fe16 O64 Si4	P2_1/c								0.010046787													0.122360729																						6.32E-07
1102	0.764353773	K20 Nb10 O115 Si40	P-1																															0.002387879									0.000102831			0.064862809
1612	0.764470617	Na4 O22 Si8 Zr2	C2/c																																							0.000170696				0.17253757
1519	0.764806907	Mg6 O8 Si1 V1	P4/mmm																																			0.001843323								0.452355104
677	0.76502269	Cs1 Mg6 O8 Si1	P4/mmm															0.017658135																				0.005242949								0.749151444
1556	0.765108686	Mn12 O48 Si12 V8	Ia-3d																																				0.015768527							0.165278399
358	0.765225256	Ca1 Mg14 O16 Si1	P4/mmm									0.007186975																										0.007054229								0.266511435
275	0.765291469	Bi4 O28 Si8 Zn6	C2/c						0.000226783																																					0.448589321
603	0.765370611	Cr4 Li12 O28 Si8	Pnma														0.031159545																			7.61E-08										0.028093909
57	0.765697362	Al12 K12 O48 Si12	P2_1		1.98E-05																													0.136080821												0.104400035
1689	0.765956165	O28 Si8 V4 Zn6	C2/c																																											0.019316927
563	0.765992444	Co8 Mg12 O48 Si12	Ia-3d													0.007107383																						0.003618501								0.113913747
783	0.766246214	Fe1 Li5 O8 Si2	C2																					0.008790383												1.11E-07										0.000826683
742	0.766266817	Cu1 Mg30 O32 Si1	P4/mmm																0.042558411																			0.008456842								0.33770487
1196	0.766301409	Li8 Mn2 O14 Si4	Cc																																	-3.92E-15			0.001797248							0.000140835
1509	0.766424899	Mg6 O8 Si1 Ti1	P4/mmm																																			0.008888241								0.378147052
1455	0.766520536	Mg6 Na1 O8 Si1	P4/mmm																																			0.007921756				0.009913862				0.270741152
314	0.766838594	Ca12 Cu8 O48 Si12	Ia-3d									0.00613697							0.006748734																											0.08618833
51	0.767215694	Al2 H4 O9 Si2	Cm		2.67E-05																							-5.92E-13																		0.125637782
827	0.767233725	Fe16 Li16 O64 Si16	Cc																					0.000259431												-8.68E-15										0.089088027
1451	0.767537341	Mg6 Na1 O8 Si1	P4/mmm																																			0.00895114				0.007535591				0.439421649
410	0.767903693	Ca12 O48 Si12 V8	Ia-3d									0.000136575																																		0.126267794
1531	0.767962161	Mg12 O48 Si12 V8	Ia-3d																																			0.008894346								0.123669571
491	0.767981487	Co2 Li3 O8 Si2	C2													0.015860643																				-4.46E-06										0.003497828
475	0.76844025	Co24 Li24 O96 Si24	P6_1													0.000163261																				6.77E-09										0.075104645
531	0.768443913	Co4 Li8 O16 Si4	Pc													0.00923587																				9.77E-05										0.047523605
1343	0.768517051	Li8 O60 Si24 V4	Cmce																																	0.089916816										0.152497535
722	0.768811048	Cu5 Li2 O14 Si4	P-1																0.007165015																	4.05E-05										0.005896608
297	0.769181211	Ca12 Co8 O48 Si12	Ia-3d									0.004246487				0.003196409																														0.100447741
6	0.7694674	Ag8 Mg12 O48 Si12	Ia-3d	0.034699504																																		0.078093123								2.86E-06
985	0.769489457	Fe8 Mg12 O48 Si12	Ia-3d																					0.004637748														0.01189212								0.134838012
601	0.769678003	Cr4 Li12 O60 Si24	P6/mcc														0.016192027																			0.226482462										0.148297934
1436	0.769795759	Mg12 Mn8 O48 Si12	Ia-3d																																			0.004958775	0.005049288							0.128834317
1554	0.769832902	Mn13 O28 Sb2 Si2	P1																																				0.002120313							0.000807755
326	0.769924538	Ca12 Ga8 O48 Si12	Ia-3d									0.003933672													0.004706771																					0.096955918
1481	0.77010755	Mg6 O8 Rb1 Si1	P4/mmm																																			0.006965224								0.503802399
1530	0.770126705	Mg30 O32 Si1 V1	P4/mmm																																			0.005616422								0.586014085
1511	0.770431633	Mg12 O48 Si12 Ti8	Ia-3d																																			0.004792508								0.131572317
749	0.770612256	Cu4 O38 Rb4 Si16	P2_1/m																3.19E-06																											0.028118628
825	0.77064327	Fe4 Li6 O16 Si4	Pc																					0.000374511												2.50E-24										0.151411217
407	0.771097267	Ca8 O48 Si16 Ti8	Pbca									2.17E-05																																		0.178861758
1094	0.771268823	K16 Mg8 O32 Si8	Pca2_1																															0.016903746				1.36E-06								0.002180237
731	0.771414714	Cu8 Mg12 O48 Si12	Ia-3d																0.007148696																			0.002631706								0.118573214
1467	0.77144775	Mg12 Ni8 O48 Si12	Ia-3d																																			0.004334247							0.006606523	0.127789875
309	0.771605045	Ca12 Cr8 O48 Si12	Ia-3d									0.005882513					0.00239771																													0.110725702
50	0.771694401	Al6 H6 O20 Si4	P-1		0.007187696																							9.907153495																		0.155100967
1121	0.771806373	K4 O30 Si12 Ti2	P2_1																															0.006845334												0.126320177
1472	0.772001885	Mg6 Ni1 O8 Si1	P4/mmm																																			0.007043184							0.016276488	0.39891747
1638	0.772173857	O36 P8 Si4 V4	P4/ncc																																											0.191210576	4.47E-05
325	0.772276772	Ca12 Fe8 O48 Si12	Ia-3d									0.00831509												0.007445531																						0.097915136
921	0.772300321	Fe8 Li8 O32 Si8	Pbca																					0.004223507												6.04E-09										0.038973801
846	0.772476996	Fe4 Li4 O16 Si4	Pc																					0.006926237												0.000175641										0.034995061
585	0.772513828	Cr4 Li8 O60 Si24	Cmce														2.79E-05																			0.159301722										0.222232482
1375	0.772582823	Li6 O24 Si6 V6	R-3																																	1.33E-08										0.00343981
126	0.772605516	B1 Mg6 O8 Si1	P4/mmm			0.000501913																																0.00946035								0.211620326
359	0.772873378	Ca12 Mn8 O48 Si12	Ia-3d									0.004607115																											0.002732013							0.12072002
199	0.773154128	Be12 Cr8 O48 Si12	P2_1/c					-4.30E-11									0.000153746																													0.001205652
733	0.773248098	Cu2 Mg1 O12 Si4	P-1																0.00606656																			5.38E-06								0.015658785
740	0.77340772	Cu1 Mg6 O8 Si1	P4/mmm																0.016720687																			0.008402113								0.399441413
1191	0.773636497	Li2 Mn5 O14 Si4	P-1																																	3.39E-08			0.004485626							0.005574456
1032	0.773752609	Ge6 O50 P12 Si4	P-31c																								0.000126881																			0.207043232	1.76E-06
379	0.774462728	Ca8 Ni8 O48 Si16	Pbca									0.006478988																																	1.75E-05	0.002919735
392	0.774715506	Ca6 O28 Si8 Sn4	C2/c									3.440126065																																		0.003325019
855	0.775023327	Fe7 Li7 O16 Si1	P1																					0.002770405												-7.34E-08										0.01976004
1078	0.775134672	In12 K20 O84 Si28	Pna2_1																														0.00493692	0.519129541												0.038078957
698	0.775307975	Cu4 Li8 O16 Si4	P2_1/c																0.010769567																	0.000498492										0.000376986
1462	0.775609751	Mg30 Nb1 O32 Si1	P4/mmm																																			0.006931535					0.008131376			0.205487183
561	0.775627112	Co1 Mg6 O8 Si1	P4/mmm													0.01608931																						0.007064839								0.420392229
1685	0.77601716	O10 Si2 Ti2 Zn2	P1																																											0.000289541
1646	0.776344776	O14 Pt1 Si2 Sr8	C2																																											0.226357377
994	0.776725472	Fe1 Mg30 O32 Si1	P4/mmm																					2.55E-10														0.00036245								0.866996665
406	0.777031991	Ca12 O48 Si12 Ti8	Ia-3d									0.005971842																																		0.127080147
579	0.777118932	Co8 O48 Si12 Zn12	Ia-3d													0.002814594																														0.140406273
425	0.777176781	Cd4 Li8 O16 Si4	Pnma										0.014064149																							7.50E-09										0.163904896
997	0.777249677	Fe8 Mn12 O48 Si12	Ia-3d																					0.00338694															0.005198172							0.146942707
1363	0.777262197	Li12 O36 Si12 V4	Pmn2_1																																	1.57E-07										0.062795402
1633	0.777417385	Ni8 O48 Si12 Zn12	Ia-3d																																										0.002444334	0.152991928
53	0.777579226	Al24 K24 O96 Si24	P6_3		1.18E-05																													0.592930398												0.113616734
1259	0.777660528	Li12 Ni4 O60 Si24	Cmce																																	0.000764486									1.64E-09	0.222295961
1283	0.777686881	Li4 Ni2 O8 Si2	Pmn2_1																																	1.18E-12									0.093508576	0.000761177
551	0.777803313	Co4 Li5 O20 Si6	P1													0.000477117																				1.24E-05										0.004131829
344	0.777992822	Ca8 Mg4 O28 Si8	P2_1/c									0.014687091																										2.50E-06								0.000129657
287	0.778057942	C1 Mg6 O8 Si1	P4/mmm								0.003568615																											4.68E-05								0.198111282
1582	0.778368993	Na12 O28 Sc4 Si8	Pnma																																							1.33E-06				0.001627566
1044	0.778683394	H1 Mg16 O32 Si8	P1																									11.60639589										0.019538227								0.020960607
1189	0.778711514	Li18 Mn6 O42 Si12	P1																																	3.22E-15			0.000108921							0.047539995
144	0.778750252	Ba4 Co8 O28 Si8	C2/c				0.01865377									0.000112507																														5.61E-08
137	0.778956833	Ba4 Be8 O28 Si8	Pnma				0.000143659	0.016855918																																						0.000253549
790	0.779437571	Fe4 Li12 O60 Si24	Cmce																					0.000234969												0.058323193										0.40897254
700	0.779454412	Cu2 Li8 O14 Si4	Cc																0.007124788																	4.09E-07										0.002507058
1010	0.779499665	Fe12 O48 Si12 Y8	Ia-3d																					0.023171341																						0.017863721
84	0.780240356	Al6 Na8 O25 Si6	P1		0.164028202																																					0.002734737				0.015746025
354	0.780657736	Ca4 Mg4 O24 Si8	P2_1/c									0.022989507																										1.59E-08								0.038648099
596	0.780935458	Cr4 Li12 O60 Si24	Cmce														2.18E-05																			0.050326376										0.284781113
1350	0.781153097	Li16 O52 Si16 V8	Pna2_1																																	0.00020629										0.038993576
1557	0.78120007	Mn12 O48 Si12 Y8	Ia-3d																																				0.000139134							0.12885629
1568	0.781268126	Mo8 O48 Si12 Zn12	Ia-3d																																					0.004795006						0.147032795
851	0.781372777	Fe2 Li8 O14 Si4	Cc																					0.000116374												0.001408354										0.000712758
503	0.781553277	Co8 Li8 O32 Si8	Pca2_1													8.87E-05																				2.63E-20										0.084836497
759	0.781734289	Cu8 O48 Si12 Zn12	Ia-3d																0.004399002																											0.155969889
164	0.782472136	Ba1 Mg6 O8 Si1	P4/mmm				0.015611222																															0.001275552								0.274809734
223	0.782529169	Be12 O48 Si12 Ti8	P2_1/c					-0.008739586																																						0.021903283
1669	0.782537931	O48 Si12 Sn8 Zn12	Ia-3d																																											0.112220135
89	0.782601401	Al4 Na4 O16 Si4	P2_13		0.033579189																																					1.08E-05				0.094108597
980	0.783163359	Fe4 Li4 O16 Si4	Pnma																					0.027259876												8.02E-08										0.007665643
970	0.783377514	Fe12 Li12 O48 Si12	Pna2_1																					0.019522303												0.013115397										0.016120643
1461	0.783519202	Mg14 Nb1 O16 Si1	Pmmm																																			0.007855801					0.006525182			0.253579658
1628	0.783556955	Ni12 O48 Si12 Y8	Ia-3d																																										0.022181667	0.065256081
1591	0.783978681	Na16 O40 Si8 Ti8	P4_2/m																																							0.000291361				0.061828915
600	0.78419291	Cr2 Li4 O16 Si6	P2_1														2.43E-05																			0.039631245										0.185036457
661	0.78420755	Cr12 O48 Si12 Y8	Ia-3d														0.003091067																													0.142727952
580	0.784575963	Cr8 Fe12 O48 Si12	Ia-3d														0.003614141							0.00644114																						0.150522029
72	0.7845771	Al8 Mg12 O48 Si12	Ia-3d		0.001751545																																	0.008487833								0.144462502
1218	0.784924709	Li8 Mn4 O16 Si4	P2_1/c																																	2.25E-07			0.001869166							0.004934894
1119	0.784957688	K2 O15 Si6 Ti1	P-1																															0.016432564												0.086785397
1201	0.785040243	Li6 Mn4 O16 Si4	Pc																																	0.002291017			0.006638673							0.007394012
1	0.785553058	Ag4 Ca6 O28 Si8	C2/c	5.83E-05								0.36678294																																		0.01082935
1668	0.785595666	O28 Si8 Sn4 Zn6	C2/c																																											0.00130593
279	0.785774605	C8 Ca20 O52 Si8	P2_1/c								0.006306286	0.011543849																																		3.65E-06
754	0.785932959	Cu12 O48 Si12 Y8	Ia-3d																0.004682313																											0.162517814
714	0.786078574	Cu4 Li4 O22 Si8	P-1																4.92E-05																	0.084769641										0.003142474
1263	0.786927655	Li8 Ni4 O16 Si4	P2_1/c																																	0.001455901									0.014758702	0.002681904
709	0.787044352	Cu4 Li8 O16 Si4	Pnma																0.023268941																	1.76E-07										0.000169173
1555	0.787094801	Mn39 O72 Sb3 Si6	P31m																																				0.008006416							0.079604707
293	0.787488002	Ca2 Co2 O14 Si4	Cmm2									0.000898824				0.001587674																														0.047910914
697	0.787597452	Cu4 Li8 O16 Si4	P2_1/c																0.002780214																	3.07E-05										0.000875241
55	0.787861573	Al6 K8 O24 Si6	P-43n		6.46E-15																													0.019719527												0.004703046
1122	0.788332244	K4 O18 Si6 Ti2	R3																															0.391457738												0.05335274
499	0.788471663	Co2 Li20 O20 Si4	P1													0.472393473																				0.00026767										6.04E-05
482	0.788651847	Co8 Li8 O36 Si12	P2_1/c													0.000176881																				-3.99E-06										0.005309387
1388	0.788728554	Li4 O16 Si4 V4	Pc																																	-6.87E-14										0.070259072
1011	0.788817607	Fe8 O48 Si12 Zn12	Ia-3d																					4.47E-06																						0.227725067
47	0.789771848	Al4 H4 O16 Si4	P2_1/c		0.038735077																							7.41E-11																		0.0974661
863	0.790156871	Fe3 Li4 O12 Si3	P1																					0.005166419												6.76E-06										0.026286713
323	0.790185984	Ca8 Fe8 O48 Si16	Pbca									0.019277307												0.002518595																						4.94E-06
1682	0.790197721	O28 Si8 Ti4 Zn6	C2/c																																											0.00829604
662	0.790343278	Cr8 O48 Si12 Zn12	Ia-3d														0.002558539																													0.169437208
399	0.790519934	Ca2 O20 Si8 Th1	I422									0.019624955																																		0.000538311
370	0.790523444	Ca12 Mo8 O48 Si12	Ia-3d									0.00488701																												0.007828609						0.081778093
719	0.790677326	Cu2 Li2 O10 Si4	P2_1																8.52E-05																	0.003542589										0.074776635
718	0.790765086	Cu1 Li4 O7 Si2	C2																0.045175903																	3.22E-08										0.000745043
955	0.790886212	Fe4 Li6 O16 Si4	Pc																					0.009110522												3.55E-05										0.000196232
594	0.790976595	Cr6 Li18 O42 Si12	P6_3														0.012156512																			0.04117548										0.103740149
381	0.791135911	Ca12 Ni8 O48 Si12	Ia-3d									0.000715234																																	0.003865038	0.140198164
366	0.791291837	Ca4 Mn4 O40 Si16	P4/ncc									3.01E-07																											8.423692526							0.011721248
1043	0.791337826	H1 Mg16 O32 Si8	P1																									0.070592851										0.000158554								0.031007513
667	0.792049538	Cr2 O10 Si2 Zn2	P1														0.003154295																													0.167240656
426	0.79214898	Cd1 Mg6 O8 Si1	P4/mmm										4.10E-05																									0.01067811								0.889344138
1200	0.792935715	Li4 Mn4 O16 Si4	P4_322																																	5.88E-06			0.010415495							0.086966342
1599	0.793052863	Na2 O8 Si2 V2	Cmcm																																							6.58E-26				0.018348112
1207	0.793294208	Li5 Mn1 O8 Si2	C2																																	5.27E-06			0.011271068							0.002116115
1546	0.793330663	Mg14 O16 Si1 Zn1	P4/mmm																																			0.005458832								0.17072107
143	0.793565194	Ba4 Co2 O14 Si4	P-42_1m				0.002926995									0.004728819																														2.128625357
1220	0.793571443	Li2 Mn1 O8 Si3	P1																																	0.000311837			0.007622292							0.076095763
338	0.793596638	Ca12 Li12 O42 Si12	P6_122									1.91E-05																								5.97E-05										0.051771257
835	0.794367734	Fe4 Li8 O40 Si16	P2_1/c																					5.59E-05												0.005266355										0.028243252
1386	0.794411902	Li4 O16 Si4 V4	Pc																																	0.003434364										0.019758601
1429	0.794470103	Li8 O16 Si4 Zn4	P2_1/c																																	0.000124342										0.001585559
1188	0.795249838	Li2 Mn4 O14 Si4	Cc																																	0.423306527			0.006589608							0.008849008
467	0.795984682	Co1 Li2 O4 Si1	C2													0.022538541																				7.03E-08										0.001553876
1120	0.79605544	K4 O30 Si12 Ti2	Cc																															-0.000380048												0.048579008
1408	0.796093711	Li12 O48 Si12 V12	Pbcn																																	-1.37E-10										0.015913867
1174	0.796237943	Li12 Mn12 O48 Si12	Pna2_1																																	-2.23E-06			0.012239046							0.014079138
971	0.796274195	Fe4 Li6 O16 Si4	P2_1																					0.010269712												-1.02E-22										0.005926106
984	0.796339087	Fe8 Mg4 O48 Si16	Pca2_1																					0.00608668														0.023288225								0.141772239
1358	0.796380485	Li4 O20 Si4 V4	Pmc2_1																																	0.01365683										0.112165017
956	0.796461805	Fe2 Li4 O12 Si4	C2/c																					-3.84E-05												0.035059614										0.001341834
93	0.796516076	Al4 Na4 O20 Si6	C2		0.000126291																																					0.005502641				0.100087681
16	0.796567087	Al8 Ba4 O32 Si8	C2/c		1.02E-07		0.004743968																																							0.055723099
506	0.796744697	Co4 Li4 O16 Si4	P2_1/c													0.005474775																				-0.002310596										0.012833227
572	0.797145089	Co4 O28 P8 Si2	C2/c													0.000293307																														0.20957593	6.42E-12
1236	0.797591523	Li8 Mn2 O18 Si6	C2																																	1.04E-08			0.004057826							0.008427503
583	0.797663551	Cr2 Li20 O20 Si4	P1														0.039461817																			3.88E-05										8.91E-05
799	0.797726435	Fe24 Li24 O96 Si24	P6_1																					0.000924267												2.73E-08										0.005821245
555	0.797828391	Co2 Li4 O12 Si4	P2_1													0.004977434																				2.77E-08										0.003198011
1687	0.797892095	O48 Si12 V12 Y8	Ia-3d																																											0.133697553
981	0.798057826	Fe8 Mg8 O48 Si12	I4_1/acd																					0.002368041														0.000169479								0.103934003
1437	0.798128115	Mg6 Mn1 O8 Si1	P4/mmm																																			0.011225223	6.26E-05							0.527908213
1387	0.798490037	Li4 O16 Si4 V4	Pna2_1																																	0.001898782										0.001219603
419	0.79859998	Ca4 O32 Si12 Zn4	P-1									0.018070646																																		0.028821788
1288	0.798670122	Li4 Ni1 O7 Si2	P1																																	1.33E-05									0.000362026	0.001178388
315	0.79886543	Ca8 Cu8 O48 Si16	Pbca									1.83E-08							0.00031509																											0.451068605
534	0.798895594	Co2 Li2 O8 Si2	Imma													0.011995238																				2.180155521										0.112286262
37	0.799101445	Al8 Cr12 O48 Si12	Ia-3d		3.70E-06												0.011495023																													0.164483404
1674	0.799526515	O14 Si4 Sr2 Ti2	Cmcm																																											0.230574628
489	0.799713076	Co8 Li16 O32 Si8	Pca2_1													0.000376566																				1.94E-14										0.001543146
571	0.79978176	Co2 Na4 O20 Si8	P-1													-3.31E-05																										0.025112072				0.095106817
704	0.799844361	Cu8 Li4 O26 Si8	P-1																0.006832152																	5.446629921										0.018015198
1589	0.80020641	Na4 O9 Si3 Sr1	C2																																							0.007395143				0.249670791
887	0.800931689	Fe4 Li4 O16 Si4	P4_322																					1.04E-05												-2.40E-16										0.000642244
451	0.800953222	Cl6 La6 O14 Si4	P2_1												5.51E-08																				0.004825018											0.222908055
1152	0.801108252	Li4 Mn2 O10 Si2	P4/nmm																																	-1.67E-06			0.011303847							0.093742669
1232	0.801735941	Li6 Mn4 O16 Si4	Pc																																	-8.96E-08			0.006187788							0.004013992
964	0.801779535	Fe6 Li17 O42 Si12	P1																					0.000115168												0.001559881										0.023934373
706	0.802698724	Cu2 Li4 O8 Si2	C222_1																0.043061299																	4.09E-07										0.000308879
859	0.802792172	Fe2 Li4 O16 Si6	P2_1																					7.51E-05												8.62E-07										0.002305264
478	0.802803638	Co4 Li8 O16 Si4	P2_1													0.008097747																				4.29E-07										0.002587933
82	0.80292636	Al8 Mn12 O48 Si12	Ia-3d		-5.75E-07																																		0.010114141							0.177709068
687	0.803065236	Cs8 O36 Si12 Sn4	P2_12_12_1															0.051313528																												0.004066775
270	0.803309913	Bi1 Mg6 O8 Si1	P4/mmm						0.010760248																													0.009224442								0.198655786
1339	0.803488603	Li16 O64 Si16 V16	Cc																																	1.18E-07										0.005683854
91	0.803561355	Al6 Na8 O24 Si6	P-43n		0.010756981																																					0.053239954				4.967884008
1247	0.803614469	Li4 Mn10 O60 Si24	P-62c																																	0.006643065			0.003892401							0.009655927
816	0.803811068	Fe6 Li6 O24 Si6	R-3																					0.023017307												0.000399305										1.46E-05
1217	0.803900016	Li16 Mn8 O52 Si16	Pna2_1																																	3.84E-09			0.030447468							0.048155208
1397	0.803908506	Li8 O32 Si12 V4	P4_332																																	0.002052705										1.41E-06
21	0.803984148	Al8 Ca12 O48 Si12	Ia-3d		-9.29E-05							0.013301496																																		0.163301574
1166	0.804212084	Li6 Mn9 O24 Si6	P1																																	0.462439808			0.006089665							0.001066911
1309	0.804314726	Li20 O24 P4 Si2	P4_2mc																																	0.000133035										6.86E-06	0.189934018
1627	0.804548605	Ni13 O28 Sb2 Si2	P1																																										0.002187777	0.010937113
1006	0.805022275	Fe13 O28 Sb2 Si2	P1																					0.002417838																						0.034212159
106	0.805334446	Al8 O48 Si12 Ti12	Ia-3d		1.34E-05																																									0.176991612
3	0.805477166	Ag80 Cl16 O64 Si16	P2_1/c	0.001270866											0.004425717																															0.010346966
1108	0.805580704	K2 O1 Pb2 Si2	P6/mmm																															0.005875919												10.30687604		0.003807244
711	0.80566726	Cu4 Li8 O16 Si4	Pna2_1																0.007783723																	9.75E-08										0.000138947
1484	0.805697237	Mg6 O28 Sb4 Si8	C2/c																																			6.09E-07								0.06016395
1587	0.806169874	Na8 O18 Si6 Sn1	R-3m																																							0.006711939				0.272309296
479	0.806291524	Co4 Li6 O16 Si4	Pc													0.004884385																				1.54E-07										0.007792825
610	0.806527662	Cr6 Li12 O36 Si12	Pmn2_1														3.18E-05																			-0.00128934										0.017218329
660	0.806593041	Cr4 O40 Si16 Sr4	P4/ncc														0.042245682																													0.020458403
1231	0.806625804	Li8 Mn4 O16 Si4	Pnma																																	2.55E-06			0.007445393							0.001748903
1039	0.806822006	H2 Mg3 O12 Si4	P-1																									3.60E-06										0.003876097								0.005365889
4	0.807002183	Ag2 Cs10 O18 Si6	P2_1/m	2.63E-07														0.02359272																												4.78E-12
1422	0.807075073	Li2 O16 Si4 V4	P222_1																																	0.004570979										0.056475208
701	0.80749249	Cu4 Li8 O16 Si4	P2_1/c																0.029273121																	1.03E-06										0.003254062
43	0.80787103	Al8 Fe12 O48 Si12	Ia-3d		-2.45E-07																			0.00817608																						0.188148368
961	0.809027129	Fe1 Li2 O4 Si1	I-42m																					0.023332313												-5.91E-05										0.001722984
129	0.809145537	B2 Na2 O16 Si6	P-1			0.003520155																																				0.000157794				0.005277198
1520	0.809261261	Mg4 O48 Si12 V8	I4_1/acd																																			0.003691271								0.097914961
1282	0.809371059	Li12 Ni12 O54 Si18	P3_2																																	0.495956925									0.021557222	8.79E-06
730	0.809432375	Cu9 Mg3 O48 Si16	P-1																0.004660539																			1.54E-05								0.010666127
635	0.809662726	Cr8 Li4 O26 Si8	P-1														0.00057598																			-0.004125703										0.005622308
1067	0.809710723	Hf1 Mg6 O8 Si1	P4/mmm																										0.035151691									0.006916842								0.194521881
815	0.809820118	Fe8 Li8 O36 Si12	Pnma																					0.002732404												3.62E-08										0.020833054
1478	0.809847222	Mg6 O8 Rb1 Si1	P4/mmm																																			0.011453516								0.232940814
1057	0.809911332	H40 Na24 O48 Si8	Pbca																									8.247106304														0.048432753				8.80E-06
271	0.81002265	Bi1 Mg6 O8 Si1	P4/mmm						0.02545382																													0.007182066								10.00570647
618	0.81030048	Cr3 Li6 O12 Si3	P3_121														0.020677945																			1.91E-05										0.015461616
435	0.810552968	Cd4 O28 P8 Si2	C2/c										0.016986636																																	2.04E-07	0.023538757
54	0.810722023	Al2 K2 O8 Si2	P6_3		8.11E-05																													0.129932615												0.107233318
989	0.810771501	Fe1 Mg14 O16 Si1	Pmmm																					9.29E-14														8.21E-05								0.167482167
1477	0.81083438	Mg14 O16 Rb1 Si1	Pmmm																																			0.011083638								0.269662204
940	0.811145947	Fe2 Li4 O10 Si2	P4/nmm																					0.039075419												0.005578243										0.127273931
408	0.811182338	Ca4 O40 Si16 Ti4	P4/ncc									3.57E-05																																		0.015977438
726	0.811312577	Cu4 Li4 O26 Si10	P-1																4.55E-05																	0.089219325										0.018822694
1625	0.811373798	Ni4 O28 P8 Si2	C2/c																																										0.00637142	0.36674978	1.73E-10
345	0.811440754	Ca4 Mg4 O16 Si4	Pnma									0.003889657																										0.123607084								0.031317574
308	0.811545065	Ca4 Cr4 O40 Si16	P4/ncc									8.49E-05					8.959782356																													0.022604361
965	0.811726254	Fe2 Li2 O8 Si2	P1																					0.003075662												6.86E-09										0.010481859
87	0.811816646	Al8 Na8 O32 Si8	P1		1.343062735																																					0.610900913				0.000522453
881	0.811862889	Fe4 Li4 O16 Si4	Pna2_1																					0.007025551												-0.000592411										0.004644552
897	0.812284319	Fe4 Li3 O20 Si6	P1																					-4.20E-05												0.030938807										0.122599848
621	0.812878728	Cr4 Li8 O60 Si24	P-62c														0.020296617																			5.177234841										0.037121336
412	0.813384161	Ca4 O40 Si16 V4	P4/ncc									0.000284389																																		0.01918904
885	0.813520962	Fe4 Li4 O14 Si4	Ama2																					0.000773818												0.002694739										0.016567411
1370	0.813532518	Li16 O32 Si4 V8	P2_1/c																																	0.004015867										0.124611014
1609	0.8136279	Na4 O12 Si4 Zn2	C2/c																																							0.030313464				0.302539557
1617	0.813665707	Nb12 O60 Rb12 Si12	P2_12_12_1																																								0.00010533			0.001461571
829	0.81396042	Fe4 Li8 O16 Si4	P2_1																					0.037091085												5.74E-05										0.000703655
380	0.814012837	Ca4 Ni4 O40 Si16	P4/ncc									0.000259756																																	10.29069885	0.020839122
159	0.814112094	Ba2 K8 O18 Si6	Ama2				0.173471848																											0.007292145												0.030107948
751	0.814567029	Cu13 O28 Sb2 Si2	P1																0.003581089																											0.013505125
659	0.814823106	Cr13 O28 Sb2 Si2	P1														0.000659946																													0.004069086
95	0.81510077	Al8 Ni12 O48 Si12	Ia-3d		3.34E-07																																								0.01209067	0.192326291
1352	0.815122285	Li16 O64 Si16 V16	Cc																																	5.70E-09										0.005592923
396	0.815212472	Ca12 O36 Si8 Sn4	P2_1/c									0.029385287																																		1.554072896
316	0.815347866	Ca4 Cu4 O40 Si16	P4/ncc									0.000353126							10.74689671																											0.021674567
1585	0.815374498	Na4 O16 Si4 Sm4	I4/m																																							8.90E-08				0.05976888
644	0.815835297	Cr8 Mg4 O48 Si12	I4_1/acd														0.006686358																					0.002217793								0.09888315
332	0.815913517	Ca12 In8 O48 Si12	Ia-3d									0.000607583																					0.014535696													0.183855721
1091	0.81598564	K1 Mg6 O8 Si1	P4/mmm																															0.01055826				0.010568178								0.376159571
1369	0.816085722	Li8 O32 Si8 V8	Pca2_1																																	8.35E-07										0.006112752
599	0.816154962	Cr2 Li4 O12 Si4	C2/c														2.50E-05																			0.030234153										0.005001353
388	0.816266629	Ca6 O28 Sb4 Si8	C2/c									0.151090118																																		0.320063455
324	0.816404695	Ca4 Fe4 O40 Si16	P4/ncc									0.000143207												9.461231895																						0.016543453
1215	0.816444609	Li4 Mn1 O7 Si2	C2																																	2.65E-08			0.018697462							0.000512653
1406	0.816686202	Li1 O8 Si2 V2	P1																																	0.000145542										0.062145016
12	0.816884742	Ag8 O48 Si12 Zn12	Ia-3d	0.000233346																																										0.276904285
1321	0.817052156	Li12 O60 Si24 Ti4	Cmce																																	0.00068961										0.158737744
1293	0.817125364	Li8 Ni8 O28 Si8	P2_1/c																																	4.13E-05									0.006575335	0.006424592
80	0.817150215	Al1 Mg30 O32 Si1	P4/mmm		0.014955993																																	0.005236039								0.113251205
108	0.817179688	Al8 O48 Si12 V12	Ia-3d		1.30E-06																																									0.150554315
1192	0.817430627	Li4 Mn4 O14 Si4	P1																																	1.47E-06			0.004619787							0.004734192
1253	0.817461282	Li24 Na8 O32 Si8	I4_1/a																																	7.00E-06						-2.75E-07				0.000132642
913	0.817591004	Fe4 Li8 O16 Si4	Pna2_1																					0.007311371												4.07E-05										0.000133539
1548	0.817752173	Mg30 O32 Si1 Zn1	P4/mmm																																			0.00509216								0.117229213
1538	0.818103989	Mg6 O8 Si1 Y1	P4/mmm																																			0.010303587								1.36262266
1368	0.818558428	Li8 O32 Si8 V8	P2_1/c																																	0.137071571										0.045774957
313	0.81943993	Ca6 Cu10 O52 Si18	C2/c									6.83E-08							0.000806866																											0.110201739
828	0.819492102	Fe16 Li16 O64 Si16	Cc																					0.002921324												8.71E-07										0.011073111
805	0.819634887	Fe4 Li8 O16 Si4	P2_1																					0.014887165												4.84E-07										0.017094756
1195	0.819779984	Li2 Mn2 O12 Si4	C2/c																																	0.001625152			0.006433701							0.021398208
967	0.81988783	Fe8 Li40 O64 Si16	Pnma																					0.011066409												1.70E-06										0.015149425
830	0.819990384	Fe2 Li2 O8 Si2	Cc																					0.000236876												0.007317509										0.031321667
552	0.820771501	Co4 Li4 O16 Si4	Pnma													0.010368876																				0.027324691										0.15185035
648	0.82115091	Cr4 Mg6 O28 Si8	C2/c														0.021234277																					1.33E-05								0.077673076
1262	0.821215374	Li6 Ni4 O16 Si4	Pc																																	-2.22E-09									0.005252975	0.007472834
1416	0.821934706	Li2 O10 Si2 V2	P2_1/m																																	1.57E-08										0.013470436
1581	0.822145311	Na8 O40 Sb8 Si8	Pna2_1																																							0.36062136				0.08295398
1190	0.822416384	Li2 Mn5 O16 Si5	P1																																	0.218170362			0.009504957							0.017171041
543	0.822511308	Co4 Li10 O20 Si4	Pc													0.012923966																				1.58E-08										0.011386365
588	0.822621869	Cr2 Li2 O16 Si6	P-1														0.003018806																			-1.02E-13										5.47E-05
1636	0.822721717	O44 P12 Ru4 Si4	R-3c																																											0.140549187	2.07E-05
527	0.822774003	Co2 Li8 O18 Si6	C2													0.002746411																				7.81E-08										0.010163085
1303	0.823020081	Li2 Ni2 O12 Si4	C222																																	-0.000803558									0.001402909	0.017866818
1579	0.823165285	Na16 O32 Rb16 Si8	Pbca																																							0.013536332				0.260364678
487	0.823499015	Co4 Li6 O20 Si6	P1													0.00262084																				2.05E-07										0.005840773
1240	0.823757065	Li4 Mn4 O16 Si4	Pnma																																	-0.000256799			0.020884373							0.01408736
1677	0.823828223	O20 Si6 Sr2 Y4	P-1																																											1.46E-06
1659	0.823910371	O28 Sb2 Si2 Sn13	P1																																											0.003979593
1495	0.824115838	Mg30 O32 Si1 Sn1	P4/mmm																																			0.005856098								0.122316333
1187	0.824545936	Li4 Mn2 O16 Si6	P2_1																																	0.168250441			2.46E-05							0.025251688
906	0.824790576	Fe4 Li4 O16 Si4	Pc																					0.010761697												0.000148204										0.014242139
630	0.824853067	Cr4 Li4 O16 Si4	Pna2_1														0.007109409																			-5.36E-07										0.163447709
1410	0.825144127	Li3 O18 Si6 V3	P-1																																	6.42E-05										0.010380441
35	0.825270086	Al8 Co12 O48 Si12	Ia-3d		1.33E-06											0.023500623																														0.197841918
627	0.825274202	Cr6 Li4 O20 Si6	P1														0.010203787																			0.000218049										0.008557253
1088	0.825619477	K2 Mg2 O7 Si2	P-31m																															1.765961959				0.033102667								0.064235918
1268	0.825753303	Li4 Ni2 O12 Si4	P2_1																																	9.67E-08									0.004922603	0.000435337
820	0.825917654	Fe2 Li2 O12 Si4	Cc																					0.00346294												3.39E-07										0.01480789
693	0.826237165	Cu20 H8 O56 Si16	Pbca																0.009145795									-0.011824459																		0.072082803
215	0.826424822	Be6 Na12 O36 Si12	Fddd					1.12E-10																																		0.001299988				0.002597389
1395	0.826767882	Li4 O16 Si4 V4	Pnma																																	-8.202783986										0.027491713
1351	0.826819056	Li4 O16 Si4 V4	Pnma																																	-1.90E-09										0.006839205
1024	0.826990404	Ga8 O32 Si8 Sr4	P2_1/c																						1.39E-05																					0.057109565
587	0.827023776	Cr12 Li8 O48 Si16	Pnma														0.001721869																			2.34E-08										0.01169135
201	0.827061866	Be12 Fe8 O48 Si12	P2_1/c					1.00E-06																0.004558846																						0.00102661
932	0.827183908	Fe8 Li8 O36 Si12	Pnma																					0.00564901												3.05E-08										0.02575268
81	0.827284487	Al8 Mn4 O36 Si10	Cccm		7.55E-05																																		0.000989119							0.000165406
68	0.827594644	Al4 Li4 O16 Si4	Pc		3.36E-05																															0.006412272										0.081376775
979	0.827837366	Fe3 Li3 O18 Si6	P-1																					0.001778229												1.18E-07										0.01048547
1109	0.828124652	K12 O2 S12 Si4	P2_1/c																															0.001783101												0.095746115
1632	0.828140114	Ni4 O40 Si16 Zn4	P4/ncc																																										10.0291537	0.026908305
623	0.828749647	Cr3 Li3 O18 Si6	P-1														0.001454833																			1.26E-06										0.014883628
501	0.829002943	Co2 Li2 O8 Si2	P1													0.000616982																				-4.15E-05										0.000781617
1432	0.829018177	Lu6 Na30 O72 Si24	R32																																		0.009371641					0.00571596				0.063104233
330	0.829247093	Ca6 H12 O20 Si4	Cc									0.000203088																10.00744584																		0.001272108
948	0.829453246	Fe1 Li6 O8 Si2	P-1																					0.000130442												0.005264924										0.006390719
1090	0.829477351	K1 Mg6 O8 Si1	P4/mmm																															0.000965179				0.012552581								0.494027115
1029	0.829792689	Ge2 K4 O30 Si12	Cc																								4.13E-07							4.24E-05												0.05415408
1083	0.830090849	In8 O36 Pb8 Si8	Pna2_1																														1.71E-06													0.450717259		0.009529139
1483	0.830315827	Mg30 O32 Rb1 Si1	P4/mmm																																			0.000449838								0.403155226
803	0.830345037	Fe8 Li4 O26 Si8	P-1																					0.000501813												6.84E-05										0.015327339
456	0.830443576	Cl6 O14 Pr6 Si4	P2_1												7.93E-08																															0.001790173			0.003265803
924	0.83069042	Fe8 Li8 O32 Si8	P2_1/c																					0.016631742												0.004879102										0.013031142
1405	0.830806408	Li4 O8 Si2 V2	Pc																																	-3.62E-07										0.005289483
757	0.83089418	Cu4 O40 Si16 Zn4	P4/ncc																5.595462288																											0.029525975
436	0.830989848	Cd4 O28 P8 Si2	C2/c										0.005698396																																	7.16E-06	0.001769123
1036	0.831176532	H1 Mg16 O32 Si8	P1																									-5.23E-09										0.00583093								0.005285086
512	0.831477661	Co2 Li4 O12 Si4	C2/c													0.000223732																				3.52E-14										0.007011521
1683	0.831726141	O48 Si12 Ti8 Zn12	Ia-3d																																											0.315913405
1222	0.831998248	Li4 Mn2 O16 Si6	P2_1																																	-0.008324123			0.000116936							0.004354503
507	0.832055608	Co4 Li12 O20 Si4	Pna2_1													0.022055817																				0.035542285										0.073129344
1393	0.832471409	Li4 O16 Si4 V4	C222_1																																	0.00013197										0.024841665
975	0.832988912	Fe4 Li4 O20 Si6	Fdd2																					0.006041984												1.03E-06										0.031939912
886	0.833184051	Fe3 Li6 O12 Si3	P3_121																					0.014711889												0.006769706										0.009927373
536	0.833506603	Co4 Li4 O16 Si4	Pna2_1													0.012360369																				3.62E-08										0.077896889
1054	0.833655134	H64 Na8 O44 Si4	P2_1/c																									4.021928968														0.007609154				0.000219365
317	0.833677573	Ca16 F8 O28 Si8	P2_1/c									0.000859128											4.09E-13																							0.000367171
1310	0.834059491	Li20 O24 P4 Si2	P1																																	3.50E-07										0.00069081	0.069397835
1297	0.834307792	Li16 Ni8 O32 Si8	Pca2_1																																	0.293024217									5.84E-07	0.003764806
92	0.834338407	Al8 Na8 O48 Si16	C2/c		4.57E-05																																					1.20E-06				0.205555049
832	0.834472774	Fe12 Li12 O48 Si12	P2_1/c																					0.004427314												-1.12E-15										0.003602996
104	0.834671393	Al10 O48 Si14 Sr5	P1		-1.32E-07																																									0.022245199
301	0.834808538	Ca4 Co4 O40 Si16	P4/ncc									0.000386619				7.137838678																														0.01952422
52	0.834897976	Al2 K2 O8 Si2	P31c		0.007292644																													0.043237313												0.136930793
1323	0.834963882	Li4 O16 Si4 Ti4	Pnma																																	0.002387927										0.024279341
856	0.835018891	Fe4 Li16 O16 Si1	P1																					0.004482615												1.03E-05										0.002821918
1167	0.83502966	Li8 Mn12 O48 Si16	Pnma																																	0.002441549			0.006898576							0.018560332
1696	0.835320948	O28 Si8 W4 Zn6	C2/c																																											0.089970426
1178	0.835387455	Li2 Mn2 O16 Si6	P-1																																	0.222628602			2.24E-07							0.136126571
208	0.835516551	Be2 Li4 O8 Si2	Pc					0.000869773																												-0.000266384										0.035411987
494	0.835550031	Co2 Li2 O8 Si2	Pc													0.006102483																				2.96E-08										0.010593167
839	0.835676225	Fe1 Li2 O8 Si3	P1																					0.000220167												6.37E-06										0.024928151
1306	0.835946972	Li4 Ni6 O20 Si6	C2/c																																	2.31E-05									0.003170015	0.008666991
923	0.836060752	Fe2 Li3 O8 Si2	P1																					0.008735071												-0.028541376										0.006902588
378	0.836311145	Ca6 Ni4 O28 Si8	C2/c									0.066496022																																	0.004618837	0.000173821
1326	0.836381826	Li2 O8 Si2 Ti2	Imma																																	0.310997972										0.061530065
375	0.836657353	Ca2 Na2 O8 Si2	P2_1/m									0.020861699																														0.002188905				0.000107655
986	0.836669198	Fe1 Mg6 O8 Si1	P4/mmm																					1.95E-05														0.001358039								0.36986818
1356	0.837025256	Li6 O20 Si4 V4	Pmc2_1																																	1.62E-07										0.035549736
686	0.837102368	Cs12 O84 Sb12 Si24	Pna2_1															0.002712844																												0.043329757
1098	0.837335606	K4 Na4 O20 Si8	P2_1/c																															0.011624287								3.30E-05				0.003164255
657	0.838080593	Cr1 Mg30 O32 Si1	P4/mmm														-3.66E-13																					0.000194341								0.033627962
753	0.838086846	Cu4 O40 Si16 Sr4	P4/ncc																0.042951129																											0.021116731
931	0.838111126	Fe2 Li8 O18 Si6	C2																					0.00845173												2.62E-07										0.011845495
1366	0.838525793	Li8 O16 Si4 V4	Pnma																																	6.16E-05										0.000349128
1022	0.838575901	Ga6 Na6 O24 Si6	P6_3																						0.006762534																	0.16323152				0.062505391
192	0.83900429	Ba2 O34 Si10 Y8	P2_1/m				0.044103559																																							0.000127234
577	0.8390968	Co4 O40 Si16 Zn4	P4/ncc													10.68887772																														0.033163942
1447	0.839426758	Mg12 Mo8 O48 Si12	Ia-3d																																			0.224382965		0.02734657						0.010852347
1299	0.839444651	Li6 Ni9 O24 Si6	P1																																	0.041204691									0.002766835	1.97E-06
1280	0.839453706	Li4 Ni2 O12 Si4	C2/c																																	4.61E-07									0.005925563	0.00312466
1265	0.839528444	Li12 Ni4 O20 Si4	Pna2_1																																	5.20E-08									0.020864785	0.005734716
614	0.83990222	Cr8 Li16 O32 Si8	Pca2_1														0.000700235																			-3.90E-06										0.022899825
484	0.840082881	Co16 Li16 O64 Si16	Cc													0.004361608																				1.90E-08										0.008364409
950	0.840828531	Fe2 Li2 O16 Si6	C2																					1.34E-05												4.92418996										0.004418853
1202	0.84085864	Li4 Mn4 O16 Si4	Pna2_1																																	0.001543997			0.058070167							0.000235045
1613	0.841013774	Na8 O24 Si6 Zr4	R-3c																																							5.55E-06				9.34E-05
715	0.841397668	Cu3 Li6 O12 Si3	P3_121																0.014200252																	-5.63E-16										0.013598371
1680	0.84147663	O48 Si12 Ti12 Y8	Ia-3d																																											0.000155517
229	0.84184146	Bi1 Fe2 O9 Si2	Cm						0.003034317															0.042448832																						0.000333502
747	0.842164681	Cu5 Na2 O14 Si4	P-1																0.018206148																							2.50E-06				0.044444804
1404	0.842201096	Li2 O10 Si2 V2	Cmme																																	0.00097895										0.073750379
1267	0.842263651	Li4 Ni2 O16 Si6	P2_1																																	0.212233867									2.39E-05	0.226012768
429	0.843166005	Cd1 Mg14 O16 Si1	Pmmm										-9.29E-07																									0.008538306								0.380247522
702	0.843292567	Cu8 Li8 O28 Si8	P2_1/c																0.008754296																	0.001975766										0.037364644
959	0.843513196	Fe4 Li4 O16 Si4	Pnma																					0.0204367												0.001044712										0.048887999
1114	0.843616295	K4 O18 Si6 Sn2	R3																															0.411638297												0.034897937
1150	0.843898149	Li1 Mg30 O32 Si1	P4/mmm																																	0.039310329		0.003594105								0.078399426
480	0.844045789	Co4 Li6 O16 Si4	Pc													0.006718748																				4.69E-06										0.005438052
1281	0.844110815	Li6 Ni3 O12 Si3	P1																																	5.81E-09									0.007269941	0.009469169
2	0.844289854	Ag8 Ca12 O48 Si12	Ia-3d	0.010551085								-0.008144345																																		0.118182592
847	0.844674563	Fe16 Li16 O64 Si16	Cc																					0.004159399												1.13E-05										0.010830499
1590	0.844677239	Na4 O22 Si8 Ti2	I4/m																																							0.000467434				0.117009552
1181	0.844838287	Li12 Mn6 O36 Si12	Fdd2																																	2.77E-05			0.004851567							0.000652661
1018	0.844857432	Ga4 Li12 O20 Si4	Pna2_1																						0.025367801											0.017006072										0.06324462
1502	0.844924122	Mg14 O16 Si1 Sr1	Pmmm																																			0.013619615								0.55179054
395	0.844926142	Ca4 O40 Si16 Sn4	P4/ncc									0.170949734																																		0.016434783
1291	0.845345836	Li8 Ni4 O16 Si4	Pnma																																	-1.65E-06									0.019218536	0.0047554
804	0.845446484	Fe1 Li4 O8 Si2	P-1																					0.001278416												-0.035992395										1.05E-05
15	0.847261694	Al8 Ba12 O48 Si12	Ia-3d		2.717403671		0.022845995																																							7.84E-07
1249	0.847385928	Li4 Mn2 O22 Si8	I4/m																																	0.037830586			7.54E-06							0.32211308
131	0.84745763	B12 Na12 O48 Si12	P2_1/c			0.404218469																																				3.14E-08				5.57E-05
938	0.847752674	Fe9 Li6 O24 Si6	P1																					0.000718723												-1.80E-05										9.17E-05
1103	0.847914279	K4 Nb2 O23 Si8	P-1																															0.852784653									0.003360628			0.210664481
476	0.848041858	Co3 Li6 O12 Si3	P3_121													0.026591942																				1.44E-12										0.023068605
1616	0.848135656	Na16 O40 Si8 Zr8	P2_1/c																																							9.94E-08				-6.30E-06
1539	0.848259532	Mg6 O8 Si1 Y1	P4/mmm																																			0.015249499								0.24911019
703	0.849135661	Cu4 Li8 O40 Si16	P2_1/m																1.28E-05																	-0.018665862										0.13878226
1023	0.849353069	Ga8 O32 Si8 Sr4	C2/c																						0.050334859																					0.10000168
1065	0.84939002	H2 O10 Si2 Zn4	Imm2																									3.485511035																		8.39E-05
868	0.849418234	Fe6 Li6 O24 Si6	R-3																					0.006074968												-1.18E-07										0.000560497
1325	0.849884539	Li2 O8 Si2 Ti2	Cmcm																																	0.00071114										0.045209651
915	0.84994642	Fe8 Li8 O32 Si8	Pca2_1																					0.006066398												9.38E-07										0.009120125
879	0.850335264	Fe1 Li4 O7 Si2	C2																					0.014715589												0.00138747										0.000632875
1430	0.850412983	Lu6 Na30 O72 Si24	R32																																		0.016155873					3.48E-07				0.000117576
787	0.850651681	Fe4 Li4 O20 Si6	P1																					0.001967851												1.21E-05										0.011756048
127	0.850976046	B1 Mg30 O32 Si1	P4/mmm			-0.074706461																																0.001774063								0.069152693
1206	0.851202408	Li4 Mn4 O14 Si4	Ama2																																	-1.23E-05			7.96E-05							0.041207127
497	0.851652197	Co4 Li6 O16 Si4	P2_1													0.006360022																				-5.29E-05										0.00344379
1678	0.851968765	O28 Si8 Sr4 Zr4	P2_1/c																																											0.007604702
1134	0.852414118	La6 N6 O12 Si6	P6_3/mcm																																1.22E-05						0.957110827					0.007624811
966	0.852604203	Fe6 Li6 O24 Si6	P6_3																					0.004833177												0.240787708										0.008094229
1544	0.853125333	Mg6 O8 Si1 Zn1	P4/mmm																																			0.002642924								0.207858406
935	0.853276243	Fe4 Li4 O16 Si4	Pna2_1																					0.010609933												2.01E-07										0.000298701
692	0.853309731	Cs4 O18 Si6 Zr2	P6_3/m															0.008819093																												3.68E-06
1415	0.853468805	Li18 O42 Si12 V6	P1																																	4.014047471										0.013305011
1534	0.854028958	Mg8 O48 Si16 W8	Pbca																																			0.000269824								0.063379908
1235	0.854028976	Li20 Mn2 O20 Si4	P1																																	-4.22E-08			0.183196192							0.000655337
99	0.854205253	Al8 O48 Si12 Sn12	Ia-3d		6.459590961																																									5.58E-05
539	0.854222572	Co4 Li4 O16 Si4	Pna2_1													0.048238732																				2.19E-28										0.072025063
1684	0.854260202	O40 Si16 Ti4 Zn4	P4/ncc																																											0.019166623
1173	0.854261058	Li12 Mn4 O60 Si24	Cmce																																	-0.03572157			6.29E-05							0.250692243
925	0.854467285	Fe8 Li8 O32 Si8	Pna2_1																					0.001971404												0.001352214										1.55E-05
1647	0.85492657	O42 Rb4 S12 Si2	P-3																																											1.95E-05
24	0.855005733	Al12 Ca1 O27 Si4	P-3		5.94E-05							0.010013815																																		0.051644676
238	0.855143453	Bi2 Li2 O12 Si4	C2/c						0.015579137																											5.492603915										0.014512858
1133	0.855246039	K16 O56 Si16 Zr8	C2/m																															0.018403052												0.013931935
877	0.855513203	Fe6 Li6 O24 Si6	P31c																					0.004041469												0.028217794										0.287303757
942	0.855608652	Fe2 Li2 O8 Si2	Pc																					0.002822743												0.000805542										0.031139023
1572	0.855636519	N18 O36 Si18 Y18	P6_122																																						0.149543184					5.04E-07
944	0.855687248	Fe1 Li1 O6 Si2	C222																					0.001205439												2.519235037										0.167229655
1529	0.856052276	Mg30 O32 Si1 V1	P4/mmm																																			0.004436373								0.061411991
928	0.856762605	Fe8 Li8 O32 Si8	Pca2_1																					0.006084696												3.14E-06										0.020715523
1063	0.856773383	H8 O20 Si2 U4	Fddd																									7.813183962																		2.31E-07
504	0.856966471	Co8 Li8 O32 Si8	Pca2_1													0.007597546																				2.70E-06										0.03589184
1361	0.856970432	Li8 O32 Si8 V8	Pca2_1																																	8.19E-08										0.005883114
1648	0.857107253	O18 Rb4 Si6 Sn2	P6_3/m																																											-5.12E-06
353	0.857753998	Ca1 Mg6 O8 Si1	P4/mmm									5.70E-06																										0.004322475								0.156891437
1515	0.857873667	Mg30 O32 Si1 Ti1	P4/mmm																																			0.001774785								0.071940014
46	0.85818578	Al4 H8 O18 Si4	P1		0.003909217																							0.003264058																		0.021454471
374	0.858525708	Ca4 Na8 O16 Si4	P2_13									0.011717503																														0.003655273				0.129140874
1216	0.858647185	Li2 Mn1 O4 Si1	I-42m																																	0.001339525			0.034670067							0.003100245
1614	0.85891344	Na4 O14 Si4 Zr2	P-1																																							-1.27E-08				0.001181294
34	0.859076147	Al8 Cd12 O48 Si12	Ia-3d		1.24E-08								0.016007096																																	0.295586849
1699	0.859246561	O48 Si12 W8 Zn12	Ia-3d																																											0.370170678
634	0.859381379	Cr4 Li4 O22 Si8	P-1														0.001550467																			6.77E-08										0.007846291
838	0.859716977	Fe8 Li8 O36 Si12	P2_1/c																					0.003636099												4.26E-06										0.00957119
83	0.860202277	Al4 Mn12 O48 Si12	Ia-3		1.72E-05																																		0.02714373							0.187228337
1035	0.860978322	H8 Mg6 O18 Si4	P6_3cm																									4.06E-06										0.005262085								0.010631043
546	0.861348293	Co4 Li4 O16 Si4	Pna2_1													0.008398922																				6.32E-09										0.010049572
1077	0.861437821	I8 La8 O16 Si4	P-1																													0.00020429			0.004757912											0.236963212
788	0.861491613	Fe4 Li4 O16 Si4	Pna2_1																					0.017912397												-2.76E-08										0.0181823
957	0.861825584	Fe2 Li4 O16 Si6	P2_1																					4.46E-06												0.218542055										0.000886578
1607	0.862208046	Na4 O12 Si4 Zn2	Fdd2																																							-0.000274341				0.003779158
1131	0.862258342	K8 O28 Si8 Zr4	P2_1/c																															0.044143519												3.05E-05
936	0.862450087	Fe6 Li4 O20 Si6	C2/c																					0.010152548												-0.067465165										0.159646226
696	0.862758509	Cu1 K6 O8 Si2	P-1																2.24E-05															0.007319503												0.087400066
1615	0.863029936	Na8 O24 Si6 Zr4	R3c																																							-8.31E-19				1.31E-05
59	0.863233174	Al4 K4 O20 Si6	Fdd2		1.01E-05																													0.550487871												0.164115146
278	0.863351222	Br16 O16 Pb16 Si4	P2_1/c							1.61E-13																																				3.590827374		0.000472503
352	0.864109723	Ca1 Mg6 O8 Si1	P4/mmm									6.83E-06																										0.006885261								0.140551268
530	0.864184734	Co2 Li2 O8 Si2	Pc													0.005970561																				-1.94E-06										0.011006462
347	0.864244097	Ca12 Mg4 O32 Si8	P2_1/c									0.028647449																										-7.49E-12								0.000134469
1385	0.86465658	Li4 O16 Si4 V4	P2_1/c																																	2.95E-07										0.00440183
146	0.865207624	Ba4 Cu4 O40 Si16	P4/ncc				0.00946303												0.030957396																											1.11E-05
708	0.865726409	Cu8 Li24 O32 Si8	I4_1/a																0.00044446																	0.000651432										0.094121461
1578	0.865977897	Na4 O20 Rb4 Si8	P2_1/c																																							-3.59E-11				0.005969389
962	0.865991912	Fe2 Li2 O7 Si2	P1																					0.000259833												-6.72E-05										0.003420408
744	0.866026748	Cu2 Na4 O20 Si8	P-1																0.00019426																							0.00565101				3.95E-05
105	0.866057753	Al8 O48 Si12 Sr12	Ia-3d		9.954513414																																									0.031901166
138	0.866212291	Ba10 Br12 O8 Si2	C2/c				0.001684592			0.009491683																																				0.15966516
1446	0.866307082	Mg6 Mo4 O28 Si8	C2/c																																			6.14E-07		-0.00081386						0.077881205
222	0.866333796	Be12 O48 Si12 Sn8	P2_1/c					0.027569469																																						8.99E-06
488	0.866405708	Co2 Li3 O8 Si2	P1													0.009236967																				6.55E-06										0.008320242
1443	0.866405741	Mg14 Mn1 O16 Si1	Pmmm																																			0.00393746	6.20E-05							0.057763901
502	0.866479042	Co6 Li6 O24 Si6	R-3													0.000194582																				-1.06E-11										0.000111331
86	0.866757922	Al4 Na4 O24 Si6	P1		0.001883925																																					5.92E-07				5.68E-05
339	0.866828041	Ca1 Li2 O4 Si1	I-42m									3.71E-05																								10.76365948										0.006247568
415	0.866970992	Ca12 O48 Si12 W8	Ia-3d									0.000452008																																		0.180206415
720	0.86705208	Cu2 Li20 O20 Si4	P1																0.074191954																	7.18E-05										0.000128443
335	0.867187782	Ca4 K2 O21 Si8	P-1									0.000253393																						0.013242813												2.89E-06
1487	0.867430076	Mg12 O48 Si12 Sn8	Ia-3d																																			0.228014257								0.006561296
132	0.867496657	B18 Na18 O72 Si18	P6_3			0.121204617																																				1.03E-06				0.01140919
1533	0.867619949	Mg6 O28 Si8 W4	C2/c																																			0.000682851								0.40037599
9	0.868004175	Ag4 O10 Si2 Ti2	P4/nmm	0.00188301																																										9.992710974
1252	0.868025172	Li4 N4 O4 Si4	Pca2_1																																	1.68E-06					0.049987414					0.003733324
423	0.868172728	Ca4 O24 Si8 Zr2	P2_1/m									2.31E-05																																		0.108258533
1504	0.868381982	Mg30 O32 Si1 Sr1	P4/mmm																																			0.003185934								0.065921417
590	0.868542639	Cr1 Li2 O16 Si7	P1														0.02177062																			-1.178791305										3.04E-05
459	0.86855662	Cl10 O12 Si4 Sm6	C2/m												1.81E-06																															9.675583441
841	0.869531103	Fe4 Li4 O16 Si4	P2_1/c																					0.005674561												2.66E-07										0.006403518
340	0.869856904	Ca4 Mg4 O16 Si4	Pnma									0.004814864																										0.021203517								9.36E-05
364	0.871431272	Ca4 Mn24 O48 Si4	I4_1/acd									0.00290349																											0.003178323							0.106651168
14	0.872438181	Al8 Ba4 O32 Si8	P2_1/c		2.36E-12		0.002606972																																							2.51E-07
1048	0.872529663	H1 Mg16 O32 Si8	Pmm2																									9.99923213										0.009695419								0.042022947
437	0.872664908	Cd8 O32 Rb16 Si8	C222_1										1.83E-05																																	5.65E-07
1497	0.872784488	Mg2 O12 Si4 Sn2	C2/c																																			9.183049201								1.29E-05
918	0.873078141	Fe12 Li12 O36 Si6	P1																					0.006545614												-5.13E-05										0.016965894
1171	0.873168756	Li8 Mn8 O36 Si12	P2_1/c																																	-4.00E-07			0.003039133							0.01041639
1564	0.873345099	Mo12 O75 P18 Si6	P-3																																					5.05E-05						0.111790582	0.042982715
573	0.873405359	Co12 O48 Si12 Y8	Ia-3d													0.059995656																														0.000353129
73	0.87381738	Al8 Mg4 O36 Si10	Cccm		8.96E-06																																	0.437765381								0.182094467
739	0.873916642	Cu1 Mg30 O32 Si1	P4/mmm																0.056874643																			0.000268354								0.026659861
269	0.874043925	Bi1 Mg14 O16 Si1	Pmmm						0.001041447																													0.005384829								0.047259664
1238	0.874235324	Li3 Mn1 O7 Si2	P1																																	6.42E-09			0.000509156							0.084510142
1237	0.874466831	Li5 Mn17 O32 Si2	P1																																	0.001564807			0.001425115							0.01145243
1004	0.874616025	Fe12 O76 P20 Si4	P6_3																					0.004565542																						0.014515093	0.002750351
42	0.874631966	Al4 Fe12 O48 Si12	Ia-3		-8.53E-09																			0.028513458																						0.201891847
22	0.874669834	Al8 Ca4 O32 Si8	P-1		2.08E-06							0.190099496																																		0.023568747
557	0.874954549	Co4 Li4 O16 Si4	Pna2_1													0.006437566																				5.10E-06										0.020329569
1378	0.875470798	Li12 O28 Si8 V4	Pnma																																	-3.65E-05										0.011897374
417	0.875610417	Ca4 O40 Si16 W4	P4/ncc									0.078118606																																		0.010324913
265	0.875908198	Bi1 Li5 O8 Si2	C2						0.005246981																											3.09E-07										0.006653505
121	0.876045352	B1 Li1 O4 Si1	I-4			0.013740906																														8.15E-09										1.95E-05
1084	0.876064949	K2 Li2 O10 Si4	P2_1																															0.00501532		4.01E-08										0.007325685
549	0.876245883	Co2 Li2 O8 Si2	Pc													3.57E-05																				5.38E-10										0.078223499
349	0.876791779	Ca2 Mg2 O12 Si4	C2/c									0.063187463																										3.51E-06								0.094790724
1305	0.877239503	Li8 Ni4 O16 Si4	Pna2_1																																	1.83E-07									0.013927813	0.005457992
1315	0.877299695	Li4 O16 Sc4 Si4	Pnma																																	2.62E-05										0.129252672
864	0.877340896	Fe8 Li8 O32 Si8	Pca2_1																					0.005764563												1.70E-06										0.007037097
438	0.877347767	Cd8 O96 Rb16 Si40	Pbca										0.02086315																																	0.000125084
878	0.877968077	Fe2 Li2 O8 Si2	C222_1																					0.017302386												0.001227845										0.005295851
114	0.878134969	B4 Ca4 O14 Si2	P-42_1m			8.713150354						0.034085763																																		0.024572929
1163	0.878148739	Li8 Mn8 O36 Si12	Pnma																																	0.027904806			0.000456005							0.03814875
793	0.878465188	Fe2 Li4 O22 Si8	I4/m																					5.99E-07												0.000295325										0.171169405
486	0.878648411	Co12 Li12 O48 Si12	P2_1/c													0.018342016																				-2.44E-05										0.00828622
655	0.879330727	Cr1 Mg30 O32 Si1	P4/mmm														0.005256937																					0.003487903								0.041975613
831	0.879364948	Fe12 Li12 O48 Si12	P2_1/c																					0.011652474												2.41E-09										0.00028367
911	0.879437655	Fe4 Li12 O28 Si8	Pnma																					0.023217224												0.000630206										0.019009717
1159	0.87944695	Li8 Mn8 O36 Si12	Pnma																																	-0.000107424			0.002449278							0.004440697
1275	0.879796961	Li6 Ni4 O16 Si4	Pc																																	4.76E-06									0.009787662	0.004852336
1639	0.879948742	O30 P8 Si2 Y4	P2_12_12																																											0.043772416	0.02617137
511	0.880088552	Co6 Li12 O36 Si12	Fdd2													0.007111697																				7.20E-08										0.004842314
1128	0.880180141	K2 O19 Si8 Zn2	C2																															0.333787662												0.063279247
813	0.880435932	Fe2 Li4 O22 Si8	C2/c																					0.006899748												0.001864563										0.127706261
1676	0.880693939	O14 Si4 Sr2 V2	Cmcm																																											0.26673083
904	0.88076605	Fe4 Li6 O16 Si4	P2_1																					0.004126258												3.42E-07										0.002661269
62	0.881013259	Al2 Li2 O12 Si4	P1		0.010384618																															-4.23E-06										0.108230408
1172	0.881379363	Li7 Mn11 O32 Si6	P1																																	0.003923089			0.002544047							0.007530801
101	0.881481483	Al6 O1 Si8 Sr13	C2/m		5.96E-07																																									0.016994235
535	0.881746952	Co4 Li4 O16 Si4	P2_1/c													0.008798134																				9.66E-08										0.01965049
331	0.882095762	Ca12 Hf4 O36 Si8	P2_1/c									0.24545063																	0.003969067																	10.00727837
1086	0.882127827	K6 Lu2 O14 Si4	P6_3/mmc																															0.018936483			0.000700469									10.00013574
36	0.882332083	Al4 Co12 O48 Si12	Ia-3		0.000973878											0.015380416																														0.214931412
741	0.882650943	Cu1 Mg30 O32 Si1	P4/mmm																0.016189321																			0.002664811								0.040157448
963	0.883177032	Fe4 Li4 O16 Si4	P2_13																					0.009365621												0.000446945										0.005304191
1219	0.883266153	Li4 Mn6 O32 Si12	P-1																																	-1.35E-06			0.00319226							0.00581229
1112	0.883398932	K6 O14 Sc2 Si4	P6_3/mmc																															0.007346131												0.101729792
474	0.883433088	Co2 Li4 O16 Si6	P2_1													-6.71E-11																				8.98E-07										0.000781964
1186	0.883522295	Li12 Mn4 O28 Si8	Pnma																																	1.12E-07			0.009572584							0.010370198
1423	0.884146656	Li4 O16 Si4 V4	Pnma																																	1.47E-11										0.063096645
834	0.884519963	Fe6 Li3 O24 Si6	P1																					0.00327341												-0.000108595										0.009892092
1312	0.884869726	Li4 O8 Rb4 Si2	P-1																																	2.72E-06										0.003385484
554	0.885018903	Co9 Li3 O24 Si6	P1													0.005313109																				0.000427781										0.004141466
40	0.885027057	Al8 Cu12 O48 Si12	Ia-3d		2.10E-08														0.026177885																											0.107110201
1653	0.885192203	O56 S16 Si2 Sr4	P2_1/c																																											0.007940259
1661	0.885225015	O48 Sb8 Si12 Zn12	Ia-3d																																											0.000229714
1194	0.885243745	Li4 Mn2 O12 Si4	C2																																	1.79E-13			0.000157538							0.018427264
987	0.885554898	Fe1 Mg14 O16 Si1	P4/mmm																					2.03E-05														0.000403977								0.115373198
810	0.886222355	Fe6 Li18 O42 Si12	P6_3																					0.010682818												-0.0348557										0.119764121
822	0.886645857	Fe6 Li12 O36 Si12	Fdd2																					0.000163758												2.11E-13										0.002684042
1246	0.887206864	Li4 Mn4 O16 Si4	Pna2_1																																	2.12E-05			0.001293907							0.025894251
1058	0.887210342	H88 Na24 O72 Si8	Pbca																									7.204464243														0.040066965				0.008834838
485	0.887913666	Co12 Li12 O48 Si12	P2_1/c													0.010759615																				1.32E-09										0.006679844
120	0.888197521	B8 La24 O80 Si16	Pbca			3.620563257																													0.006466632											2.87E-08
220	0.88864512	Be4 O14 Rb4 Si4	Pnn2					0.112735094																																						0.106661035
1056	0.888807175	H12 Na12 O20 Si4	P2_1/c																									1.17E-26														0.155181253				0.008621312
591	0.888823293	Cr4 Li4 O60 Si24	Ccc2														7.04E-05																			0.141015816										0.057496848
1051	0.888905191	H8 Na8 O32 Si12	P2_1/c																									11.59907008														0.002109769				8.57E-06
1245	0.889143214	Li12 Mn12 O54 Si18	P3_2																																	0.002666016			0.008714416							0.01133129
1214	0.889429958	Li6 Mn3 O12 Si3	P3_121																																	-0.000186658			0.01660412							0.018473371
1474	0.889955582	Mg30 Ni1 O32 Si1	P4/mmm																																			0.002643015							0.016008393	0.033033733
113	0.890461158	B20 Ca8 O56 Si4	P2_1/c			2.01E-11						0.000262687																																		0.034245787
1382	0.89071995	Li4 O16 Si4 V4	P-1																																	-0.033502619										0.016701394
894	0.890748798	Fe2 Li2 O12 Si4	P1																					0.001058818												2.06E-05										0.020408135
13	0.891195222	Al28 B4 O72 Si12	Pnma		0.000333782	0.012160626																																								0.074994559
250	0.891198917	Bi4 Li8 O26 Si8	P-1						0.00682942																											1.217063144										2.77E-07
1666	0.891291161	O16 Si4 Sm8 Te4	P2_1/c																																											0.01025132
941	0.89133803	Fe6 Li6 O24 Si6	P6_3																					0.008994461												6.55E-05										0.000427405
826	0.891551048	Fe9 Li3 O24 Si6	P1																					0.00333335												-1.58E-07										0.004389198
550	0.891634215	Co2 Li4 O8 Si2	P2_1													0.004349049																				-4.39E-13										-7.19E-07
907	0.89210924	Fe4 Li4 O16 Si4	P2_1																					0.009121596												6.13E-07										0.044525428
244	0.892385851	Bi4 Li12 O20 Si4	Pna2_1						0.004975927																											-2.38E-07										0.003310568
973	0.89271203	Fe4 Li4 O16 Si4	Pna2_1																					0.012101602												5.10E-08										0.007045055
946	0.89273668	Fe8 Li8 O48 Si16	I4_1/a																					2.57E-05												0.004202984										0.055701976
1622	0.892752821	Nd8 O16 Si4 Te4	P2_1/c																																									0.006148304		0.244764144
1248	0.893314932	Li6 Mn4 O16 Si4	P2_1																																	3.44E-06			0.003306461							0.003855518
385	0.893414988	Ca11 O18 S1 Si4	I-4m2									0.013071215																																		0.011478081
1603	0.893603904	Na4 O16 Si4 Y4	Pnma																																							2.78E-13				0.010777665
1320	0.893721759	Li2 O16 Si6 Ti2	P-1																																	0.155269415										0.000269477
837	0.893822292	Fe4 Li4 O16 Si4	P2_1																					0.006687285												7.83E-06										0.005094301
795	0.893951062	Fe2 Li2 O16 Si6	P-1																					0.053336935												0.000301659										9.50E-05
348	0.894059039	Ca12 Mg4 O32 Si8	P2_1/c									0.017737521																										1.37E-06								0.00581755
1053	0.894219907	H40 Na24 O48 Si8	Pbca																									9.981401883														0.00156134				9.67E-05
336	0.894512437	Ca4 Li4 O26 Si10	P-1									6.05E-06																								5.170927493										0.000617967
19	0.89504661	Al4 Ca4 O14 Si2	P-42_1m		1.625051509							0.009341838																																		0.000150331
738	0.895093618	Cu1 Mg30 O32 Si1	P4/mmm																0.019267867																			0.002741864								0.029492483
103	0.895137251	Al8 O32 Si8 Sr4	C2/c		-3.30E-06																																									0.042040309
300	0.895353943	Ca8 Co8 O48 Si16	Pbca									0.005758378				1.40E-06																														0.002683932
1355	0.895848974	Li6 O24 Si6 V6	R3																																	8.68E-05										0.000845411
98	0.896253936	Al4 O20 Rb4 Si6	Fdd2		1.28E-06																																									0.00960106
902	0.896713252	Fe6 Li6 O24 Si6	R3																					0.010256984												8.22E-07										3.03E-05
1261	0.89692776	Li20 Ni2 O20 Si4	P1																																	6.70E-06									0.016191488	0.001202527
1602	0.8973947	Na4 O24 Si8 Y4	P2_1/c																																							1.15E-06				0.012698539
954	0.897948262	Fe1 Li1 O4 Si1	I-4																					0.004710602												5.22E-05										0.047093875
1421	0.898031356	Li1 O4 Si1 V1	I-4																																	1.37E-11										0.030807203
216	0.898112436	Be4 Na8 O16 Si4	P2_1/c					3.788210503																																		0.001524685				0.000126534
1156	0.898136084	Li4 Mn2 O12 Si4	C2/c																																	1.05E-07			0.003497061							0.003239243
468	0.89832574	Co1 Li6 O8 Si2	P-1													0.008653762																				4.00E-06										0.008668209
1479	0.898452904	Mg8 O96 Rb16 Si40	Pbca																																			11.67802912								6.97E-05
545	0.898493686	Co9 Li6 O24 Si6	P1													0.0064841																				0.000210858										0.002636443
882	0.898638051	Fe4 Li4 O16 Si4	Pna2_1																					0.006754876												2.93E-08										0.007846984
532	0.898812636	Co2 Li2 O8 Si2	P1													0.020918753																				0.000242794										0.013939285
976	0.898836252	Fe6 Li6 O24 Si6	R-3																					0.005604773												1.71E-07										0.001463819
1420	0.899069302	Li2 O8 Si2 V2	P3																																	0.005606765										0.000517431
194	0.899081324	Ba2 O14 Si4 Zn4	Cmc2_1				0.022354695																																							0.001115989
397	0.899117138	Ca12 O48 Si12 Sn8	Ia-3d									5.87E-05																																		0.000172606
1068	0.899803487	Hf1 Mg6 O8 Si1	P4/mmm																										0.041628043									0.024743623								0.114984051
231	0.899896833	Bi6 Li6 O20 Si4	Pc						0.004907201																											-3.55E-07										0.018350097
556	0.899904163	Co6 Li6 O24 Si6	P6_3													0.019124942																				3.81E-08										0.007990112
1643	0.900085316	O16 Pr8 Si4 Te4	P2_1/c																																											0.078980175			0.004683681
1372	0.900128714	Li12 O48 Si12 V12	Pna2_1																																	6.88E-06										0.00866738
414	0.900208607	Ca2 O12 Si4 W2	C2/c									1.059232899																																		1.78E-06
1117	0.900412254	K18 O42 Si12 Tb6	P6_3/mcm																															0.002141473												2.61E-07
798	0.900768123	Fe12 Li12 O48 Si12	P6_422																					0.007893749												0.038787269										2.24E-06
525	0.900936493	Co4 Li4 O16 Si4	Pmc2_1													0.016296732																				9.20E-08										0.013106492
625	0.901293907	Cr4 Li8 O16 Si4	P2_1/c														0.006068828																			-8.87E-06										0.00017892
1151	0.90181531	Li1 Mg30 O32 Si1	P4/mmm																																	0.05593134		0.000326414								0.008278472
675	0.901849681	Cs16 Li8 O60 Si24	P2_1/m															6.94E-05																		0.02629387										0.007726765
85	0.902118651	Al2 Na2 O16 Si6	P-1		0.025061745																																					0.296170512				0.009775236
1645	0.902318417	O28 Pr4 Si8 Y4	P2_1/c																																											9.12E-05			7.06E-05
281	0.902389859	C28 Co8 O28 Si2	C2/c								4.71E-06					0.000280565																														0.001231597
1553	0.902533424	Mn4 O18 Pb4 Si4	C222_1																																				0.004899514							5.01E-05		0.005837973
1644	0.902632008	O22 Pr4 Si4 V5	C2/m																																											2.67E-05			0.000682874
1473	0.902649501	Mg14 Ni1 O16 Si1	Pmmm																																			0.00177983							0.000660664	0.103836584
1064	0.903240601	H4 O10 Si2 Zn4	Imm2																									0.092930211																		0.002029466
453	0.903906272	Cl4 Nd12 O32 Si8	Pnma												2.36E-06																													0.006281575		1.91E-06
978	0.903932187	Fe5 Li5 O24 Si7	P1																					1.47E-06												0.828024679										0.053258716
496	0.904452989	Co4 Li4 O16 Si4	Pna2_1													0.006623903																				7.70E-05										0.006604579
694	0.904631282	Cu6 H12 O24 Si6	R-3																0.007988585									7.54E-05																		0.008616938
1580	0.90463227	Na8 O84 S24 Si4	P2_12_12_1																																							0.002447549				0.000328712
140	0.904659723	Ba8 Ca8 O32 Si8	P6_3mc				0.003041728					5.47E-06																																		5.35E-07
903	0.905059532	Fe4 Li4 O16 Si4	Pc																					0.005738449												2.09E-05										0.007647041
840	0.905170676	Fe2 Li2 O19 Si8	P1																					8.69E-05												0.539349698										0.001715927
357	0.905285411	Ca1 Mg30 O32 Si1	P4/mmm									2.06E-06																										0.005193578								0.028931548
1308	0.905351909	Li9 Ni5 O16 Si2	P-1																																	0.018526042									0.036549005	9.26E-05
538	0.905500889	Co1 Li1 O4 Si1	I-4													0.003472077																				4.89E-08										0.042417566
500	0.905505943	Co4 Li4 O16 Si4	Pc													0.005898369																				4.31E-07										0.01969234
458	0.905871839	Cl4 O32 Si8 Sm12	Pnma												1.85E-06																															0.011784406
1654	0.906261488	O28 S12 Si8 Tb16	I4_1/amd																																											0.002981953
1073	0.906315289	Ho6 K18 O42 Si12	P6_3/mcm																												0.000134989			0.028664881												0.000323835
789	0.906435037	Fe4 Li8 O60 Si24	Cmce																					-5.76E-10												0.151058961										0.15749379
586	0.906590744	Cr4 Li12 O60 Si24	Pnma														3.15E-06																			2.67E-07										0.008036963
1571	0.907127201	N6 O12 Si6 Y6	Cmcm																																						0.038306201					-3.24E-06
533	0.907202239	Co4 Li4 O16 Si4	Pna2_1													0.006168463																				1.72E-08										0.010191078
1419	0.907236126	Li6 O20 Si4 V4	Cmce																																	4.53E-07										0.011662548
448	0.907497996	Cl12 Eu10 O8 Si2	C2/c												0.000959318							0.004143378																								0.248900959
710	0.907505791	Cu4 Li8 O16 Si4	Pna2_1																0.00162145																	0.006202342										-1.63E-06
1399	0.907510124	Li3 O12 Si3 V3	P6_422																																	-1.47E-16										3.24E-05
762	0.907980546	Dy4 Na12 O60 Si24	Cmce																	0.003101121																						2.819467395				0.029699283
226	0.908252308	Be4 O14 Si2 Y4	P-42_1m					4.498288125																																						0.013647023
1663	0.908261309	O28 Se12 Si8 Sm16	I4_1/amd																																											0.000513436
433	0.908502395	Cd6 Na12 O36 Si12	Pmn2_1										0.002430422																													1.589322741				6.03E-05
289	0.908701127	C1 Mg30 O32 Si1	P4/mmm								0.030637178																											0.005038006								0.022834268
1106	0.909034755	K12 Nd4 O60 Si24	Pbam																															0.007965896										5.59E-05		0.006427952
1536	0.909598775	Mg12 O48 Si12 W8	Ia-3d																																			0.000513341								0.518429464
181	0.909612082	Ba4 Nd4 O26 Si8	P-1				0.002083115																																					1.25E-05		0.00091855
1362	0.909769065	Li12 O48 Si12 V12	P6_422																																	0.000498786										6.70E-06
306	0.910181175	Ca6 Cr4 O28 Si8	C2/c									0.029778475					0.031049236																													0.038485895
1070	0.910258619	Hf1 Mg30 O32 Si1	P4/mmm																										3.78E-06									0.005395735								0.108490785
1449	0.910331526	Mg14 Na1 O16 Si1	P4/mmm																																			0.000493599				0.029864637				0.033286682
243	0.910409239	Bi4 Li4 O16 Si4	P2_1/c						0.00024464																											5.684001672										0.017637157
262	0.910452991	Bi4 Li4 O32 Si12	C2/c						0.030385122																											4.288764494										3.12E-06
774	0.910578167	Eu4 N8 O8 Si8	P1																			0.001425362																			0.054264588					0.02031388
171	0.910622846	Ba16 Mn16 O72 Si16	Pbca				0.002530379																																0.132366688							8.378531846
1650	0.910679429	O18 Rb4 Si6 Ti2	P6_3/m																																											1.28E-06
1233	0.910955663	Li4 Mn4 O26 Si10	P-1																																	-2.192539951			4.95E-05							-1.87E-05
142	0.911161858	Ba4 Co2 O14 Si4	C2/c				3.28E-05									0.04047552																														0.001193725
341	0.911324081	Ca4 Mg2 O14 Si4	P-42_1m									1.67E-05																										3.67E-10								0.035008525
1346	0.911586586	Li12 O60 Si24 V4	Cmce																																	3.43E-08										0.006426801
1213	0.911804418	Li24 Mn4 O24 Si4	P2_13																																	0.000277219			0.19961302							0.030294402
857	0.911902522	Fe6 Li6 O24 Si6	R3c																					0.005758005												1.93E-08										0.033179719
291	0.912026941	Ca12 Cl8 O16 Si4	P2_1/c									0.00012448			0.018464527																															5.97E-14
471	0.91240725	Co6 Li6 O24 Si6	R3													0.009531694																				8.91E-05										2.57E-05
905	0.912537762	Fe4 Li4 O16 Si4	Pc																					0.006407138												4.39E-07										0.011041247
420	0.91263676	Ca4 O14 Si4 Zn2	P-42_1m									0.000949725																																		1.484911877
1061	0.912656991	H4 Ni3 O9 Si2	P31m																									0.023181405																	0.007825164	0.019573975
1144	0.912840249	Li1 Mg6 O8 Si1	P4/mmm																																	7.74E-14		0.009907646								0.221004731
212	0.912880277	Be4 Na10 O17 Si4	P-43m					8.721393939																																		0.039379002				0.007677894
1586	0.912911789	Na8 O24 Si6 Sn4	R-3c																																							5.07E-05				0.009206271
814	0.91329029	Fe4 Li8 O40 Si16	P2_12_12_1																					0.000150329												2.34E-06										0.017340049
1278	0.913402755	Li4 Ni2 O16 Si6	P2_1																																	1.18E-08									0.011570223	0.003358143
960	0.913440646	Fe2 Li2 O8 Si2	Cc																					0.00368088												2.62E-06										0.013214794
582	0.913636172	Cr2 Li4 O12 Si4	P1														0.00378688																			-1.01E-05										0.006138499
79	0.913918031	Al1 Mg30 O32 Si1	P4/mmm		-0.032964892																																	0.003996544								0.027726958
1179	0.914170432	Li4 Mn2 O12 Si4	Cc																																	4.36E-08			0.005555371							0.015579822
179	0.914535578	Ba2 Nb20 O38 Si2	P6_3				5.074793777																																				0.015987669			0.162957622
1028	0.91469027	Gd8 O16 Si4 Te4	Pbcm																							0.000105439																				0.049324222
232	0.914771593	Bi4 Li4 O56 Si24	Ibam						4.41E-05																											-1.32E-25										11.25215732
1040	0.914884169	H1 Mg16 O32 Si8	Pm																									2.30E-05										0.005086062								0.005134901
45	0.91488847	Al4 H8 O18 Si4	Cc		0.005181816																							1.74E-07																		0.016133229
1095	0.915317888	K1 Mg30 O32 Si1	P4/mmm																															0.006025269				0.000529256								0.041096687
386	0.915497081	Ca20 O48 S4 Si8	Pnma									0.001724968																																		0.196093138
1624	0.915724557	Nd4 O22 Si4 V5	C2/m																																									0.001088166		0.011602545
1250	0.916014273	Li4 Mn8 O26 Si8	P-1																																	1.52E-06			0.003221259							0.002621965
1113	0.916151659	K4 O18 Si6 Sn2	P6_3/m																															0.466266315												0.000158515
1037	0.916266428	H4 Mg3 O9 Si2	P31m																									1.90E-07										0.009574986								0.013698554
848	0.916270434	Fe4 Li4 O32 Si12	P2_12_12_1																					0.003966132												2.58E-06										0.035537761
1052	0.916287074	H72 Na8 O48 Si4	Ibca																									8.185332802														3.30E-06				0.007979016
1092	0.916370033	K1 Mg14 O16 Si1	Pmmm																															0.009546539				0.000220294								0.065229317
770	0.916403481	Er8 O16 Se4 Si4	Pbcm																		0.004266862																									0.024434289
1033	0.916517378	Ge16 O68 Rb56 Si24	P2_1/c																								4.66E-07																			0.000105648
558	0.916573534	Co2 Li2 O8 Si2	P1													0.003731712																				-0.004636033										0.025315145
191	0.916768456	Ba2 O20 Si6 Y4	P2_1/m				2.28E-05																																							-9.74E-07
176	0.91691253	Ba2 Na4 O12 Si4	P2_1				0.014283253																																			0.007348966				9.16E-06
123	0.916959439	B1 Mg14 O16 Si1	P4/mmm			0.028644018																																8.68E-05								0.028419885
1576	0.916980888	Na12 O32 P4 Si8	P2_1																																							1.056126614				6.77E-05	0.167057478
993	0.917018705	Fe1 Mg30 O32 Si1	P4/mmm																					0.010834825														0.003735537								0.010936466
869	0.91734373	Fe2 Li4 O12 Si4	P2_1																					0.01030931												0.00017186										0.000850773
305	0.917353235	Ca2 Cr4 O40 Si16	P-42_1c									4.24E-05					0.610864543																													0.015556882
1354	0.918189988	Li8 O60 Si24 V8	Cmce																																	3.582129426										4.60E-06
141	0.918380126	Ba10 Cl12 O8 Si2	C2/c				0.003736659								0.000770534																															0.04335542
523	0.918561111	Co2 Li2 O8 Si2	Cc													0.009863803																				3.76E-07										0.0121388
369	0.919073491	Ca6 Mo4 O28 Si8	C2/c									0.000163197																												0.102991842						0.086057905
1601	0.919142086	Na6 O36 Si12 Y6	C2/c																																							0.337801049				0.002387168
398	0.919939389	Ca12 O48 Si12 Sr12	Pna2_1									2.64E-07																																		0.000466828
682	0.920138597	Cs1 Mg30 O32 Si1	P4/mmm															3.60E-07																				0.000559674								0.063067735
1537	0.920193896	Mg14 O16 Si1 Y1	P4/mmm																																			0.000462924								0.043511849
899	0.920380021	Fe5 Li5 O24 Si7	P1																					2.04E-05												0.297199376										0.005557682
1157	0.920590879	Li8 Mn4 O16 Si4	P2_1/c																																	1.05E-06			0.003788749							0.001089884
821	0.920661196	Fe4 Li4 O56 Si24	Ibam																					1.36E-05												0.098872032										0.076967783
1542	0.920799932	Mg14 O16 Si1 Y1	Pmmm																																			0.004033886								0.0432869
680	0.920862212	Cs16 Mg8 O96 Si40	Pbca															0.002626591																				0.115231346								7.14E-07
1635	0.921770113	O26 P8 Rb4 Si2	P-1																																											9.87E-07	0.000237694
1398	0.921989985	Li4 O16 Si4 V4	P2_13																																	4.16E-08										0.002825191
440	0.922454379	Ce6 N6 O12 Si6	P-6c2											0.007450279																											1.48E-05					0.005245799
310	0.922553112	Ca2 Cu4 O40 Si16	P-42_1c									0.001495846							1.832587711																											0.000110332
1652	0.923080792	O28 S12 Si8 Sm16	I4_1/amd																																											5.66E-07
1670	0.923107338	O40 Si16 Sn4 Zn4	P4/ncc																																											0.005846856
1329	0.923251978	Li9 O16 Si2 Ti5	P-1																																	0.010313663										5.56E-05
676	0.92326025	Cs1 Mg6 O8 Si1	Pmmm															0.021361914																				0.00157418								0.001392002
513	0.923307629	Co8 Li8 O36 Si12	Pnma													0.006723203																				-0.000291289										0.005897511
1026	0.923750897	Gd4 Na4 O16 Si4	I4/m																							0.000253156																0.000535524				0.231381735
1427	0.923766202	Li4 O14 Si4 W2	P-1																																	-0.000506654										7.75E-05
125	0.924191362	B1 Mg6 O8 Si1	P4/mmm			5.00E-07																																0.003304303								0.017992906
734	0.924502507	Cu1 Mg14 O16 Si1	P4/mmm																-0.011791439																			0.000128949								0.072284632
1337	0.925208742	Li4 O22 Si8 V2	I4/m																																	1.48E-06										0.087816141
782	0.925221974	F4 O40 Si12 Y12	P2_1/c																				2.80E-06																							4.89E-05
953	0.925445478	Fe4 Li4 O16 Si4	Pna2_1																					0.01034687												-0.002281504										0.071577406
1311	0.925659099	Li20 O20 Pb2 Si4	C2/m																																	0.000760642										-7.41E-07		0.038771149
170	0.92592209	Ba1 Mg30 O32 Si1	P4/mmm				2.78E-06																															0.003973801								0.065418364
746	0.926020524	Cu4 Na8 O32 Si12	P2_1/c																0.000934429																							4.42E-05				0.002204897
752	0.926032054	Cu2 O14 Si4 Sr4	P-42_1m																0.006278598																											1.58E-06
883	0.926057942	Fe2 Li2 O6 Si1	C222																					0.000245846												-0.000193797										0.007815662
1228	0.926063505	Li12 Mn6 O36 Si12	Pmn2_1																																	1.23022536			0.054124149							4.17E-05
157	0.926325206	Ba4 H24 O32 Si8	P2_1/c				0.000158534																					5.941345358																		2.12E-05
521	0.926327121	Co3 Li3 O12 Si3	P6_422													0.001165624																				1.06E-12										0.016211472
1523	0.926438698	Mg14 O16 Si1 V1	P4/mmm																																			0.001468509								0.054132001
234	0.926577084	Bi6 Li6 O24 Si6	P6_3						0.011611902																											0.059493763										0.000817925
791	0.926713988	Fe8 Li8 O48 Si16	Pbca																					0.003991439												2.95E-06										0.013948266
721	0.926937037	Cu2 Li4 O12 Si4	P1																0.004784069																	-2.91E-07										0.001040266
1143	0.927325935	La4 O22 Si4 V5	C2/m																																0.000640733											0.016523342
1318	0.927799224	Li12 O60 Si24 Ti4	Pnma																																	0.001663053										0.009875071
1442	0.928113785	Mg30 Mn1 O32 Si1	P4/mmm																																			0.004205019	0.000162726							0.007239237
1276	0.928348804	Li12 Ni6 O36 Si12	Pmn2_1																																	9.556242358									0.000101089	0.016941337
519	0.928744808	Co4 Li8 O40 Si16	P2_12_12_1													0.000130569																				0.001278142										0.032866065
248	0.92918823	Bi8 Li16 O52 Si16	Pna2_1						0.000332121																											5.17211442										0.003549748
38	0.929288956	Al8 Cs8 O48 Si16	I4_1/acd		0.014375638													0.001442503																												6.72E-07
1498	0.929324519	Mg2 O14 Si4 Sr4	P-42_1m																																			0.030875504								0.025092877
133	0.929508665	B8 O80 Si16 Sm24	Pbca			1.096238625																																								1.40E-07
1313	0.929595388	Li14 O16 Rb2 Si4	C2/m																																	-8.50E-08										0.000161535
65	0.929711949	Al4 Li4 O16 Si4	Pna2_1		0.006223945																															1.91E-07										0.014798525
439	0.930176686	Ce2 K4 O30 Si12	C2/c											0.000945538																				-0.041036957												2.03E-07
145	0.930268696	Ba4 Cr4 O40 Si16	P4/ncc				0.010832295										0.151278492																													1.06E-05
1085	0.930416951	K24 Li8 O32 Si8	P2_1/c																															0.004398851		0.000842266										0.012647195
1597	0.930830752	Na18 O42 Si12 Tm6	P6_3																																							0.001260383				0.845106871
1371	0.930863985	Li16 O40 Si8 V8	P2_1/c																																	-4.89E-06										0.020901154
155	0.93095528	Ba4 Fe4 O40 Si16	P4/ncc				5.26E-05																	0.007929651																						2.11E-23
952	0.931188254	Fe4 Li4 O26 Si10	P-1																					0.001844433												1.39E-07										0.006237594
280	0.931275481	C4 Ca20 O44 Si8	P2_1/c								0.02245216	0.000332874																																		1.42E-05
97	0.931286163	Al4 O16 Rb4 Si4	Pna2_1		0.003185886																																									0.076654454
1428	0.932049883	Li4 O16 Si4 Y4	P2_1/c																																	1.371766241										0.005485968
288	0.932226713	C1 Mg30 O32 Si1	P4/mmm								0.004343434																											0.001569677								0.006524188
1338	0.932293641	Li4 O32 Si12 V4	P2_1/c																																	8.82E-08										0.007386767
1132	0.932558555	K4 O18 Si6 Zr2	P6_3/m																															0.512275169												9.84E-05
1698	0.932602708	O40 Si16 W4 Zn4	P4/ncc																																											0.00050475
460	0.932740909	Cl8 O12 Si4 Sr8	I4/m												1.65E-06																															0.027190512
416	0.932833399	Ca8 O48 Si16 W8	Pbca									1.22E-05																																		0.047689578
786	0.93295098	Fe4 Li4 O60 Si24	Cmce																					3.25E-05												-1.770805117										0.16680662
235	0.932982724	Bi4 Li4 O16 Si4	Pnma						0.00551104																											0.00148816										0.001205329
764	0.933351001	Dy8 O16 Se4 Si4	Pbcm																	5.39E-05																										0.031099986
1527	0.933581941	Mg4 O40 Si16 V4	P4/ncc																																			8.50E-06								0.010738823
1453	0.933812145	Mg8 Na8 O60 Si24	Cmce																																			0.128711197				1.492475518				0.00805835
239	0.933851702	Bi2 Li2 O12 Si4	C2/c						0.014671188																											-3.59E-05										0.028435236
1367	0.93399027	Li4 O60 Si24 V4	Cmce																																	0.081132852										0.073695966
1294	0.934033939	Li6 Ni2 O10 Si2	P-1																																	0.158460332									0.000214356	4.93E-05
61	0.934666488	Al12 Li12 O48 Si12	P6_422		0.003381233																															0.069839364										0.028253323
1445	0.935529509	Mg14 Mn1 O16 Si1	P4/mmm																																			0.001231118	0.005275482							0.031680433
403	0.935615626	Ca4 O20 Si4 Ti4	P-1									0.01036083																																		0.000125341
524	0.935786734	Co3 Li3 O12 Si3	P6_222													0.014624595																				0.781242476										0.000422076
1566	0.935870413	Mo4 O44 P12 Si4	R-3c																																					0.001801681						0.199749667	0.007567012
1141	0.936149607	La4 O30 Si4 Ti9	C2/m																																0.000258634											0.020775399
761	0.936315879	Dy6 K18 O42 Si12	P6_3/mcm																	7.46E-05														0.017185684												2.16E-12
299	0.936798754	Ca4 Co2 O14 Si4	P-42_1m									5.32E-06				0.002303382																														1.468125362
1493	0.936846718	Mg4 O40 Si16 Sn4	P4/ncc																																			3.410841696								5.94E-05
1532	0.937148138	Mg2 O12 Si4 W2	C2/c																																			0.001092718								3.74E-07
691	0.937633686	Cs6 O45 Si18 Zr3	C2/m															0.012099727																												4.16E-05
78	0.937828394	Al1 Mg14 O16 Si1	P4/mmm		0.001276181																																	0.00211239								0.055991264
203	0.937957254	Be4 Ho4 O14 Si2	P-42_1m					2.127539194																							0.02327316															0.006147693
1257	0.93820501	Li8 Ni4 O40 Si16	P2_12_12_1																																	0.000454231									0.000440789	0.060155397
1060	0.938273168	H24 Na4 O18 Si2	P2_1																									3.136320539														1.49E-05				0.033151612
217	0.938303506	Be8 Na16 O32 Si8	Pca2_1					1.931518154																																		0.009526266				2.40E-05
748	0.938400726	Cu1 O7 Rb4 Si2	P-1																1.35E-06																											0.134243135
1657	0.938518928	O24 S2 Si6 Yb10	P6_3/m																																											0.004410146
781	0.938661593	F8 Mn12 O16 Si4	Pnma																				0.261436073																0.001374869							0.003113892
153	0.938732101	Ba2 Fe2 O20 Si8	P4/nmm				0.011781398																	0.117896968																						0.014533759
180	0.938898461	Ba12 Nb28 O94 Si8	P6_3cm				0.000285923																																				0.087132499			1.92E-08
162	0.938993591	Ba9 Mg3 O24 Si6	P-3				0.008907805																															0.023861779								0.011141933
1431	0.939089535	Lu6 Na18 O42 Si12	P6_3/m																																		0.00092695					0.000113909				0.145533419
760	0.939515263	Dy12 F4 O40 Si12	P2_1/c																	0.003292549			0.000479523																							4.98E-06
1273	0.939635873	Li6 Ni2 O10 Si2	P-1																																	0.095728628									0.000425331	3.46E-05
1123	0.94003278	K18 O42 Si12 Tm6	P6_3/mcm																															0.022843048												0.032917338
1345	0.940272363	Li2 O15 Si6 V1	P-1																																	1.31E-08										0.023002738
595	0.940354195	Cr2 Li6 O10 Si2	P-1														0.001011396																			0.02973618										0.264705918
195	0.940713931	Ba6 O24 Si6 Zn6	P6_3				0.078153872																																							-0.002911038
218	0.940744347	Be4 Nd4 O14 Si2	P-42_1m					6.786351914																																				0.021816751		0.004933854
183	0.940823053	Ba2 O18 Si6 Sn2	P-6c2				0.188907822																																							6.74E-07
1641	0.940957229	O28 Pr16 S12 Si8	I4_1/amd																																											2.24E-08			0.02676578
858	0.941048242	Fe4 Li4 O40 Si16	P4/ncc																					9.20E-05												0.003447514										0.023498182
875	0.941076672	Fe12 Li6 O48 Si12	P6_422																					0.01207821												0.006420708										0.001525238
1672	0.941299919	O12 Si4 Sn2 Zn2	C2/c																																											0.011337285
1125	0.941445321	K4 O28 Si8 U4	P4/mbm																															0.018407258												0.002845952
853	0.941502102	Fe2 Li4 O16 Si6	P1																					0.005117659												1.89E-06										0.005993268
245	0.941524851	Bi4 Li4 O16 Si4	Pna2_1						0.00152818																											0.067032871										0.197698281
1444	0.94156294	Mg30 Mn1 O32 Si1	P4/mmm																																			0.002558232	0.003035653							0.034879518
633	0.941740965	Cr4 Li4 O26 Si10	P-1														0.001221573																			1.04E-08										0.005438311
1165	0.941748353	Li12 Mn4 O60 Si24	Pnma																																	9.98E-08			6.76E-05							0.006373319
1154	0.941931175	Li4 Mn4 O40 Si16	P4/ncc																																	-7.42E-07			0.002545827							8.93E-05
139	0.94198604	Ba2 Ca4 O18 Si6	P-1				0.014258635					0.000315813																																		0.000577447
1168	0.942136676	Li8 Mn4 O40 Si16	P2_1/c																																	-1.50E-05			7.28E-06							0.006661791
111	0.942352846	B6 Ba3 O16 Si2	P-1			3.66E-05	0.001680093																																							0.038425755
292	0.942353063	Ca8 Cl8 O12 Si4	I4									0.000565537			-5.77E-07																															0.009574539
44	0.942383656	Al4 H8 O18 Si4	Cc		9.18E-05																							-0.012295399																		0.034262633
213	0.942473508	Be8 Na8 O36 Si12	Pnma					1.72E-08																																		0.007795891				0.047441447
1535	0.942580683	Mg4 O40 Si16 W4	P4/ncc																																			0.36679554								0.930989994
259	0.943054545	Bi4 Li4 O16 Si4	Pc						0.004928531																											-6.78E-09										0.003799714
247	0.94310582	Bi2 Li2 O8 Si2	P31c						0.007016197																											-5.66E-08										0.006393302
1454	0.943225834	Mg14 Na1 O16 Si1	Pmmm																																			0.000172743				-6.53E-06				0.009980284
1284	0.943664777	Li3 Ni3 O8 Si1	P2/m																																	-2.68E-07									0.000762688	0.00419648
1658	0.943782473	O28 S12 Si8 Yb16	I4_1/amd																																											8.67E-07
951	0.944074717	Fe2 Li2 O20 Si8	Pnc2																					0.01650124												5.81E-05										0.022723797
186	0.944334387	Ba2 O18 Si6 Ti2	P-6c2				0.248533467																																							0.00441724
1618	0.944394177	Nb2 O23 Rb4 Si8	P-1																																								0.020669968			3.63E-07
174	0.944480857	Ba3 N4 O9 Si6	P3				0.009768278																																		0.381244539					6.54E-06
1512	0.944530592	Mg14 O16 Si1 Ti1	Pmmm																																			0.001567015								0.013047099
1664	0.944718838	O16 Se4 Si4 Tb8	Pbcm																																											0.025316736
206	0.94502216	Be4 K8 O40 Si16	P2_1/c					5.284929964																										7.62E-05												4.35E-05
520	0.945191286	Co4 Li4 O12 Si2	Cmce													0.004380019																				0.677899274										0.212816113
1574	0.945350109	Na12 Nd12 O48 Si12	Pna2_1																																							0.136614748		0.005146358		0.574747772
168	0.945764381	Ba6 Mg6 O24 Si6	P6_3				0.015797197																															0.000109612								0.095905026
807	0.946016127	Fe3 Li3 O12 Si3	P6_422																					0.005905741												0.001640699										0.007642296
116	0.946215162	B8 Ce24 O80 Si16	Pbca			3.325353128								0.000714224																																1.43E-06
8	0.946362021	Ag16 O8 S4 Si2	I4_1/amd	0.02184866																																										0.00387377
777	0.946576476	F6 Hg2 O4 Si1	P-1																				2.62E-12							0.00118259																0.082452863
66	0.946889529	Al3 Li3 O12 Si3	P6_222		0.000434454																															4.78E-08										0.084671987
1347	0.946929339	Li12 O60 Si24 V4	P1																																	1.76E-06										0.007595358
801	0.947015689	Fe12 Li12 O48 Si12	P6_422																					0.012768522												0.925113409										0.00239008
1050	0.947082811	H16 Mn8 O24 Si4	Pca2_1																									8.08E-05											0.006633096							0.010309271
450	0.947241859	Cl10 Gd6 O12 Si4	C2/m												0.000211664											1.01E-05																				0.925264398
778	0.947816333	F6 La6 O18 Si6	P-62c																				0.372077107												0.000213283											0.007432563
1324	0.947854063	Li2 O20 Si8 Ti2	Pnc2																																	-8.43E-06										0.040564822
767	0.94796361	Er6 K18 O42 Si12	P6_3/mcm																		0.000228614													0.016974985												-1.16E-08
268	0.948157281	Bi8 Mg12 O48 Si12	Ia-3d						0.064004799																													0.018303479								0.638005888
1516	0.948245728	Mg30 O32 Si1 Ti1	P4/mmm																																			0.002068276								0.016938009
188	0.948459128	Ba2 O16 Si4 U2	Cmcm				0.013821883																																							0.031177339
1203	0.948492659	Li4 Mn4 O16 Si4	P2_1																																	6.56E-07			0.000200706							0.004591862
1391	0.948610792	Li12 O36 Si12 V6	Pmn2_1																																	3.200990183										0.002327113
449	0.94897989	Cl8 Eu8 O12 Si4	I4/m												4.74E-06							0.006515144																								0.031323186
1637	0.949149748	O76 P20 Si4 V12	P6_3																																											0.133507036	0.001173103
445	0.949515454	Ce4 O18 Si2 Ti4	C2/m											0.0001827																																0.010171474
1140	0.949711131	La4 O30 Si4 Ti9	C2/m																																0.000219987											0.015583259
766	0.949896999	Er12 F4 O40 Si12	P2_1/c																		0.003504561		0.000342273																							2.32E-06
115	0.949917716	B3 Ce3 O15 Si3	P3_1			3.25E-06								0.008847393																																0.002730169
629	0.950009863	Cr4 Li4 O16 Si4	Pnma														0.009791186																			1.02E-06										0.010918864
1570	0.95013968	N8 O6 Si6 Y4	P-42_1m																																						0.002442491					0.062760531
1675	0.950321846	O22 Si4 Sr4 Ti5	C2/m																																											2.15E-05
1158	0.950666016	Li4 Mn6 O20 Si6	C2/c																																	0.000552043			0.001094235							0.015687742
1413	0.950921698	Li4 O26 Si10 V4	P-1																																	2.45E-08										0.008367317
666	0.951100123	Cr4 O40 Si16 Zn4	P4/ncc														0.062594408																													0.011849591
264	0.951245123	Bi18 Li2 O52 Si12	P-3						0.006489262																											26.55752341										0.006833389
483	0.951350167	Co4 Li8 O40 Si16	P2_1/m													0.002190429																				4.38E-08										0.006067784
75	0.951594328	Al1 Mg6 O8 Si1	P4/mmm		1.61E-07																																	0.002302207								0.032042752
939	0.951706629	Fe2 Li4 O30 Si12	Cc																					0.000507008												3.78E-08										0.007887521
637	0.951877194	Cr17 Li5 O32 Si2	P1														0.007484052																			0.000351302										0.011256884
1604	0.952036865	Na12 O60 Si24 Y4	Cmce																																							1.87793225				0.031656324
470	0.952633918	Co4 Li4 O16 Si4	Pc													0.003576417																				1.99E-07										0.00722108
365	0.952784512	Ca8 Mn8 O48 Si16	Pbca									1.09E-11																											3.78E-05							0.001576953
1145	0.953353714	Li1 Mg14 O16 Si1	P4/mmm																																	0.028342545		0.005025459								0.013244028
148	0.953461424	Ba8 Cu8 O48 Si16	I4_1/acd				4.68E-05												0.030775194																											7.560389779
172	0.953577625	Ba3 N2 O12 Si6	P-3				2.56E-05																																		0.115932859					0.041048084
1300	0.953628097	Li2 Ni2 O8 Si2	Imma																																	0.936181765									0.022379166	0.383711551
246	0.953647546	Bi6 Li6 O24 Si6	R-3						0.007912983																											1.25E-06										0.002715312
683	0.953882427	Cs8 Na8 O40 Si16	Pna2_1															0.000171706																								0.052813573				1.73E-05
1505	0.95393017	Mg30 O32 Si1 Sr1	P4/mmm																																			0.003129613								0.021642866
1298	0.953949564	Li8 Ni4 O40 Si16	P2_1/c																																	8.70E-06									0.000389981	0.009591936
119	0.953977059	B3 La3 O15 Si3	P3_121			3.14E-07																													0.007447952											0.001149869
258	0.954014897	Bi8 Li8 O32 Si8	Pca2_1						0.001552728																											0.000406885										0.019644273
136	0.954094364	Ba2 Be4 O14 Si4	Pmn2_1				0.007122941	0.084954866																																						0.05265723
1000	0.954217309	Fe4 Na8 O60 Si24	Cmce																					0.483692636																		-0.000349314				0.021835546
1642	0.954218507	O28 Pr16 Se12 Si8	I4_1/amd																																											5.08E-07			7.20E-05
1135	0.954402858	La12 Na12 O48 Si12	Pna2_1																																0.004378787							0.112567868				2.25E-07
1365	0.954423541	Li12 O36 Si12 V6	Pmn2_1																																	-8.863258929										4.90E-08
1567	0.9545435	Mo13 O28 Sb2 Si2	P1																																					0.009428084						2.22E-06
890	0.954658424	Fe3 Li3 O12 Si3	P6_422																					0.011140236												4.851334227										1.93E-14
63	0.954828247	Al3 Li3 O12 Si3	P6_422		0.006353729																															5.529834298										0.031226408
727	0.955024914	Cu2 Li14 O16 Si4	C2/m																0.000305891																	2.63108727										0.026860634
255	0.955546135	Bi4 Li4 O16 Si4	Pna2_1						0.008491454																											0.003211341										0.001665648
1074	0.955600783	Ho16 O28 S12 Si8	I4_1/amd																												0.019547977															5.81E-08
77	0.955758517	Al1 Mg14 O16 Si1	Pmmm		0.001962081																																	0.0025401								0.012872033
48	0.956204281	Al4 H8 O18 Si4	Cc		0.003622331																							1.12E-05																		0.006728576
673	0.956219916	Cs4 H4 O20 Si8	P2_1/m															0.002988269										3.86E-07																		0.000122224
307	0.956260031	Ca8 Cr8 O48 Si16	Pbca									-4.34E-21					0.00015674																													-1.54E-22
823	0.956345448	Fe6 Li12 O36 Si12	Pmn2_1																					2.94E-05												7.433119602										0.001254346
674	0.957024069	Cs4 Li4 O8 Si2	P-1															0.005177391																		6.59E-05										-2.56E-05
1142	0.95704641	La4 O18 Si2 Ti4	C2/m																																0.000296169											0.008456465
1105	0.957148565	K12 Nd4 O68 Si28	P-3																															8.21E-07										0.004713963		0.003075459
1107	0.957214639	K18 Nd6 O42 Si12	P6_3/mcm																															0.005582109										0.004134004		0.000119627
70	0.957269788	Al12 Li12 O48 Si12	P6_222		1.45E-09																															0.005296834										0.010973315
402	0.95730707	Ca6 O28 Si8 Ti4	C2/c									4.10E-06																																		6.02E-06
649	0.957313221	Cr1 Mg14 O16 Si1	P4/mmm														1.38E-07																					0.002635994								0.019699537
990	0.95732606	Fe4 Mg4 O40 Si16	P4/ncc																					0.013045886														2.76E-05								0.000126021
1598	0.957387136	Na16 O48 Si8 U8	I4_1/acd																																							0.081826505				5.21E-08
454	0.957391612	Cl2 Nd6 O16 Si4	C2/c												0.015169987																													0.000169686		3.08E-06
464	0.957407631	Cl4 O32 Si8 Yb12	Pnma												1.43E-06																															0.010544396
118	0.957506599	B4 K4 O24 Si8	P2_12_12_1			1.021819267																												1.08E-05												0.000809117
355	0.957531611	Ca1 Mg14 O16 Si1	Pmmm									2.66E-06																										0.003650374								0.009353719
652	0.957801303	Cr4 Mg4 O40 Si16	P4/ncc														0.012448204																					4.09E-06								0.000218961
1562	0.95810597	Mn4 O40 Si16 Zn4	P4/ncc																																				0.037781894							0.014533802
1694	0.958146438	O48 Si12 W12 Y8	Ia-3d																																											0.03880316
150	0.958185624	Ba4 Cu2 O14 Si4	P-42_1m				0.008081949												5.39E-07																											1.010393874
1076	0.958343593	Ho8 O16 Se4 Si4	Pbcm																												0.001918092															0.034557728
7	0.958419734	Ag12 O16 S2 Si2	I4_1/amd	0.001417954																																										2.10E-06
565	0.958568461	Co4 Mg4 O40 Si16	P4/ncc													0.016295785																						9.08E-05								0.000157277
1460	0.958573539	Mg14 Nb1 O16 Si1	P4/mmm																																			0.002754055					0.004955205			0.016515404
286	0.95858571	C1 Mg14 O16 Si1	Pmmm								0.010949063																											0.000593534								0.011259146
1541	0.958865452	Mg30 O32 Si1 Y1	P4/mmm																																			0.003930969								0.007896428
1204	0.958982357	Li2 Mn2 O8 Si2	Imma																																	0.0078407			9.51E-05							0.003972253
1667	0.959225106	O48 Si12 Sn12 Y8	Ia-3d																																											0.027688389
1111	0.959349964	K8 O40 Sb8 Si8	Pna2_1																															0.094884496												0.005262385
1620	0.95936929	Nd8 O16 Se4 Si4	Pbcm																																									0.000229145		2.10E-05
225	0.959384457	Be12 O48 Si12 W8	P2_1/c					6.964516672																																						0.001884541
39	0.959674281	Al4 Cs4 O16 Si4	Pnma		1.66E-06													0.000418634																												-1.25E-12
1623	0.96023348	Nd8 O16 Si4 Te4	Pbcm																																									0.005892102		3.92E-05
1377	0.960402565	Li4 O30 Si12 V2	P2_1																																	1.94E-07										0.012894544
241	0.960546202	Bi4 Li4 O32 Si12	Cc						0.000610629																											6.941410583										2.46E-06
1691	0.960733669	O40 Si16 V4 Zn4	P4/ncc																																											0.013115245
96	0.960753721	Al8 O36 Pb8 Si8	Pbcn		3.60E-07																																									0.078384876		0.011289068
547	0.961001445	Co4 Li8 O40 Si16	P2_1/c													0.001911674																				3.55E-07										0.005798996
1373	0.9610535	Li4 O30 Si12 V2	Imma																																	1.70E-08										0.015801582
1096	0.961121401	K1 Mg30 O32 Si1	P4/mmm																															3.11E-05				0.002629426								0.02006345
130	0.961257506	B6 Na6 O24 Si6	P6_3			2.95E-06																																				0.050492802				0.044870282
1182	0.961502975	Li7 Mn3 O12 Si2	C2/m																																	3.62E-05			0.000378928							0.00954106
1457	0.961701428	Mg30 Na1 O32 Si1	P4/mmm																																			0.005278058				0.032702626				0.000567648
732	0.961888965	Cu1 Mg6 O8 Si1	P4/mmm																0.014281194																			-1.25E-16								0.284612162
654	0.961940995	Cr1 Mg14 O16 Si1	Pmmm														7.26E-05																					0.002940036								0.001135039
1466	0.962021013	Mg14 Ni1 O16 Si1	P4/mmm																																			0.00582648							0.016995306	0.009888925
1651	0.962316681	O24 Rb4 Si8 U2	P-1																																											1.02E-07
1241	0.962329988	Li30 Mn6 O72 Si24	P1																																	2.56E-06			0.007419588							0.030022052
773	0.96249356	Eu4 Mg2 O14 Si4	P-42_1m																			0.005396724																0.004592526								2.02E-06
977	0.962634817	Fe12 Li12 O54 Si18	P3_2																					0.009336094												8.62E-07										0.000268124
612	0.962850937	Cr2 Li4 O30 Si12	Cm														1.45E-05																			0.005458698										0.006383126
553	0.962896243	Co12 Li12 O48 Si12	P6_422													0.002470431																				-6.41E-09										0.005716703
796	0.96292883	Fe1 Li2 O15 Si6	P-1																					0.000861665												-1.72E-07										0.007462793
1100	0.962953022	K6 Nb6 O26 Si4	P-62m																															0.000293716									3.48E-06			0.007731577
430	0.963231577	Cd1 Mg30 O32 Si1	P4/mmm										7.48E-05																									0.003464613								0.011051021
1126	0.963284488	K18 O42 Si12 Yb6	P6_3/mcm																															0.003918002												0.003986195
1015	0.963307584	Fe4 O40 Si16 Zn4	P4/ncc																					0.043175978																						0.0122193
32	0.963396296	Al4 Ca2 O20 Si6	P1		0.193799116							2.71E-06																																		0.04325694
102	0.963464331	Al4 O1 Si6 Sr10	Immm		0.001488498																																									-4.98E-08
737	0.963493585	Cu1 Mg14 O16 Si1	Pmmm																0.004255472																			0.002017895								0.005864176
160	0.963635256	Ba6 Li12 O24 Si6	P6_3cm				0.002607944																													6.99E-09										8.05E-06
1513	0.963741877	Mg4 O40 Si16 Ti4	P4/ncc																																			-5.99E-13								1.19E-05
185	0.963773227	Ba3 O23 Si4 Ta6	P-62m				3.47E-05																																							0.00652527
933	0.96405425	Fe2 Li2 O16 Si6	P-1																					0.000107194												0.007471971										0.000251905
616	0.964165284	Cr5 Li9 O16 Si2	P2/m														0.00023256																			0.002320893										0.250111866
151	0.964210761	Ba2 Cu2 O12 Si4	I-4m2				0.0071094												7.81E-08																											0.000196944
343	0.964332021	Ca4 Mg2 O14 Si4	P-42_1m									0.001221096																										1.17E-05								0.021507019
1210	0.964540211	Li3 Mn3 O8 Si1	P2/m																																	0.000642036			0.00300425							9.10E-05
124	0.964701066	B1 Mg14 O16 Si1	Pmmm			0.00061639																																0.001745826								0.007531003
214	0.965169258	Be6 Na12 O36 Si12	Fdd2					-8.37E-08																																		0.009868646				0.059644238
860	0.965278185	Fe2 Li4 O30 Si12	P2_1																					0.001001742												1.04E-06										0.030145634
569	0.965488471	Co1 Mg30 O32 Si1	P4/mmm													0.006966212																						0.004959095								0.005478217
253	0.965670528	Bi6 Li18 O42 Si12	P6_3						0.014899767																											3.550390627										5.59E-06
735	0.96608994	Cu4 Mg4 O40 Si16	P4/ncc																0.01869956																			0.004513445								0.002868348
372	0.96648048	Ca6 Na4 O32 Si12	P-1									1.95E-05																														0.000199448				0.002766061
1164	0.966546551	Li8 Mn4 O40 Si16	P2_12_12_1																																	8.94E-08			0.001500555							0.006670861
1333	0.966553844	Li2 O20 Si8 Ti2	P2/c																																	4.53E-09										0.002732991
1545	0.966705655	Mg30 O32 Si1 Zn1	P4/mmm																																			0.003885895								0.012248805
409	0.966842148	Ca6 O28 Si8 V4	C2/c									2.75E-07																																		0.001027643
947	0.966993443	Fe4 Li8 O40 Si16	P2_1/m																					0.000527516												7.38E-06										0.006940869
117	0.967073883	B8 Cs8 O48 Si16	I4_1/acd			1.156071938												0.005000096																												0.000245887
771	0.967272907	Eu10 F2 O24 Si6	P6_3/m																			0.01022182	9.988075331																							2.795912713
1209	0.967527842	Li4 Mn2 O12 Si4	P1																																	0.514097894			0.015002195							0.000438233
1025	0.967851082	Gd6 K18 O42 Si12	P6_3/mcm																							0.00079556								0.001529192												0.000971394
283	0.968403179	C36 H12 O12 Si12	P2_1/c								0.00619703																	-1.50E-05																		6.72E-05
974	0.96847407	Fe2 Li2 O20 Si8	P2/c																					0.003040493												5.25E-05										0.004869874
328	0.968866792	Ca16 H16 O40 Si8	Pbca									0.003234897																5.86E-06																		0.003848812
763	0.969640903	Dy16 O28 S12 Si8	I4_1/amd																	0.002937684																										-6.04E-05
613	0.969670397	Cr4 Li8 O40 Si16	P2_1/m														0.000803143																			8.80E-07										0.007616154
1136	0.969896149	La16 O28 S12 Si8	I4_1/amd																																0.020060285											0.001471574
228	0.97009196	Bi8 Ca12 O48 Si12	Ia-3d						0.009633152			1.55E-05																																		2.44E-06
263	0.970412042	Bi2 Li2 O16 Si6	P1						0.007539831																											0.007255156										0.005476601
64	0.970427127	Al6 Li6 O24 Si6	R3		0.020389092																															0.000299684										0.028032437
290	0.970507213	C2 O14 Si2 Y4	P-1								0.00333403																																			0.000298499
1376	0.970543493	Li4 O22 Si8 V2	C2/c																																	2.80E-09										0.006385419
969	0.971255451	Fe8 Li8 O60 Si24	Cmce																					0.131449342												0.061011732										9.63E-06
441	0.971487709	Ce16 O28 S12 Si8	I4_1/amd											0.010627432																																5.91E-07
818	0.97154293	Fe4 Li12 O60 Si24	P6/mcc																					0.029647026												2.454294431										0.002990524
1317	0.971558543	Li4 O20 Si4 Ta4	P2_1/c																																	0.000117382										0.002818825
1619	0.971774077	Nd16 O28 S12 Si8	I4_1/amd																																									0.025478128		0.005507969
1463	0.971931448	Mg30 Nb1 O32 Si1	P4/mmm																																			0.004541564					0.001935886			0.005189082
17	0.972118686	Al2 Ba1 O8 Si2	P-3		0.002357085		0.213289295																																							0.00218447
182	0.972300829	Ba9 O24 Sc2 Si6	R-3				0.092674227																																							0.006062409
689	0.972351878	Cs4 O30 Si12 Ti2	Cc															0.000144201																												0.041804513
1440	0.972502268	Mg4 Mn4 O40 Si16	P4/ncc																																			1.04E-06	0.022467111							0.012611801
211	0.972507539	Be8 Na16 O32 Si8	Pca2_1					0.000278893																																		0.040267072				0.001170936
251	0.972521124	Bi8 Li8 O32 Si8	P6_3						0.005450764																											0.000352812										0.063816651
1019	0.972735493	Ga6 Li6 O24 Si6	R3																						0.006928032											2.25E-08										0.01006189
1075	0.972880511	Ho8 O16 S4 Si4	Pbcm																												0.006987014															0.000182741
184	0.973202673	Ba3 O26 Si4 Ta6	P-62m				0.000129771																																							0.096352314
1649	0.973233351	O30 Rb4 Si12 Ti2	Cc																																											5.41E-05
1341	0.973275589	Li9 O16 Si2 V5	P-1																																	1.18E-09										0.003319287
1640	0.973963757	O32 Pb8 Si8 Zn8	Pna2_1																																											0.124811075		0.008956853
1101	0.974053636	K6 Nb6 O26 Si4	P-62c																															0.000812564									0.011981215			0.005672835
389	0.974106783	Ca12 O48 Sc8 Si12	Ia-3d									0.004240654																																		0.052551037
768	0.974203475	Er16 O28 S12 Si8	I4_1/amd																		0.012972138																									6.68E-05
537	0.974239863	Co2 Li3 O8 Si2	P1													0.000702129																				-9.70E-09										0.008182353
617	0.974662347	Cr3 Li7 O12 Si2	C2/m														0.001642285																			2.87E-08										0.043924243
20	0.975085725	Al8 Ca8 O28 Si4	P2_12_12_1		5.83E-06							0.000186187																																		0.028275007
260	0.975557855	Bi4 Li4 O16 Si4	Pbcn						0.002506678																											1.281715785										0.003125417
443	0.975588524	Ce16 O28 Se12 Si8	I4_1/amd											0.001683603																																0.026708766
442	0.975615947	Ce8 O16 Se4 Si4	Pbcm											0.000299152																																0.000472653
1621	0.975716745	Nd16 O28 Se12 Si8	I4_1/amd																																									0.001004795		0.032419616
312	0.975894945	Ca6 Cu4 O28 Si8	C2/c									0.360457154							5.02E-06																											0.000207908
1359	0.976107725	Li4 O20 Si6 V6	C2/c																																	3.28E-08										0.007080486
190	0.97619458	Ba4 O16 Si4 V2	P4bm				0.000135632																																							0.177041622
134	0.976441652	B8 O32 Si8 Sr4	Pnma			4.85E-05																																								0.006786122
1005	0.976452231	Fe4 O44 P12 Si4	R-3c																					0.000612235																						0.010959505	0.002366343
152	0.976534449	Ba2 Cu2 O12 Si4	I4/mmm				0.001021424												3.06E-05																											0.005427559
196	0.976651118	Ba4 O14 Si4 Zn2	C2/c				0.00056998																																							9.54E-07
1577	0.976690845	Na4 O56 Pr4 Si24	Ibam																																							1.79E-06				0.003015709			0.004972496
1062	0.976829688	H2 O10 Rb10 Si2	C2/m																									4.26E-05																		0.0056922
189	0.976962475	Ba2 O14 Si4 V2	I4/m				0.00012327																																							5.22E-07
611	0.976979461	Cr8 Li16 O32 Si8	Pca2_1														0.003882819																			1.47E-06										0.003133059
1342	0.97738749	Li2 O16 Si6 V2	P-1																																	-7.23E-06										0.000145774
1336	0.977666066	Li4 O16 Si4 Tm4	Pnma																																	1.30E-08										0.003912403
1008	0.977983853	Fe4 O16 Si2 Sn7	P-3m1																					0.003471773																						0.01492093
1302	0.978098322	Li4 Ni10 O60 Si24	P-62c																																	1.57E-15									0.009232599	0.014855347
173	0.97814746	Ba4 N8 O8 Si8	Pbcn				0.000887005																																		1.823103717					3.57E-15
329	0.978725847	Ca12 H12 O26 Si4	P3									0.003927148																1.38E-06																		0.002766403
1104	0.97927087	K4 Nb4 O28 Si8	P4bm																															0.000426396									0.000177376			0.217699651
390	0.979348373	Ca2 O10 Si2 Sn2	C2/c									-0.000852579																																		0.04845857
1034	0.97965424	H8 K8 O24 Si8	Cmce																									7.96E-08						0.004469137												0.004442729
772	0.980074009	Eu3 Li6 O12 Si3	P3_121																			0.006212817														0.000324732										0.013573788
1573	0.980109799	Na4 Nd4 O56 Si24	Ibam																																							0.005345538		0.000752307		-1.03E-07
1662	0.980466997	O16 Se4 Si4 Sm8	Pbcm																																											0.026927552
650	0.981034287	Cr1 Mg6 O8 Si1	P4/mmm														-0.000487724																					1.71E-05								0.32595251
237	0.981418155	Bi12 Li12 O48 Si12	P2_1/c						0.015713958																											8.777566044										8.72E-05
154	0.981531892	Ba2 Fe2 O20 Si8	P2_12_12				0.000245725																	0.100170825																						3.77E-12
688	0.981782949	Cs4 O30 Si12 Ti2	C2/c															0.006858125																												-5.69E-06
808	0.982031271	Fe12 Li12 O48 Si12	P2																					0.003775833												-6.64E-09										0.002132694
198	0.982400448	Be2 Ca4 O14 Si4	P-42_1m					-1.08E-08				0.00139404																																		0.007228691
387	0.982752507	Ca12 O48 Sb8 Si12	Ia-3d									0.000123299																																		0.052146064
404	0.982804489	Ca2 O6 Si1 Ti1	Fm-3m									0.006194069																																		0.006588374
1097	0.983031698	K8 Na4 O30 Si12	C2/c																															3.39E-05								1.58E-06				0.000179878
249	0.983228762	Bi6 Li2 O14 Si2	P6_3						0.005182844																											1.83E-05										0.002395452
256	0.983354024	Bi12 Li12 O48 Si12	Pna2_1						0.002056955																											0.000670562										0.002853574
870	0.983555673	Fe7 Li7 O16 Si1	C222																					0.001462536												1.15E-05										0.01189865
1673	0.983604431	O26 Si4 Sr3 Ta6	P-62m																																											3.09E-06
461	0.983893404	Cl10 O12 Si4 Tb6	C2/m												0.000176728																															0.663894431
528	0.984153287	Co8 Li8 O36 Si12	Pnma													0.005343367																				1.26E-07										0.002071794
1147	0.984162177	Li1 Mg14 O16 Si1	Pmmm																																	0.001807317		0.001466378								0.002909024
452	0.984256801	Cl2 La6 O16 Si4	C2/c												0.000524354																				0.002506691											0.065946221
457	0.98434328	Cl2 O16 Pr6 Si4	C2/c												0.003403461																															-0.001419077			0.003390808
1212	0.984357422	Li4 Mn2 O22 Si8	C2/c																																	5.08E-07			0.004210975							0.006507712
865	0.985127565	Fe6 Li12 O36 Si12	Pmn2_1																					0.095526487												3.735944267										2.26E-05
254	0.985291247	Bi8 Li8 O32 Si8	Pna2_1						0.003611672																											0.002915425										0.305747121
107	0.985435128	Al4 O16 Si4 Tl4	P2_1/c		0.000432141																																									0.268042218
776	0.98554142	F12 H20 O8 Si2	P2_1/c																				0.006039294					5.90E-05																		0.004004585
1426	0.985583059	Li6 O10 Si2 V2	P-1																																	9.42E-06										0.005550894
135	0.986211028	Ba1 Be1 O4 Si1	Cm				0.001541586	0.004725658																																						0.033295517
880	0.986309462	Fe2 Li2 O8 Si2	P1																					0.002025874												9.61E-05										-6.22E-05
685	0.986823569	Cs6 Ni1 O8 Si2	P-1															0.004849535																											0.023982969	0.086257809
110	0.986834632	B8 Ba4 O32 Si8	Pnma			6.49E-07	0.002630807																																							0.001147031
333	0.986842406	Ca6 K4 O20 Si6	C2/c									0.096343757																						-1.41E-05												0.472843399
1655	0.987021972	O28 S12 Si8 Tm16	I4_1/amd																																											-0.000613988
205	0.987039831	Be4 K4 O30 Si12	Cmc2_1					0.004530982																										-7.18E-06												0.001537501
624	0.98715032	Cr2 Li6 O10 Si2	P-1														0.001409793																			1.60E-05										0.001038911
178	0.987715586	Ba3 Nb6 O26 Si4	P-62m				0.00264434																																				0.004134879			0.084238251
1260	0.987733589	Li8 Ni8 O60 Si24	Cmce																																	1.675386464									0.001010839	0.000354276
187	0.987837442	Ba4 O16 Si4 Ti2	P4bm				0.005225811																																							0.217708228
1656	0.987872857	O28 S12 Si8 Y16	I4_1/amd																																											7.39E-09
622	0.987952537	Cr3 Li3 O8 Si1	P2/m														0.000548808																			3.14E-06										0.000238166
929	0.988102943	Fe2 Li20 O20 Si4	P1																					0.000118798												0.007295152										-7.12E-06
1027	0.988281729	Gd16 O28 Se12 Si8	I4_1/amd																							0.014186362																				4.91E-06
917	0.988438062	Fe3 Li7 O12 Si2	C2/m																					0.003215106												-8.40E-05										0.020847948
1279	0.988557199	Li2 Ni2 O20 Si8	P2/c																																	1.74E-05									0.00173886	0.009651263
167	0.989492013	Ba4 Mg2 O14 Si4	P-42_1m				0.000999731																															0.000305711								0.280976738
207	0.989920338	Be2 Li4 O8 Si2	C222_1					-1.08E-07																												2.90E-05										0.00045637
769	0.989920958	Er8 O16 S4 Si4	Cmce																		0.006524872																									6.88E-07
1079	0.99004433	In4 K8 O42 Si16	P2_1/c																														0.004494638	9.84E-07												0.001608191
1110	0.990242287	K8 O84 S24 Si4	P2_1/c																															2.39E-05												0.000262252
626	0.990577019	Cr2 Li4 O22 Si8	C2/c														0.003674598																			1.55E-08										0.00840205
465	0.990901206	Co2 Cs4 O8 Si2	Cmc2_1													0.002620386		0.003310487																												7.51E-06
210	0.990930239	Be12 Mo8 O48 Si12	P2_1/c					-3.14E-06																																3.97E-05						9.03E-06
1146	0.990930411	Li1 Mg6 O8 Si1	P4/mmm																																	-0.000240032		0.002131715								9.80E-07
1390	0.990958319	Li2 O16 Si4 V4	P2_1																																	3.60E-06										0.003320357
204	0.991213462	Be8 K8 O36 Si12	P2_1/c					0.009122432																										0.00061063												-5.10E-06
363	0.991218123	Ca6 Mn4 O28 Si8	C2/c									-0.01164621																											0.993575573							3.07E-08
1116	0.991320753	K6 O26 Si4 Ta6	P-62m																															0.000158549												0.179260382
1138	0.991927735	La16 O28 Se12 Si8	I4_1/amd																																0.000300685											0.027694941
1093	0.992400963	K16 Mg8 O96 Si40	P2_1/c																															1.97E-05				1.90E-09								0.010889795
67	0.992500636	Al2 Li2 O20 Si8	P2/c		0.000758552																															6.24E-07										0.004833733
653	0.992628371	Cr2 Mg2 O10 Si2	P1														0.004715892																					0.022276458								0.091634208
424	0.992844639	Ca12 O36 Si8 Zr4	P2_1/c									0.116939354																																		0.006144289
122	0.992948393	B8 Li8 O48 Si16	P2_1			4.64E-05																														0.047294237										0.000677003
193	0.992986459	Ba9 O24 Si6 Y2	R-3				0.002513288																																							0.434469199
274	0.993386274	Bi13 O28 Sb2 Si2	P1						0.004068161																																					1.17E-05
898	0.993564099	Fe4 Li4 O32 Si12	C2/c																					0.004046598												2.23E-07										0.005504383
166	0.993661471	Ba4 Mg8 O28 Si8	C2/c				-0.000132999																															-0.00043165								0.391626612
1081	0.993737547	In4 Li4 O16 Si4	Pnma																														0.004016622			-0.014295683										-0.000147864
236	0.994240819	Bi4 Li4 O16 Si4	Pnma						0.006587074																											0.331511114										0.040595594
1244	0.994329332	Li8 Mn8 O60 Si24	Cmce																																	3.11E-05			0.030710549							0.006440608
581	0.99467187	Cr4 Li4 O12 Si2	P1														0.003483268																			1.11E-06										0.006479411
780	0.994686688	F8 Mg12 O16 Si4	Pnma																				2.03E-05															0.097331357								0.144230233
156	0.995299743	Ba4 Ga8 O32 Si8	C2/c				0.01204572																		0.01114011																					0.005872053
1198	0.99544744	Li12 Mn6 O36 Si12	Pmn2_1																																	2.48E-05			0.002375133							0.000686236
1626	0.9959838	Ni2 O16 Rb10 Si4	C2/c																																										0.002328397	0.015156163
1115	0.996101336	K8 O18 Si6 Sr2	Ama2																															0.000328188												0.006289236
1016	0.996203127	Fe2 O10 Si2 Zn2	P1																					0.000216527																						-0.005039431
819	0.996494136	Fe12 Li6 O48 Si12	P2																					0.000568646												0.103554345										-1.18E-07
230	0.996671055	Bi4 Li4 O16 Si4	P2_1/c						0.002608597																											0.000674107										0.099719011
233	0.996869723	Bi4 Li12 O28 Si8	Pnma						0.008313718																											4.99E-07										0.02813173
592	0.996879806	Cr8 Li8 O60 Si24	Cmce														0.006970409																			0.000147029										0.007720152
393	0.996974945	Ca2 O10 Si2 Sn2	P-1									-0.01551976																																		-5.94E-07
49	0.99713946	Al8 H12 O48 Si12	P2_1		-1.53E-15																							4.39E-12																		0.067429239
817	0.997185485	Fe4 Li4 O24 Si8	C222_1																					0.018219725												17.32238585										0.000134092
873	0.997210182	Fe3 Li3 O8 Si1	P2/m																					0.00197087												4.91E-07										0.011668937
240	0.997282401	Bi4 Li4 O16 Si4	Pna2_1						0.001955793																											0.000120011										0.001967267
447	0.997444741	Cl10 Dy6 O12 Si4	C2/m												0.000980647					0.002824631																										0.081630265
252	0.997482222	Bi12 Li12 O48 Si12	Pna2_1						0.005096857																											0.004770342										0.064627812
895	0.997488887	Fe5 Li5 O24 Si7	P1																					0.004095269												1.51E-08										0.015771181
481	0.997532689	Co4 Li4 O16 Si4	P2_12_12_1													7.82E-12																				0.006315834										0.019604098
177	0.997934013	Ba12 Na4 O30 Si8	P2_1/c				0.000375351																																			-9.46E-05				6.52E-06
219	0.997965558	Be12 Ni8 O48 Si12	P1					2.36E-05																																					1.18E-06	0.036886797
1137	0.998416953	La8 O16 Se4 Si4	Pbcm																																0.014878212											0.000127522
784	0.998591671	Fe5 Li9 O16 Si2	P2/m																					0.003515822												1.97E-07										0.019182678
672	0.998899529	Cs4 H4 O28 Si12	P2_12_12_1															0.013721855										0.001092127																		0.018515584
221	0.998941728	Be12 O48 Sb8 Si12	P2_1/c					1.64E-09																																						0.027735881
432	0.999185492	Cd6 Na4 O20 Si6	C2/c										0.014937684																													0.004212993				0.009264271
1592	0.999296812	Na8 O20 Si4 Ti4	Pmc2_1																																							1.09E-08				0.006886376
668	0.999364738	Cs4 Cu1 O7 Si2	P-1															0.007361531	0.117151354																											6.46E-07
1518	0.999387303	Mg6 O8 Si1 V1	P4/mmm																																			7.27E-08								-187.5775396
384	0.999612181	Ca4 O18 Rb4 Si6	Pc									0.000239232																																		0.235192964
112	0.999667275	B8 Ca4 O32 Si8	Pnma			136.5176593						0.014396158																																		2.32E-13
690	0.999693975	Cs16 O64 Si16 U8	Ibca															0.014716467																												1.32E-07
699	0.999861983	Cu8 Li8 O60 Si24	Cmce																14.11425379																	736.7589243										-2.24E-17
1458	0.999874428	Mg6 Nb1 O8 Si1	P4/mmm																																			2.20E-11					-6.99E-08			1.265480481
197	0.999895971	Be12 Bi8 O48 Si12	P2_1/c					0.000173342	0.008102317																																					0.000226871
376	0.999962412	Ca2 Na2 O8 Si2	C222_1									0.142796725																														0.000189786				0.455675483
1087	0.999975547	K12 Lu4 O36 Si12	Pmn2_1																															-2.15E-05			-5.59E-06									0.807734887
775	0.999996514	F12 H28 O8 Si2	P2_1/c																				7.34E-20					4.49E-18																		-1.24E-25
670	0.999999479	Cs4 Fe4 O16 Si4	Pna2_1															1.69E-22						3.14E-07																						-338.8586797
356	1	Ca1 Mg30 O32 Si1	P4/mmm									4.01E-05																										-0.000168512								0.016766007
242	1	Bi6 Li6 O24 Si6	R3						0.011419122																											4.81E-05										0.03427106
261	1	Bi9 Li1 O26 Si6	P3						0.015331277																											4.44E-23										0.088207202
1634	1	Ni2 O10 Si2 Zn2	P1																																										-4.18E-14	0.033110877
337	1	Ca8 Li4 O26 Si8	P-1
327	1	Ca12 H4 O26 Si6	P-1									0.14561143																2.11E-19																		0.160608778
295	1	Ca3 Co2 O14 Si4	Cm									2.38E-14				0.000282259																														0.019294383
373	1	Ca6 Na4 O20 Si6	C2/c									3.51E-22																														1.53E-13				0.002575626
276	1	Bi8 O48 Si12 Zn12	Ia-3d						0.024354774																																					0.655341861
1679	1	O21 Si6 Sr7 Zr1	P-1
1665	1	O16 Si4 Sm8 Te4	Pbcm																																											2.85E-12
383	1	Ca4 O18 Pb2 Si6	P-1
1608	1	Na6 O24 Si6 Zn9	P1																																							-41.61334723				0.002050247
1045	1	H2 Mg1 O4 Si1	Pm																									11.67035403										2.07E-05								-0.012967734
1565	1	Mo2 O23 P4 Si4	P-1																																					1.11E-05						0.122123631	-0.002109876
842	1	Fe4 Li8 O16 Si4	P1																					0.006210084												2.84E-21										0.012209204
836	1	Fe4 Li4 O16 Si4	Pna2_1																					0.006703869												1.24E-20										0.047359925
824	1	Fe2 Li4 O8 Si2	Pmn2_1																					0.72386429												9.20E-26										3.42E-22
812	1	Fe2 Li4 O20 Si8	P-1
811	1	Fe8 Li16 O52 Si16	Pna2_1																					0.001233205												1.77E-13										0.016171511
809	1	Fe4 Li6 O16 Si4	P2_1																					0.007819136												8.99E-13										9.64E-14
800	1	Fe8 Li4 O28 Si8	P2_1/c																					0.007435511												1.67E-12										0.023084795
794	1	Fe2 Li2 O16 Si6	P-1																					-0.002642492												0.219090439										-3.08E-05
792	1	Fe4 Li12 O60 Si24	Pnma																					0.002691953												-3.69E-22										0.022682733
785	1	Fe5 Li2 O16 Si5	P1																					0.005843935												2.48E-21										-0.00194819
845	1	Fe4 Li8 O16 Si4	Pc																					-0.001585677												1.73E-13										0.000609004
158	1	Ba2 K8 O18 Si6	Ama2				2.479369592																											0.012755533												3.723589796
1264	1	Li8 Ni4 O16 Si4	P2_12_12_1																																	2.24E-15									0.032106466	0.001112558
765	1	Er8 F4 O22 Si6	P-1
1269	1	Li4 Ni2 O8 Si2	P1																																	-1.63E-23									-9.48E-13	-0.001172691
1270	1	Li7 Ni3 O12 Si2	C2/m																																	0.018371532									0.012304406	0.315337876
1287	1	Li8 Ni4 O32 Si12	P4_332																																	-3.52E-06									0.008167466	3.50E-07
1292	1	Li8 Ni2 O18 Si6	C2																																	6.87E-13									0.027871628	0.021838874
1296	1	Li4 Ni6 O32 Si12	P-1																																	10									-0.004559869	0.055509301
724	1	Cu2 Li2 O19 Si8	P1
717	1	Cu1 Li2 O4 Si1	I-42m																0.023963636																	-4.16E-24										0.0114582
74	1	Al8 Mg4 O36 Si10	P1
1251	1	Li9 Mn5 O16 Si2	P-1
1197	1	Li8 Mn4 O16 Si4	P2_1																																	2.83E-21			0.018363017							0.004663527
866	1	Fe4 Li8 O16 Si4	Pnma																					0.016084026												3.12E-23										0.000226516
867	1	Fe2 Li4 O7 Si1	P-1
1046	1	H2 Mg1 O4 Si1	P2/m																									1.50E-20										0.00179842								0.114971777
1038	1	H1 Mg16 O32 Si8	P1
1059	1	H12 Na4 O24 Si8	P1																									0.000138751														-0.003913784				7.28E-05
1072	1	Ho4 K12 O36 Si12	Pmn2_1																												0.00399603			4.77E-15												0.036135767
1007	1	Fe2 O9 Sb1 Si2	Cm																					0.000869611																						0.017108258
1001	1	Fe10 Na9 O60 Si20	P1
1099	1	K12 Na12 O60 Si24	P2_1/c																															0.00011416								0.013636049				2.97E-13
958	1	Fe6 Li6 O24 Si6	P6_3																					0.024590788												8.40E-21										0.003399101
1124	1	K6 O26 Si4 U6	P-62c																															7.917024009												4.821851357
1129	1	K8 O40 Si16 Zn4	P2_12_12_1																															1.178784426												0.000417356
1139	1	La4 O22 Si4 Ti5	C2/m																																0.000751896											-0.016435851
1148	1	Li8 Mg4 O16 Si4	P2_1/c																																	1.00E-13		8.08E-05								0.002852767
1149	1	Li4 Mg4 O22 Si8	P-1
1153	1	Li4 Mn2 O8 Si2	C222_1																																	4.80E-13			0.008057561							0.00012163
109	1	Al8 O48 Si12 W12	Ia-3d		3.61E-14																																									0.625626059
901	1	Fe4 Li4 O16 Si4	Pna2_1																					0.035211477												8.13E-22										0.12742856
900	1	Fe2 Li6 O10 Si2	P-1
889	1	Fe2 Li2 O8 Si2	R-3																					9.00E-15												1.00E-11										-1.15E-22
1175	1	Li6 Mn4 O16 Si4	P2_1																																	-8.60E-21			0.0058824							0.010563469
1177	1	Li15 Mn15 O32 Si1	P1
874	1	Fe2 Li6 O10 Si2	P-1
1184	1	Li4 Mn4 O20 Si6	Cc																																	-1.30E-25			0.000452416							0.028177588
149	1	Ba4 Cu2 O14 Si4	C2/c				0.000606387												4.48E-06																											0.000259369
175	1	Ba1 N8 O1 Si6	Imm2				-0.034851804																																		-0.006990185					1.645684596
695	1	Cu4 K8 O40 Si16	P2_1/m																0.036124874															0.038361081												1.804996226
1328	1	Li7 O12 Si2 Ti3	C2/m																																	-4.34E-27										0.363595846
1330	1	Li5 O8 Si2 Ti1	C2																																	2.59E-07										0.001885885
1480	1	Mg8 O96 Rb16 Si40	Pbca																																			-1.69E-22								0.035073709
1485	1	Mg12 O48 Sb8 Si12	Ia-3d																																			0.112727451								0.027147577
510	1	Co4 Li8 O16 Si4	P2_1/c													7.10E-18																				-9.61E-11										1.10E-10
1490	1	Mg6 O8 Si1 Sn1	P4/mmm																																			0.056202193								0.316103998
1492	1	Mg14 O16 Si1 Sn1	Pmmm																																			4.81E-14								0.221186431
493	1	Co2 Li4 O8 Si2	C222_1													0.034297087																				1.69E-14										0.000663628
1496	1	Mg30 O32 Si1 Sn1	P4/mmm																																			-0.001132944								0.1207817
477	1	Co2 Li2 O8 Si2	P2_1													0.010537955																				2.53E-14										0.023880186
1503	1	Mg4 O32 Si8 Sr12	P2_1/c																																			1.78E-12								0.417613358
466	1	Co8 K16 O32 Si8	Pca2_1													0.000573984																		0.012083488												3.84E-15
1510	1	Mg14 O16 Si1 Ti1	P4/mmm																																			0.00436767								0.075323254
463	1	Cl4 O32 Si8 Y12	Pnma												-1.28E-23																															0.034268214
462	1	Cl10 O12 Si4 Y6	C2/m												-6.94E-26																															6.97E-26
1525	1	Mg14 O16 Si1 V1	Pmmm																																			1.15E-22								3.40E-06
455	1	Cl16 O16 Pb16 Si4	P2_1/c												1.72E-13																															5.471400758		0.011968406
444	1	Ce8 O16 Si4 Te4	Pbcm											-4.09E-13																																263.3523356
1543	1	Mg6 O8 Si1 Zn1	P4/mmm																																			0.005021415								0.318465261
434	1	Cd4 Na8 O20 Si6	C2/c										0.002541272																													5.30E-15				0.038516048
1551	1	Mn4 O28 P8 Si2	Cc																																				1.39E-14							0.242094119	-0.005814796
1552	1	Mn2 O42 Pb16 Si12	R-3c																																				1.52E-14							5.00E-15		6.93E-06
427	1	Cd1 Mg6 O8 Si1	P4/mmm										0.002276939																									0.022384867								0.076574739
33	1	Al4 Cd2 O48 Si20	P1
23	1	Al16 Ca8 O64 Si16	P-1		0.018524232							0.000760019																																		-3.66E-06
517	1	Co2 Li4 O8 Si2	P1													0.002764185																				-0.000708224										-8.96E-06
394	1	Ca8 O48 Si16 Sn8	Pbca									8.61E-13																																		0.239129387
1470	1	Mg4 Ni4 O40 Si16	P4/ncc																																			1.80E-14							-0.023701487	2.91E-16
1456	1	Mg30 Na1 O32 Si1	P4/mmm																																			-0.000409974				-0.000276088				0.01908914
69	1	Al4 Li12 O20 Si4	Pna2_1		0.022124514																															-1.53E-23										0.004242331
684	1	Cs4 Nb2 O23 Si8	P-1															-0.001785162																									-0.00080479			-0.00025261
1344	1	Li2 O16 Si7 V1	P1
671	1	Cs4 H4 O8 Si2	P-1
1360	1	Li4 O30 Si12 V2	Cc																																	-2.82E-13										0.063422656
1379	1	Li6 O12 Si3 V3	P1																																	1.39E-22										0.049239316
642	1	Cr15 Li15 O32 Si1	P1
640	1	Cr2 Li4 O22 Si8	I4/m														-2.39E-05																			0.009269469										0.21241118
1389	1	Li9 O32 Si10 V5	C2																																	4.32E-13										-3.45E-14
631	1	Cr2 Li2 O8 Si2	Imma														0.002895248																			6.47E-13										0.008783253
1402	1	Li12 O54 Si18 V12	P3_2																																	0.117080849										0.037909913
1403	1	Li12 O20 Si4 V4	Pna2_1																																	-3.52E-23										0.003533988
1407	1	Li2 O8 Si2 V2	Imma																																	1.70E-13										7.40E-05
58	1	Al2 K2 O16 Si6	P-1
1414	1	Li2 O16 Si4 V4	P1																																	4.55E-12										0.084371677
1417	1	Li4 O10 Si1 V3	P1																																	-3.01E-21										0.027587235
609	1	Cr10 Li4 O60 Si24	P1														0.007395711																			3.48E-06										0.007740003
589	1	Cr8 Li16 O40 Si8	P2_1/c														0.009068536																			2.00E-13										0.323408245
56	1	Al8 K8 O48 Si16	I4_1/a		0.015794244																													9.37E-09												2.30E-06
202	1	Be8 H4 O18 Si4	Cmc2_1					6.25E-14																				1025.046619																		0.001026877
567	1	Co1 Mg14 O16 Si1	Pmmm													3.61E-12																						0.002896249								0.149460926
562	1	Co1 Mg14 O16 Si1	P4/mmm													0.000458896																						-2.91E-06								-5.64E-05
560	1	Co4 Mg6 O28 Si8	C2/c													0.011013752																						2.41E-12								0.022039919
542	1	Co4 Li6 O16 Si4	Pc													-0.001335463																				1.19E-21										0.006662297
257	1	Bi12 Li4 O36 Si8	P2_1/c						0.173569259																											1.17E-25										1.26E-12
[truncated: 40 more columns]
