# Supplementary material for: Structure-mining: screening structure models by automated fitting to the atomic pair distribution function over large numbers of models
Source: Acta Crystallogr A Found Adv. 2020 Apr 28;76(Pt 3):395–409. doi: 10.1107/S2053273320002028 (PMC7233026; doi:10.1107/S2053273320002028)
Supplement: Supplementary file 1 [file a-76-00395-sup1.zip › SI/Ti4O7_heuristic2_COD.csv]

	rw	formula	space_group	O_Uiso_r	Ti_Uiso_r	a_i	a_r	alpha_i	alpha_r	b_i	b_r	beta_i	beta_r	c_i	c_r	gamma_i	gamma_r	db_id	ref
20	0.16815940557328518	O28 Ti16	P-1	0.007599403487241782	0.005057100550788392	5.6	5.582585036677041	95.05	94.87489843531152	7.133	7.123721267751076	95.17	95.26316429787227	12.466	12.492079525049542	108.71	108.63968655515538	1527759	@article{cif-reference-0, author = "Marezio, M. and Dernier, P.D.", title = " The Crystal Structure of Ti4 O7, a Member of the Homologous Series Tin O(2n-1)", journal = "Journal of Solid State Chemistry", volume = "3", year = "1971", pages = "340--348" }
1	0.16884796272054206	O28 Ti16	P-1	0.010422249656446864	0.004956375499404359	5.5943	5.584593516500683	64.08952364	64.03534696063919	6.91317411	6.92244249476563	70.977	71.34701674069514	7.1297	7.1233031062974215	75.31777234	75.56162944131012	1008049	@article{cif-reference-0, author = "Hodeau, J L and Marezio, M", title = " Structural aspects of the metal-insulator transition in (Ti\textasciitilde 0.9975\textasciitilde\ V\textasciitilde 0.0025\textasciitilde )\textasciitilde 4\textasciitilde\ O\textasciitilde 7\textasciitilde", journal = "Journal of Solid State Chemistry", volume = "29", year = "1979", pages = "47--62" }
21	0.17033079512487093	O28 Ti16	P-1	0.010375682215232008	0.004958691755676632	5.59	5.584898967196414	64.11697603	64.03699279121768	6.91069498	6.922578208676219	71.11	71.33883890572548	7.128	7.123476546668152	75.46211999	75.56178840498204	1528719	@article{cif-reference-0, author = "Marezio, M. and McWhan, D.B. and Dernier, P.D. and Remeika, J.P.", title = " Structural aspect of the metal-insulator transition in Ti4 O7", journal = "Journal of Solid State Chemistry", volume = "6", year = "1973", pages = "213--221" }
0	0.17316502576053783	O28 Ti16	P-1	0.010780858949447365	0.004754218018051025	5.5942	5.585408562869808	64.1073131	64.04790749226429	6.89831422	6.920293076066581	71.24	71.33033544630669	7.1216	7.122408970916041	75.65841293	75.5878453441576	1008048	@article{cif-reference-0, author = "Hodeau, J L and Marezio, M", title = " Structural aspects of the metal-insulator transition in (Ti\textasciitilde 0.9975\textasciitilde\ V\textasciitilde 0.0025\textasciitilde )\textasciitilde 4\textasciitilde\ O\textasciitilde 7\textasciitilde", journal = "Journal of Solid State Chemistry", volume = "29", year = "1979", pages = "47--62" }
36	0.22537930400205497	O18 Ti10	P1	0.008824691840830897	0.005333283763248242	5.569	5.578894931660484	69.796761	69.47742264923602	7.12	7.12118878898535	74.98493662	74.5350519539042	8.48948382	8.486635621182284	71.5	71.39194806946084	1539580	@article{cif-reference-0, author = "Andersson, S.", title = " The crystal structure of Ti5 O9", journal = "Acta Chemica Scandinavica (1-27,1973-42,1988)", volume = "14", year = "1960", pages = "1161--1172" }
3	0.27435121615028063	O44 Ti24	P-1	0.009061727896058185	0.004407459381875617	5.552	5.585823950512401	89.82164817	90.88532785786232	7.126	7.141825557033518	100.24595446	99.45333068406751	9.71343101	9.644784201132163	108.51	108.45657053326993	1008195	@article{cif-reference-0, author = "le Page, Y and Strobel, P", title = " Structural chemistry of the Magneli phases Ti\textasciitilde n\textasciitilde\ O\textasciitilde (2n-1)\textasciitilde , 4<=n<=9", journal = "Journal of Solid State Chemistry", volume = "44", year = "1982", pages = "273--281" }
7	0.27758604939806863	O66 Ti36	P-1	0.00885173908702618	0.003861111567474436	7.517	7.550348348924054	98.29	97.77551228589904	11.986	11.912866274187303	105.52	105.4910738413139	13.397	13.500547868400956	107.79	108.48613861074547	1008201	@article{cif-reference-0, author = "le Page, Y and Strobel, P", title = " Structural Chemistry of Magneli Phases Ti\textasciitilde n\textasciitilde O\textasciitilde 2n-1\textasciitilde\ (4<=n<=9). III.Valence Ordering of Titanium in Ti\textasciitilde 6\textasciitilde\ O\textasciitilde 11\textasciitilde\ at 130K", journal = "Journal of Solid State Chemistry", volume = "47", year = "1983", pages = …
2	0.31342160812516223	O28 Ti16	P-1	0.010115881481853321	0.004750220004014415	5.6235	5.583811763282767	63.70024239	64.14362620050332	6.88996443	6.899600999387689	70.324	71.12310446133908	7.1984	7.143252871875375	74.75608395	75.52532951269974	1008050	@article{cif-reference-0, author = "Hodeau, J L and Marezio, M", title = " Structural aspects of the metal-insulator transition in (Ti\textasciitilde 0.9975\textasciitilde\ V\textasciitilde 0.0025\textasciitilde )\textasciitilde 4\textasciitilde\ O\textasciitilde 7\textasciitilde", journal = "Journal of Solid State Chemistry", volume = "29", year = "1979", pages = "47--62" }
4	0.35509281454695985	O52 Ti28	P-1	0.01074156916829168	0.004809897043887656	5.537	5.596026328476825	96.2942594	94.84980316986784	7.132	7.167501699971262	89.53253299	90.654863724041	11.30588836	11.206510368298591	108.5	108.70154929877434	1008196	@article{cif-reference-0, author = "le Page, Y and Strobel, P", title = " Structural chemistry of the Magneli phases Ti\textasciitilde n\textasciitilde\ O\textasciitilde (2n-1)\textasciitilde , 4<=n<=9", journal = "Journal of Solid State Chemistry", volume = "44", year = "1982", pages = "273--281" }
5	0.4148135412407199	O60 Ti32	P-1	0.01292155125397953	0.004819300044582192	5.526	5.5826035971824215	100.57378635	99.12080695234377	7.133	7.172540410811585	96.52746295	97.45189000905079	13.38673104	13.284067842149033	108.51	108.45509833294172	1008197	@article{cif-reference-0, author = "le Page, Y and Strobel, P", title = " Structural chemistry of the Magneli phases Ti\textasciitilde n\textasciitilde\ O\textasciitilde (2n-1)\textasciitilde , 4<=n<=9", journal = "Journal of Solid State Chemistry", volume = "44", year = "1982", pages = "273--281" }
12	0.4239769700151062	O18 Ti10	P-1	0.013395290130578531	0.009907862598911863	5.6	5.47907536426305	69.70555316	70.29074976854707	7.12	7.168587706524838	74.77050438	75.79511538809517	8.50530466	8.35802221925602	71.5	73.11617909934539	1520779	@article{cif-reference-0, author = "Andersson, S. and Jahnberg, L.", title = " Crystal structure studies on the homologous series Tin O2n-1 Vn O2n-1 Tin-2 Cr2 O2n-1", journal = "Arkiv foer Kemi", volume = "21", year = "1963", pages = "413--426" }
13	0.4460898996725614	O44 Ti24	P-1	0.01694091762271216	0.009170415126959612	5.56	5.492317068118056	89.82830934	89.95406236602742	7.14	7.194710663919277	100.24096267	100.89114284820228	9.71679562	9.63007827033583	108.5	107.22245904664916	1520780	@article{cif-reference-0, author = "Andersson, S. and Jahnberg, L.", title = " Crystal structure studies on the homologous series Tin O2n-1 Vn O2n-1 Tin-2 Cr2 O2n-1", journal = "Arkiv foer Kemi", volume = "21", year = "1963", pages = "413--426" }
6	0.44970341215230386	O68 Ti36	P-1	0.013653742228313259	0.00489636945318522	5.524	5.5951714025646435	96.61927921	98.42648193791177	7.142	7.170688405963498	90.42283493	89.79847381162115	14.74695702	14.754500657502527	108.53	108.60910906378354	1008198	@article{cif-reference-0, author = "le Page, Y and Strobel, P", title = " Structural chemistry of the Magneli phases Ti\textasciitilde n\textasciitilde\ O\textasciitilde (2n-1)\textasciitilde , 4<=n<=9", journal = "Journal of Solid State Chemistry", volume = "44", year = "1982", pages = "273--281" }
48	0.47265737512563494	O20 Ti12	C2/c	0.012955352223557924	0.008368909357857772	10.11499079	10.060040178932383			5.0739	5.010454897276215	112.0314605	112.18510586056011	7.1817	7.203859545775194			4512563	@article{cif-reference-0, author = "Tanaka, Kenji and Nasu, Tomomichi and Miyamoto, Yasuto and Ozaki, Noriaki and Tanaka, Shu and Nagata, Toshiaki and Hakoe, Fumiyoshi and Yoshikiyo, Marie and Nakagawa, Kosuke and Umeta, Yoshikazu and Imoto, Kenta and Tokoro, Hiroko and Namai, Asuka and Ohkoshi, Shin-ichi", title = " Structural Phase Transition between \g-Ti3O5and \d-Ti3O5by Breaking of a One-Dim…
14	0.4864431654449323	O26 Ti14	P-1	0.01693681484116197	0.009096223579853676	5.54	5.527153306045669	96.28532691	95.63340533677305	7.13	7.180426259798099	89.48324393	89.56462133503715	11.30723039	11.295338192211615	108.5	107.92700021842704	1520781	@article{cif-reference-0, author = "Andersson, S. and Jahnberg, L.", title = " Crystal structure studies on the homologous series Tin O2n-1 Vn O2n-1 Tin-2 Cr2 O2n-1", journal = "Arkiv foer Kemi", volume = "21", year = "1963", pages = "413--426" }
47	0.49019925947884097	O20 Ti12	P2/c	0.012227116197007311	0.008157998745303787	7.2114	7.204980471929631			5.0604	5.005418447658404	109.3324	110.08000497666292	9.9651	9.929843069309555			4512562	@article{cif-reference-0, author = "Tanaka, Kenji and Nasu, Tomomichi and Miyamoto, Yasuto and Ozaki, Noriaki and Tanaka, Shu and Nagata, Toshiaki and Hakoe, Fumiyoshi and Yoshikiyo, Marie and Nakagawa, Kosuke and Umeta, Yoshikazu and Imoto, Kenta and Tokoro, Hiroko and Namai, Asuka and Ohkoshi, Shin-ichi", title = " Structural Phase Transition between \g-Ti3O5and \d-Ti3O5by Breaking of a One-Dim…
16	0.5088676054000999	O34 Ti18	P-1	0.013478913005631844	0.007950981989420694	5.57	5.530529548967667	95.07477243	98.08354840807381	7.1	7.158088060397978	90.88532823	90.60757300691171	14.67494981	14.946356841379197	109.8	107.88741814261057	1520783	@article{cif-reference-0, author = "Andersson, S. and Jahnberg, L.", title = " Crystal structure studies on the homologous series Tin O2n-1 Vn O2n-1 Tin-2 Cr2 O2n-1", journal = "Arkiv foer Kemi", volume = "21", year = "1963", pages = "413--426" }
25	0.680308478938834	O8 Ti4	Pbcn	0.011024436107045342	0.008256383048458674	4.5318	4.646240540000858			4.9063	4.996991030641019			5.5019	5.420389850579948			1530026	@article{cif-reference-0, author = "Grey, I.E. and Braunshausen, G. and Li, C. and Madsen, I.C.", title = " Ti O2-II. Ambient pressure and structure refinement", journal = "Materials Research Bulletin", volume = "23", year = "1988", pages = "743--753" }
42	0.6852858932308932	O8 Ti4	Pbcn	0.013317684475154815	0.008468087709302019	4.515	4.659301290648419			4.939	4.9615504706058156			5.497	5.4188636996535475			2310486	@article{cif-reference-0, author = "Simons, P.Y. and Dachille, F.", title = " The structure of Ti O2 II, a high-pressure phase of Ti O2", journal = "Acta Crystallographica (1,1948-23,1967)", volume = "23", year = "1967", pages = "334--336" }
74	0.6979441455254874	O8 Ti4	P2_1/c	0.0012228211714264451	0.028463556569815286	4.589	4.492039216712773			4.849	5.208519954910142	98.6	107.85247887175024	4.736	4.720028533981111			9015355	@article{cif-reference-0, author = "Swamy, V. and Dubrovinsky, L. S. and Dubrovinskaia, N. A. and Langenhorst, F. and Simionovici, A. S. and Drakopoulos, M. and Dmitriev, V. and Weber, H. P.", title = " Size effects on the structure and phase transition behavior of baddeleyite TiO2", journal = "Solid State Communications", volume = "134", year = "2005", pages = "541--546" }
45	0.7336527436588756	O4 Ti2	P4_2/mnm	0.03597972804110461	0.009943701867124849	4.58878	4.637508623605626							2.95756	3.0203534180827663			4102355	@article{cif-reference-0, author = "Eugen Dorolti and Laurent Cario and Beno\^it Corraze and Etienne Janod and Cristian Vaju and Hyun-Joo Koo and Erjun Kan and Myung-Hwan Whangbo", title = " Half-Metallic Ferromagnetism and Large Negative Magnetoresistance in the New Lacunar Spinel GaTi3VS8", journal = "Journal of the American Chemical Society", volume = "132", year = "2010", pages = "5704--5710"…
58	0.7336820845572863	O4 Ti2	P4_2/mnm	0.034556173918999546	0.009842100908389497	4.603	4.638803257794961							2.966	3.0186343766305446			9004142	@article{cif-reference-0, author = "Meagher, E. P. and Lager, G. A.", title = " Polyhedral thermal expansion in the TiO2 polymorphs: Refinement of the crystal structure of rutile and brookite at high temperature Sample at 300 degrees C", journal = "The Canadian Mineralogist", volume = "17", year = "1979", pages = "77--85" }
59	0.7336837431585417	O4 Ti2	P4_2/mnm	0.03452643311400156	0.009839743139368385	4.616	4.638888730056715							2.977	3.018507960774572			9004143	@article{cif-reference-0, author = "Meagher, E. P. and Lager, G. A.", title = " Polyhedral thermal expansion in the TiO2 polymorphs: Refinement of the crystal structure of rutile and brookite at high temperature Sample at 600 degrees C", journal = "The Canadian Mineralogist", volume = "17", year = "1979", pages = "77--85" }
52	0.733683832339726	O4 Ti1.984	P4_2/mnm	0.03463172560684749	0.009809125074392532	4.5922	4.639119283598112							2.9574	3.0182630655945766			9001681	@article{cif-reference-0, author = "Swope, R. J. and Smyth, J. R. and Larson, A. C.", title = " H in rutile-type compounds: I. Single-crystal neutron and X-ray diffraction study of H in rutile Sample: X-ray; synthetic, T = 300 K", journal = "American Mineralogist", volume = "80", year = "1995", pages = "448--453" }
75	0.7336981762508455	O4 Ti2	P4_2/mnm	0.03442584053648175	0.009833599140952273	4.5937	4.638811959430614							2.9587	3.0186405777716394			9015662	@article{cif-reference-0, author = "Howard, C. J. and Sabine, T. M. and Dickson, F.", title = " Structural and thermal parameters for rutile and anatase", journal = "Acta Crystallographica, Section B", volume = "47", year = "1991", pages = "462--468" }
57	0.7337232221227848	O4 Ti2	P4_2/mnm	0.03423136341253115	0.00982032499017839	4.593	4.638950024469551							2.959	3.018457027193852			9004141	@article{cif-reference-0, author = "Meagher, E. P. and Lager, G. A.", title = " Polyhedral thermal expansion in the TiO2 polymorphs: Refinement of the crystal structure of rutile and brookite at high temperature Sample at 25 degrees C", journal = "The Canadian Mineralogist", volume = "17", year = "1979", pages = "77--85" }
60	0.733736043175569	O4 Ti2	P4_2/mnm	0.03408821620811693	0.009809868898483624	4.623	4.639227903799905							2.986	3.018050411777983			9004144	@article{cif-reference-0, author = "Meagher, E. P. and Lager, G. A.", title = " Polyhedral thermal expansion in the TiO2 polymorphs: Refinement of the crystal structure of rutile and brookite at high temperature Sample at 900 degrees C", journal = "The Canadian Mineralogist", volume = "17", year = "1979", pages = "77--85" }
70	0.7337414441173514	O4 Ti2	P4_2/mnm	0.03410314968632995	0.00981157464796215	4.59373	4.639053954219591							2.95812	3.018315336334621			9009083	@article{cif-reference-0, author = "Wyckoff, R. W. G.", title = " Second edition. Interscience Publishers, New York, New York", journal = "Crystal Structures", volume = "1", year = "1963", pages = "239--444" }
32	0.7337443716772036	O4 Ti2	P4_2/mnm	0.034042825927001225	0.009806957163043695	4.6107	4.639226199349859							2.9732	3.018059036492889			1534781	@article{cif-reference-0, author = "Seki, H. and Ishizawa, N. and Mizutani, N. and Kato, M.", title = " High Temperature Structures of the Rutile-Type Oxides, TiO\textasciitilde 2\textasciitilde\ and SnO\textasciitilde 2\textasciitilde", journal = "Journal of the Ceramic Association, Japan", volume = "92", year = "1984", pages = "219--223" }
62	0.7337828993106738	O4 Ti2	P4_2/mnm	0.033852219633576465	0.009794624819487846	4.5941	4.639244886702569							2.9589	3.0180551790077788			9007531	@article{cif-reference-0, author = "Baur, W. H. and Khan, A. A.", title = " Rutile-type compounds. IV. SiO2, GeO2 and a comparison with other rutile-type structures", journal = "Acta Crystallographica, Section B", volume = "27", year = "1971", pages = "2133--2139" }
61	0.7338184830776235	O4 Ti2	P4_2/mnm	0.03366693644534009	0.009782233275979256	4.594	4.639380118671844							2.959	3.0178703492872785			9007432	@article{cif-reference-0, author = "Baur, W. H.", title = { \"Uber die Verfeinerung der Kristallstrukturbestimmung einiger Vertreter des Rutiltyps: TiO\textasciitilde 2\textasciitilde , SnO\textasciitilde 2\textasciitilde , GeO\textasciitilde 2\textasciitilde\ und MgF\textasciitilde 2\textasciitilde}, journal = "Acta Crystallographica", volume = "9", year = "1956", pages = "515--520" }
41	0.7420021369036367	O18 Ti11.1	R-3c	0.004777524847813664	0.022329662349163563	5.1417	4.92065036408493							13.731	13.687518099691708			2106210	@article{cif-reference-0, author = "Rice, C.E. and Robinson, W.R.", title = " High-temperature crystal chemistry of Ti2 O3 : structural changes accompanying the semiconductor-metal transition", journal = "Acta Crystallographica B (24,1968-38,1982)", volume = "33", year = "1977", pages = "1342--1348" }
63	0.7427623473961372	O18 Ti12	R-3c	0.004691197654573359	0.0224065024768365	5.149	4.921755035969825							13.642	13.694418319714726			9008082	@article{cif-reference-0, author = "Newnham, R. E. and de Haan, Y. M.", title = " Refinement of the alpha Al2O3, Ti2O3, V2O3 and Cr2O3 structures Locality: synthetic", journal = "Zeitschrift fur Kristallographie", volume = "117", year = "1962", pages = "235--237" }
31	0.7439678349189606	O4 Ti2	P4_2/mnm	0.050281650277486746	0.010634420033605926	4.6257	4.625103663447269							2.9806	3.032020692475075			1532819	@article{cif-reference-0, author = "Okrusch, M. and Schuessler, U. and Hock, R. and Brummer, A. and Theisinger, H. and Baier, M.", title = " Intergrown niobian rutile phases with Sc- and W-rich ferrocolumbite: an electron-microprobe and Rietveld study", journal = "American Mineralogist", volume = "88", year = "2003", pages = "986--995" }
26	0.7463720954260661	O4 Ti2	P4_2/mnm	0.023069247547425124	0.00937606072201264	4.59	4.64683063221841							2.96	3.004990527115795			1530150	@article{cif-reference-0, author = "Khitrova, V.I. and Bundule, M.F. and Pinsker, Z.G.", title = " An electron-diffraction investigation of titanium dioxide in thin films", journal = "Kristallografiya", volume = "22", year = "1977", pages = "1253--1258" }
40	0.7471945664360687	O18 Ti11.316	R-3c	0.004899059847565461	0.023712059882695428	5.1286	4.910594271952987							13.839	13.701023438287464			2106209	@article{cif-reference-0, author = "Rice, C.E. and Robinson, W.R.", title = " High-temperature crystal chemistry of Ti2 O3 : structural changes accompanying the semiconductor-metal transition", journal = "Acta Crystallographica B (24,1968-38,1982)", volume = "33", year = "1977", pages = "1342--1348" }
29	0.7507368544082882	O18 Ti12	R-3c	0.004638375355143917	0.0246737002087173	5.126	4.905107307955887							13.878	13.71415291954192			1532065	@article{cif-reference-0, author = "Rice, C.E. and Robinson, W.R.", title = " Structural changes associated with the semiconductor-to-metal transition in Ti2 O3", journal = "Materials Research Bulletin", volume = "11", year = "1976", pages = "1355--1360" }
15	0.7695963959680442	O60 Ti32	P-1	0.0023808673403524633	0.032336587316414	5.57	5.20747908388514	101.53773809	105.7038993891691	7.1	7.111889169949293	95.96419879	90.88762679280532	13.48466579	13.801172444601386	109.6	109.52725386329105	1520782	@article{cif-reference-0, author = "Andersson, S. and Jahnberg, L.", title = " Crystal structure studies on the homologous series Tin O2n-1 Vn O2n-1 Tin-2 Cr2 O2n-1", journal = "Arkiv foer Kemi", volume = "21", year = "1963", pages = "413--426" }
44	0.8340466164565586	O20 Ti12	C2/m	0.011498292465084586	0.02116065479103526	9.752	10.201108369815001			3.802	3.7547766756614243	91.92	90.2039550961725	9.442	9.232720425712905			2310725	@article{cif-reference-0, author = "Asbrink, S. and Magneli, A.", title = " Crystal structure studies on trititanium pentoxide, Ti3 O5", journal = "Acta Crystallographica (1,1948-23,1967)", volume = "12", year = "1959", pages = "575--581" }
55	0.835075820622805	O16 Ti8	Pbca	0.007372876338654879	0.0076387386092113185	5.157	5.106410016222806			5.463	5.609479126180802			9.191	9.211397319759769			9004139	@article{cif-reference-0, author = "Meagher, E. P. and Lager, G. A.", title = " Polyhedral thermal expansion in the TiO2 polymorphs: Refinement of the crystal structures of rutile and brookite at high temperature Sample at 425 degrees C", journal = "The Canadian Mineralogist", volume = "17", year = "1979", pages = "77--85" }
54	0.8354532790283821	O16 Ti8	Pbca	0.007160380604435979	0.007632884047242711	5.149	5.107612921249599			5.459	5.61393819358877			9.175	9.210444985310255			9004138	@article{cif-reference-0, author = "Meagher, E. P. and Lager, G. A.", title = " Polyhedral thermal expansion in the TiO2 polymorphs: Refinement of the crystal structures of rutile and brookite at high temperature Sample at 280 degrees C", journal = "The Canadian Mineralogist", volume = "17", year = "1979", pages = "77--85" }
56	0.8356545221401027	O16 Ti8	Pbca	0.007459701980871889	0.007627929341901847	5.171	5.106503142913134			5.472	5.609229915418809			9.211	9.211107383385155			9004140	@article{cif-reference-0, author = "Meagher, E. P. and Lager, G. A.", title = " Polyhedral thermal expansion in the TiO2 polymorphs: Refinement of the crystal structures of rutile and brookite at high temperatures Sample at 625 degrees C", journal = "The Canadian Mineralogist", volume = "17", year = "1979", pages = "77--85" }
72	0.8376880706562971	O16 Ti8	Pbca	0.006671462858549921	0.007605481995108527	5.145	5.109522711727937			5.447	5.618083362474624			9.184	9.20938807412208			9009087	@article{cif-reference-0, author = "Wyckoff, R. W. G.", title = " Second edition. Interscience Publishers, New York, New York", journal = "Crystal Structures", volume = "1", year = "1963", pages = "239--444" }
53	0.8382293506453831	O16 Ti8	Pbca	0.006927737683845476	0.007638956921834419	5.138	5.108633642677714			5.449	5.618559518762121			9.174	9.208373810115045			9004137	@article{cif-reference-0, author = "Meagher, E. P. and Lager, G. A.", title = " Polyhedral thermal expansion in the TiO2 polymorphs: Refinement of the crystal structures of rutile and brookite at high temperature Sample at 25 degrees C", journal = "The Canadian Mineralogist", volume = "17", year = "1979", pages = "77--85" }
51	0.84947124550631	O16 Ti8	Pbca	0.008271115080104877	0.005927357752612111	5.145	5.049610283165659			5.447	5.549207656022864			9.185	9.232999702875311			8104269	@article{cif-reference-0, author = "Pauling, L. and Sturdivant, J.H.", title = " The crystal structure of brookite", journal = " Zeitschrift fuer Kristallographie, Kristallgeometrie, Kristallphysik, Kristallchemie (-144,1977)", volume = "68", year = "1928", pages = "239--256" }
38	0.8774643505999341	O8 Ti4	Pnma	0.007273208528831239	0.010554799570718743	2.9585	2.9064726696169103			4.9022	4.806271072424092			9.459	9.405841788952898			1544349	@article{cif-reference-0, author = "Akimoto, J. and Gotoh, Y. and Oosawa, Y. and Nonose, N. and Kumagai, T. and Aoki, K. and Takei, H.", title = " Topotactic oxidation of ramsdellite-type Li0.5TiO2, a new polymorph of titanium dioxide: TiO2(R)", journal = "Journal of Solid State Chemistry", volume = "113", year = "1994", pages = "27--36" }
22	0.8799113087554442	O16 Ti8	C2/m	0.03069148169648226	0.015673924362746446	12.1904	9.829971692544296			3.7485	3.942480980747393	107.039	84.27504479950471	5.5296	5.442531552789772			1528778	@article{cif-reference-0, author = "Ouhenia, S. and Belkhir, M.A. and Samah, M.", title = " Structure of beta - Ti O2", journal = "Private Communication", volume = "1", year = "2006", pages = "1--1" }
30	0.8972194462325277	O1 Ti2	P-3m1	0.001697222198390302	0.01478018643874724	2.9194	2.810531659258967							4.713	4.683130160975275			1532773	@article{cif-reference-0, author = "Novoselova, T. and Malinov, S. and Sha, W. and Zhecheva, A.", title = " High-temperature synchrotron X-ray diffraction study of phases in a gamma Ti Al alloy", journal = "Materials Science and Engineering A", volume = "371", year = "2004", pages = "103--112" }
73	0.9139003468675587	O48 Ti26.72	Pbca	0.04219768846055157	0.006775660687309443	9.778	9.596674386990507			9.781	9.308881189334008			9.815	9.752949230873602			9014505	@article{cif-reference-0, author = "Ma, C. and Tschauner, O. and Beckett, J. R. and Rossman, G. R. and Liu, W.", title = " Panguite, (Ti4+,Sc,Al,Mg,Zr,Ca)1.8O3, a new ultra-refractory titania mineral from the Allende meteorite: Synchrotron micro-diffraction and EBSD", journal = "American Mineralogist", volume = "97", year = "2012", pages = "1219--1225" }
39	0.9198356707274157	O1 Ti1	P-6m2	0.0025293948294786888	0.01616414083689961	3.031	3.015652507476443							3.2377	3.1169678991402585			2002690	@article{cif-reference-0, author = "Moehr, S and Mueller-Buschbaum, Hk", title = " Eine neue Hochtemperaturform von Ti O: H-TiO", journal = " Zeitschrift fuer Anorganische und Allgemeine Chemie", volume = "620", year = "1994", pages = "1175--1178" }
19	0.9432987235395337	O20 Ti12	C2/m	1.905760163115216	0.005728035184848614	9.757	10.379856789530018			3.802	3.776572737106583	93.11	88.6394356480624	9.452	9.158373917187175			1527090	@article{cif-reference-0, author = "Asbrink, S. and Magneli, A.", title = " Note on the crystal structure of trititanium pentoxide", journal = "Acta Chemica Scandinavica (1-27,1973-42,1988)", volume = "11", year = "1957", pages = "1606--1607" }
10	0.9510223897962636	O10 Ti10	C2/m	0.10293008383465639	0.012317114522566439	9.34	9.840710403399774			4.142	4.233087504198587	107.53	114.54376152029674	5.855	6.240063040874594			1100042	@article{cif-reference-0, author = "Watanabe, D and Castles, J R and Jostsons, A and Malin, A S", title = "The ordered structure of Ti O", journal = "Acta Crystallographica (1,1948-23,1967)", volume = "23", year = "1967", pages = "307--313" }
11	0.9510223897962636	O10 Ti10	C2/m	0.10293008383465639	0.012317114522566439	9.34	9.840710403399774			4.142	4.233087504198587	107.53	114.54376152029674	5.855	6.240063040874594			1101049	@article{cif-reference-0, author = "Watanab\'e, D. and Castles, J. R. and Jostsons, A. and Malin, A. S.", title = "The ordered structure of TiO", journal = "Acta Crystallographica", volume = "23", year = "1967", pages = "307--313" }
66	0.9677087573762295	O8 Ti4	I4_1/amd	0.005594498505247578	0.017216844472678593	3.7971	3.776837248281938							9.579	9.44361516615163			9008215	@article{cif-reference-0, author = "Horn, M. and Schwerdtfeger, C. F. and Meagher, E. P.", title = " Refinement of the structure of anatase at several temperatures Sample: T = 600 C Locality: Legenbach quarry, Binnatal, Switzerland", journal = "Zeitschrift fur Kristallographie", volume = "136", year = "1972", pages = "273--281" }
49	0.9677099175222367	O8 Ti4	I4_1/amd	0.005684739356296023	0.01707520379818184	3.7892	3.77662688870277							9.537	9.443420230887691			5000223	@article{cif-reference-0, author = "Horn, M and Schwerdtfeger, C F and Meagher, E P", journal = " Zeitschrift fuer Kristallographie, Kristallgeometrie, Kristallphysik, Kristallchemie (-144,1977)", volume = "136", year = "1972", pages = "273--281" }
65	0.9677099187909516	O8 Ti4	I4_1/amd	0.00568544399277498	0.017074720631467692	3.7892	3.7766267518628043							9.537	9.443421346554208			9008214	@article{cif-reference-0, author = "Horn, M. and Schwerdtfeger, C. F. and Meagher, E. P.", title = " Refinement of the structure of anatase at several temperatures Sample: T = 300 C Locality: Legenbach quarry, Binnatal, Switzerland", journal = "Zeitschrift fur Kristallographie", volume = "136", year = "1972", pages = "273--281" }
67	0.9677101075178498	O8 Ti4	I4_1/amd	0.005523870206627121	0.017329741358069105	3.804	3.7770416254868837							9.614	9.443972038602237			9008216	@article{cif-reference-0, author = "Horn, M. and Schwerdtfeger, C. F. and Meagher, E. P.", title = " Refinement of the structure of anatase at several temperatures Sample: T = 800 C Locality: Legenbach quarry, Binnatal, Switzerland", journal = "Zeitschrift fur Kristallographie", volume = "136", year = "1972", pages = "273--281" }
76	0.9677138430942999	O8 Ti4	I4_1/amd	0.005800217418103549	0.01685799286965602	3.7845	3.77627787882401							9.5143	9.443494391231082			9015929	@article{cif-reference-0, author = "Howard, C. J. and Sabine, T. M. and Dickson, F.", title = " Structural and thermal parameters for rutile and anatase", journal = "Acta Crystallographica, Section B", volume = "47", year = "1991", pages = "462--468" }
64	0.9677152497252658	O8 Ti4	I4_1/amd	0.005824219082307326	0.016816686898509688	3.7842	3.776211453550717							9.5146	9.443485464783754			9008213	@article{cif-reference-0, author = "Horn, M. and Schwerdtfeger, C. F. and Meagher, E. P.", title = " Refinement of the structure of anatase at several temperatures Sample: T = 25 C Locality: Legenbach quarry, Binnatal, Switzerland", journal = "Zeitschrift fur Kristallographie", volume = "136", year = "1972", pages = "273--281" }
71	0.9677863845518445	O8 Ti4	I4_1/amd	0.005779776029739067	0.016832053651455944	3.785	3.776722951480394							9.514	9.446516759562465			9009086	@article{cif-reference-0, author = "Wyckoff, R. W. G.", title = " Second edition. Interscience Publishers, New York, New York", journal = "Crystal Structures", volume = "1", year = "1963", pages = "239--444" }
18	0.9678476098597706	O8 Ti4	I4_1/amd	0.008462135949273612	0.01357149076956349	3.771	3.772216318791165							9.43	9.447618583909305			1526931	@article{cif-reference-0, author = "Weirich, T.E. and Winterer, M. and Seifried, S. and Fuess, H. and Hahn, H.", title = " Rietveld analysis of electron powder diffraction data from nanocrystalline anatase, Ti O2", journal = "Ultramicroscopy", volume = "81", year = "2000", pages = "263--270" }
50	0.9679887022152285	O8 Ti4	I4_1/amd	0.00962389072301216	0.012531364779790515	3.785	3.7708249161264233							9.5196	9.449208421991427			7206075	@article{cif-reference-0, author = "Rezaee, Masih and Mousavi Khoie, Seyyed Mohammad and Liu, Kun Hua", title = " The role of brookite in mechanical activation of anatase-to-rutile transformation of nanocrystalline TiO2: An XRD and Raman spectroscopy investigation", journal = "CrystEngComm", volume = "13", year = "2011", pages = "5055--" }
9	0.9698683274690401	O8 Ti4	I4_1/amd	0.02380150847218308	0.007937459463517175	3.73	3.777623662501762							9.37	9.493131275649773			1010942	@article{cif-reference-0, author = "Parker, R L", title = " Zur Kristallstruktur von Anastas und Rutil. (II. Teil. Die Anastasstruktur).", journal = " Zeitschrift fuer Kristallographie, Kristallgeometrie, Kristallphysik, Kristallchemie (-144,1977)", volume = "59", year = "1924", pages = "1--54" }
43	0.972608842110271	O8 Ti4	I4_1/amd	0.002688249754826881	0.01920913226010267	3.872	3.9541044811610093							9.616	9.22470841584022			2310710	@article{cif-reference-0, author = "Weirich, T. E. and Winterer, M. and Seifried, S. and Mayer, J.", title = " Structure of nanocrystalline anatase solved and refined from electron powder data", journal = "Acta Crystallographica Section A", volume = "58", year = "2002", pages = "308--315" }
68	0.9731876185199028	O4 Ti4	Fm-3m	0.12886192352363862	0.01739855880261806	4.1766	4.24069001656698											9008749	@article{cif-reference-0, author = "Wyckoff, R. W. G.", title = " Second edition. Interscience Publishers, New York, New York rocksalt structure", journal = "Crystal Structures", volume = "1", year = "1963", pages = "85--237" }
33	0.9731876189700687	O4 Ti4	Fm-3m	0.12883654270354442	0.01739944620773045	4.293	4.240690885680935											1536851	@article{cif-reference-0, author = "Yu, T.-H. and Lin, S.-J. and Chao, P. and Fang, C.-S. and Huang, C.-S.", title = " A preliminary study of some new minerals of the platinum-group and another associated new one in platinum-bearing intrusions in a region of China", journal = "Acta Geologica Sinica", volume = "2", year = "1974", pages = "202--218" }
35	0.9734892306904451	O2.92 Ti3.652	Fm-3m	0.11463969989215894	0.01738184395026014	4.193	4.2408293773667											1538639	@article{cif-reference-0, author = "Loehman, R.E. and Rao, C.N.R. and Honig, J.M.", title = " Crystallography and Defect Chemistry of Solid Solutions of Vanadium and Titanium Oxides", journal = "Journal of Physical Chemistry", volume = "73", year = "1969", pages = "1781--1784" }
27	0.9735261461235682	O8 Ti4	I4_1/amd	0.07260083905733647	0.007630738914949844	3.78	3.793536763472474							9.51	9.597797271582055			1530151	@article{cif-reference-0, author = "Khitrova, V.I. and Bundule, M.F. and Pinsker, Z.G.", title = " An electron-diffraction investigation of titanium dioxide in thin films", journal = "Kristallografiya", volume = "22", year = "1977", pages = "1253--1258" }
69	0.9778336306430334	O1.5 Ti3	P6/mmm	9.899869996536244e-05	0.006545576493074187	4.991	4.709450925319927							2.879	2.935572760321735			9008976	@article{cif-reference-0, author = "Wyckoff, R. W. G.", title = " Second edition. Interscience Publishers, New York, New York", journal = "Crystal Structures", volume = "1", year = "1963", pages = "85--237" }
8	0.9780943440699688	O6 Ti4	R-3c	0.0037029358716453237	0.013664477313422688	5.15826261	5.250854917928059							13.58545474	13.990415644702031			1010582	@article{cif-reference-0, author = "Zachariasen, W H", title = " Untersuchungen ueber die Kristallstruktur von Sesquioxyden und Verbindungen ABO\textasciitilde 3\textasciitilde", journal = " Skrifter utgitt av det Norske Videnskaps-Akademi i Oslo 1: Matematisk- Naturvidenskapelig Klasse", volume = "1928", year = "1928", pages = "1--165" }
37	0.980715056562457	O8 Ti4	P2_1/m	0.0005132679018995956	0.017059334753672144	6.5249	6.590774716155044			3.7412	3.7192860313131977	104.23601202	103.14973017540444	12.01232373	11.918031714927507			1539682	@article{cif-reference-0, author = "Feist, T.P. and Davies, P.K.", title = " The soft chemical synthesis of Ti O2 (B) from layered titanates", journal = "Journal of Solid State Chemistry", volume = "101", year = "1992", pages = "275--295" }
34	0.9835087146796396	O6 Ti3	P3_121	0.008422301712529775	0.005855115645599945	5.291	5.173361904103314							6.133	6.253084096067916			1537224	@article{cif-reference-0, author = "Lacks, D.J. and Gordon, R.G.", title = " Crystal-structure calculations with distorted ions", journal = "Physical Review, Serie 3. B - Condensed Matter (18,1978-)", volume = "48", year = "1993", pages = "2889--2908" }
24	0.9849656058929595	O2 Ti12	P-31m	0.0015665521396869813	0.013505734816195707	5.13	5.229058470080419							4.74	4.742117709362196			1529955	@article{cif-reference-0, author = "Fykin, L.E. and Solov'ev, S.P. and Kornilov, I.I. and Ozerov, R.P. and Vavilova, V.V.", title = " Neutrondiffraction investigation of phases in system titanium oxygen", journal = "Doklady Akademii Nauk SSSR", volume = "191", year = "1970", pages = "96--99" }
23	0.9862921170173756	O2 Ti12	P-31c	0.00022961190684232037	0.009140665427368607	5.14	5.241026860537977							9.48	9.382585262975772			1529015	@article{cif-reference-0, author = "Yamaguchi, S. and Koiwa, M. and Hirabayashi, M.", title = " Interstitial Superlattice of = Ti6 O = and its Transformation", journal = "Journal of the Physical Society of Japan", volume = "21", year = "1966", pages = "2096--2096" }
17	0.9952476050663	O44 Ti24	C2/m	0.00027162476669733316	0.006872793467977262	9.946	9.48237022881699			3.744	3.7091033296454903	93.3	91.9695361240973	20.994	21.52176778462926			1521095	@article{cif-reference-0, author = "Grey, I.E. and Cranswick, L.M.D. and Li, C. and White, T.J. and Bursill, L.A.", title = " New M3 O5 - anatase intergrowth structures formed during low-temperature oxidation of anosovite", journal = "Journal of Solid State Chemistry", volume = "150", year = "2000", pages = "128--138" }
28	0.9967564180355751	O20 Ti12	Cmcm	0.002055630375269566	0.0035759267848149553	3.747	3.748717721603314			9.465	9.508019780079637			9.715	9.707120607486594			1530663	@article{cif-reference-0, author = "Rusakov, A.A. and Zhdanov, G.S.", title = " The crystal structure and the chemical formula of titanic oxide Ti3 O5 (Anosovite)", journal = "Doklady Akademii Nauk SSSR", volume = "77", year = "1951", pages = "411--414" }
46	1.0	O16 Ti8	Cmm2			7.81		90.0		15.62		90.0		12.932		90.0		4124498	@article{cif-reference-0, author = "Erdman, N. and Asta, M. and Warschkow, O. and Ellis, D.E. and Poeppelmeier, K.R. and Marks, L.D.", title = " Surface structures of Sr Ti O3 (001): A (Ti O2)-rich reconstruction with a c(4 X 2) unit cell", journal = "Journal of the American Chemical Society", volume = "125", year = "2003", pages = "10050--10056" }
