# Supplementary material for: Structure-mining: screening structure models by automated fitting to the atomic pair distribution function over large numbers of models
Source: Acta Crystallogr A Found Adv. 2020 Apr 28;76(Pt 3):395–409. doi: 10.1107/S2053273320002028 (PMC7233026; doi:10.1107/S2053273320002028)
Supplement: Supplementary file 1 [file a-76-00395-sup1.zip › SI/Ti4O7_heuristic2_MPD.csv]

	rw	formula	space_group	O_Uiso_r	Ti_Uiso_r	a_i	a_r	alpha_i	alpha_r	b_i	b_r	beta_i	beta_r	c_i	c_r	gamma_i	gamma_r	db_id	ref
38	0.17389007916902222	O18 Ti10	P-1	0.006509948470726881	0.004582122849285749	5.61974157	5.584966732760942	69.48555559	69.48345813591642	7.18326235	7.11776277549716	75.18853313	74.52923404870609	8.55562137	8.491389112744429	71.3084844	71.53893568241544	mp-748	@article{Marezio1977, author = "Marezio, M. and Qui, Duc Tran and Lakkis, S. and Schlenker, C.", title = "Phase transitions in Ti5 O9 single crystals: Electrical conductivity, magnetic susceptibility, specific heat, electron paramagnetic resonance, and structural aspects", journal = "Physical Review, Serie 3. B - Solid State (1,1970-17,1977)", year = "1977", volume = "16", pages = "2811-2821", AS…
49	0.18263573412640918	O28 Ti16	P-1	0.010792588874957397	0.004799931076374118	5.63783799	5.584985504767148	64.17772309	64.0579256220169	6.95705418	6.9183845184594945	71.1029549	71.32331916427093	7.18364035	7.121934517714684	75.11049641	75.63036267177976	mp-12205	@article{Hodeau1979, author = "Hodeau, J.L. and Marezio, M.", title = "Structural aspects of the metal-insulator transition in (Ti0.9975 V0.0025)4 O7", journal = "Journal of Solid State Chemistry", year = "1979", volume = "29", pages = "47-62", ASTM_id = "JSSCBI" } @article{lePage1984, author = "le Page, Y. and Marezio, M.", title = "Structural chemistry of magneli phases tin O(2n-1) (4< n< 9 ) I…
21	0.2762079330572045	O44 Ti24	P-1	0.009085372268909372	0.004557277612604196	5.60365661	5.580921763742923	90.00746747	90.90418723041542	7.18983533	7.142654503868734	100.4297305	99.48240236449922	9.80329359	9.64786763627572	108.69092171	108.4139677025022	mp-30524	@article{Andersson1963, author = "Andersson, S. and Jahnberg, L.", title = "Crystal structure studies on the homologous series Tin O2n-1 Vn O2n-1 Tin-2 Cr2 O2n-1", journal = "Arkiv foer Kemi", year = "1963", volume = "21", pages = "413-426", ASTM_id = "ARKEAD" } @article{lePage1983, author = "le Page, Y. and Strobel, P.", title = "Structural chemistry of Magneli phases Tin O2n-1 (4<=n<=9). III.Va…
43	0.36462632736149214	O26 Ti14	P-1	0.01088944376913686	0.0050302121214675	5.59249127	5.58639409409686	96.0380784	94.87767840915026	7.1914665	7.1645595654206256	89.28143888	90.52964716812674	11.40834374	11.21501410228914	108.67001572	108.56606380593803	mp-556724	@article{lePage1982, author = "le Page, Y. and Strobel, P.", title = "Structural chemistry of the Magneli phases Tin O(2n-1), 4<=n<=9", journal = "Journal of Solid State Chemistry", year = "1982", volume = "44", pages = "273-281", ASTM_id = "JSSCBI" } @article{Andersson1963, author = "Andersson, S. and Jahnberg, L.", title = "Crystal structure studies on the homologous series Tin O2n-1 Vn O2n-1 T…
40	0.42483522748011254	O60 Ti32	P-1	0.01212377731459104	0.005062043272269274	5.58414619	5.562977972536746	100.30865348	99.22724476127723	7.19517076	7.1857217667056	96.32630692	97.34248409939036	13.49265573	13.272969842998606	108.65359103	108.22081066042415	mp-565700	@article{Andersson1963, author = "Andersson, S. and Jahnberg, L.", title = "Crystal structure studies on the homologous series Tin O2n-1 Vn O2n-1 Tin-2 Cr2 O2n-1", journal = "Arkiv foer Kemi", year = "1963", volume = "21", pages = "413-426", ASTM_id = "ARKEAD" } @article{lePage1982, author = "le Page, Y. and Strobel, P.", title = "Structural chemistry of the Magneli phases Tin O(2n-1), 4<=n<=9", …
20	0.46098205082319704	O34 Ti18	P-1	0.012519575880328393	0.005069824324543912	5.57685601	5.584421195121513	96.82910296	98.44005341029002	7.19835584	7.174767132348573	90.62032359	89.9130220939825	14.90099799	14.735660496607403	108.62794197	108.48036484896798	mp-27273	@article{lePage1982, author = "le Page, Y. and Strobel, P.", title = "Structural chemistry of the Magneli phases Tin O(2n-1), 4<=n<=9", journal = "Journal of Solid State Chemistry", year = "1982", volume = "44", pages = "273-281", ASTM_id = "JSSCBI" } @article{Andersson1963, author = "Andersson, S. and Jahnberg, L.", title = "Crystal structure studies on the homologous series Tin O2n-1 Vn O2n-1 T…
44	0.47028605151559333	O10 Ti6	C2/c	0.013209661900206228	0.008233601336382897	10.19932783	10.058165928274263			5.06690812	5.010622417476882	112.14688724	112.1840053067112	7.25376132	7.202511955411444			mp-556754	@article{Tanaka2015, author = "Tanaka, Kenji and Nasu, Tomomichi and Miyamoto, Yasuto and Ozaki, Noriaki and Tanaka, Shu and Nagata, Toshiaki and Hakoe, Fumiyoshi and Yoshikiyo, Marie and Nakagawa, Kosuke and Umeta, Yoshikazu and Imoto, Kenta and Tokoro, Hiroko and Namai, Asuka and Ohkoshi, Shin-ichi", title = "Structural phase transition between gamma - Ti3 O5 and delta - Ti3 O5 by breaking of a…
0	0.49412206068198544	O24 Ti12	Pbcn	0.018791423012065992	0.007565480007108834	4.61023728	4.6566188784696205			5.56601043	5.4704489595649575			14.96758265	15.121429638987216			mp-775938	@article{Jain2013, author = {Jain, Anubhav and Ong, Shyue Ping and Hautier, Geoffroy and Chen, Wei and Richards, William Davidson and Dacek, Stephen and Cholia, Shreyas and Gunter, Dan and Skinner, David and Ceder, Gerbrand and Persson, Kristin a.}, doi = {10.1063/1.4812323}, issn = {2166532X}, journal = {APL Materials}, number = {1}, pages = {011002}, title = {{The Materials Project: A materials…
1	0.5644596622265339	O6 Ti3	P1	0.024255669538490624	0.009260553998078099	2.981976	2.9681141620913447	91.90049357	92.29682653099698	4.78941926	4.674233587982388	101.79247426	102.91461740825558	7.28639931	7.547410906771808	89.95456942	89.1418515550192	mp-766454	@article{Jain2013, author = {Jain, Anubhav and Ong, Shyue Ping and Hautier, Geoffroy and Chen, Wei and Richards, William Davidson and Dacek, Stephen and Cholia, Shreyas and Gunter, Dan and Skinner, David and Ceder, Gerbrand and Persson, Kristin a.}, doi = {10.1063/1.4812323}, issn = {2166532X}, journal = {APL Materials}, number = {1}, pages = {011002}, title = {{The Materials Project: A materials…
13	0.6506257877343077	O18 Ti11	P1	0.0026092373011326864	0.016282734176227224	5.52417654	5.546945752645001	113.05979901	114.67175821341269	7.50849095	7.348247678310943	105.40925328	105.67843706575546	8.79830884	8.389012073838616	96.34025774	95.55255772310161	mp-760747	@article{Jain2013, author = {Jain, Anubhav and Ong, Shyue Ping and Hautier, Geoffroy and Chen, Wei and Richards, William Davidson and Dacek, Stephen and Cholia, Shreyas and Gunter, Dan and Skinner, David and Ceder, Gerbrand and Persson, Kristin a.}, doi = {10.1063/1.4812323}, issn = {2166532X}, journal = {APL Materials}, number = {1}, pages = {011002}, title = {{The Materials Project: A materials…
71	0.6570876022209571	O24 Ti15	P1	0.003698281943730457	0.018825313398735576	5.52365897	5.384533504130166	68.12044484	68.41150430567089	9.07462911	8.712915877282216	84.78750275	84.50404722940291	9.08277246	8.925732662742154	84.73311683	81.20945118254934	mp-759920	@article{Jain2013, author = {Jain, Anubhav and Ong, Shyue Ping and Hautier, Geoffroy and Chen, Wei and Richards, William Davidson and Dacek, Stephen and Cholia, Shreyas and Gunter, Dan and Skinner, David and Ceder, Gerbrand and Persson, Kristin a.}, doi = {10.1063/1.4812323}, issn = {2166532X}, journal = {APL Materials}, number = {1}, pages = {011002}, title = {{The Materials Project: A materials…
27	0.6580137114374149	O30 Ti19	P1	0.004301651639006977	0.02571883373223998	5.10187038	5.007657800158404	94.18454749	96.80657851348707	5.52378164	5.376370080223833	90.05918226	88.42570394619995	21.14712681	19.337956427225627	117.47711536	116.9617501341775	mp-760075	@article{Jain2013, author = {Jain, Anubhav and Ong, Shyue Ping and Hautier, Geoffroy and Chen, Wei and Richards, William Davidson and Dacek, Stephen and Cholia, Shreyas and Gunter, Dan and Skinner, David and Ceder, Gerbrand and Persson, Kristin a.}, doi = {10.1063/1.4812323}, issn = {2166532X}, journal = {APL Materials}, number = {1}, pages = {011002}, title = {{The Materials Project: A materials…
87	0.6993532021845127	O8 Ti4	Imma	0.016275129461361136	0.010910451781925082	5.94631953	5.831207556209899			6.57473701	6.598494068774892			6.57480349	6.782787419978388			mp-1041565	@article{Jain2013, author = {Jain, Anubhav and Ong, Shyue Ping and Hautier, Geoffroy and Chen, Wei and Richards, William Davidson and Dacek, Stephen and Cholia, Shreyas and Gunter, Dan and Skinner, David and Ceder, Gerbrand and Persson, Kristin a.}, doi = {10.1063/1.4812323}, issn = {2166532X}, journal = {APL Materials}, number = {1}, pages = {011002}, title = {{The Materials Project: A materials…
67	0.7121160225304446	O8 Ti4	Pbcn	0.010803628889926817	0.010007009118793101	4.58538821	4.671307282621782			4.93503511	4.910826847340449			5.58117108	5.414985001182349			mp-1439	@article{Fu2013, author = "Fu, Zhao and Liang, Yongcheng and Wang, Shiming and Zhong, Zheng", title = "Structural phase transition and mechanical properties of Ti O2 under high pressure", journal = "Physica Status Solidi B - Basic Solid State Physics", year = "2013", volume = "250", pages = "2206-2214", ASTM_id = "PSSBBD" } @article{Filatov2007, author = "Filatov, S.K. and Bendeliani, N.A. and Al…
23	0.7257712686720044	O16 Ti8	Pnma	0.015787787080036357	0.012869909326838862	2.9809315	2.9383211609677686			4.80244988	4.728237136203931			18.70762319	19.489578278338232			mp-754769	@article{Jain2013, author = {Jain, Anubhav and Ong, Shyue Ping and Hautier, Geoffroy and Chen, Wei and Richards, William Davidson and Dacek, Stephen and Cholia, Shreyas and Gunter, Dan and Skinner, David and Ceder, Gerbrand and Persson, Kristin a.}, doi = {10.1063/1.4812323}, issn = {2166532X}, journal = {APL Materials}, number = {1}, pages = {011002}, title = {{The Materials Project: A materials…
73	0.7336926828518416	O4 Ti2	P4_2/mnm	0.034407266635799086	0.009830882343653579	4.65327231	4.63912451849781							2.96920288	3.018163735217161			mp-2657	@article{Al-Dhahir2013, author = "Al-Dhahir, T.A. and Al-Haitham, Ibn", title = "Quantitative phase analysis for titanium dioxide from X-ray powder diffraction data using the Rietveld method", journal = "Diyala Journal for Pure Sciences", year = "2013", volume = "9", pages = "108-119", ASTM_id = "DJPSBO" } @article{Murugesan2010, author = "Murugesan, M. and Kuppusami, P. and Mohandas, E.", title …
64	0.7450749620119501	O6 Ti4	R-3c	0.004314198774622838	0.023232633210379886	5.1132453	4.916475796711096							14.01543954	13.69888099003556			mp-458	@article{Rice1977, author = "Rice, C.E. and Robinson, W.R.", title = "Structural changes in the solid solution (Ti1-x Vx)2 O3 as x varies from zero to one", journal = "Journal of Solid State Chemistry", year = "1977", volume = "21", pages = "145-154", ASTM_id = "JSSCBI" } @article{Newnham1962, author = "Newnham, R.E. and de Haan, Y.M.", title = "Refinement of the Al2 O3-alpha, Ti2 O3, V2 O3 and C…
14	0.7487009672339536	O28 Ti16	P-1	0.011383992908978433	0.007775617841492599	5.91134591	5.857003561875994	97.04692971	96.56740284709433	7.44378964	7.361206965402842	92.30515752	93.63453037137309	12.23415308	12.093625492181486	111.82347179	112.6354284590828	mp-778663	@article{Jain2013, author = {Jain, Anubhav and Ong, Shyue Ping and Hautier, Geoffroy and Chen, Wei and Richards, William Davidson and Dacek, Stephen and Cholia, Shreyas and Gunter, Dan and Skinner, David and Ceder, Gerbrand and Persson, Kristin a.}, doi = {10.1063/1.4812323}, issn = {2166532X}, journal = {APL Materials}, number = {1}, pages = {011002}, title = {{The Materials Project: A materials…
91	0.7944825866802441	O16 Ti8	Pbca	0.020585976106810646	0.012483625311746741	4.84383177	4.637514490150779			4.99585611	4.924208901514831			9.4424101	9.519292540518395			mp-1190753	@article{Fu2013, author = "Fu, Zhao and Liang, Yongcheng and Wang, Shiming and Zhong, Zheng", title = "Structural phase transition and mechanical properties of Ti O2 under high pressure", journal = "Physica Status Solidi B - Basic Solid State Physics", year = "2013", volume = "250", pages = "2206-2214", ASTM_id = "PSSBBD" }
82	0.830147387981371	O32 Ti16	Pnma	0.004427962457347893	0.014769261769172863	2.98182662	2.9233657669403987			10.79551499	10.608338704525877			17.738497	16.757577190905728			mp-1201727	@article{Mamiya2012, author = "Mamiya, M. and Kataoka, K. and Kikuchi, S. and Terajima, Y. and Tokiwa, K. and Akimoto, J.", title = "Synthesis and structure analysis of a new titanium oxide having an intergrowth structure between ramsdellite-type and calcium-ferrite-type", journal = "Journal of Physics and Chemistry of Solids", year = "2012", volume = "73", pages = "1460-1462", ASTM_id = "JPCSAW"…
58	0.8332538847972486	O10 Ti6	C2/m	0.011270290571889507	0.02199916549679767	9.87645279	10.204204066296114			3.84241987	3.7577079301615846	91.04801455	90.42015410646454	9.34792506	9.244338492074318			mp-1147	@article{Grey1994, author = "Grey, I.E. and Li, C. and Madsen, I.C.", title = "Phase equilibria and structural studies on the solid solution Mg Ti2 O5 - Ti3 O5", journal = "Journal of Solid State Chemistry", year = "1994", volume = "113", pages = "62-73", ASTM_id = "JSSCBI" } @article{Asbrink1989, author = "Asbrink, S. and Gerward, L. and Olsen, J.S.", title = "A high-pressure study of Ti3 O5 by …
5	0.8364845353865823	O8 Ti4	I4/m	0.014297155223040543	0.00905771760898306	10.31894402	10.304243283917625							2.98386421	2.974853964998868			mvc-12404	@article{Jain2013, author = {Jain, Anubhav and Ong, Shyue Ping and Hautier, Geoffroy and Chen, Wei and Richards, William Davidson and Dacek, Stephen and Cholia, Shreyas and Gunter, Dan and Skinner, David and Ceder, Gerbrand and Persson, Kristin a.}, doi = {10.1063/1.4812323}, issn = {2166532X}, journal = {APL Materials}, number = {1}, pages = {011002}, title = {{The Materials Project: A materials…
53	0.839066205961083	O16 Ti8	Pbca	0.006503874954668725	0.007864534429241309	5.18107495	5.115703674020485			5.51182423	5.633428086770374			9.27393462	9.205656667519209			mp-1840	@article{Djerdj2006, author = "Djerdj, I. and Tonejc, A.M.", title = "Structural investigations of nanocrystalline Ti O2 samples", journal = "Journal of Alloys and Compounds", year = "2006", volume = "413", pages = "159-174", ASTM_id = "JALCEU" } @article{Fu2013, author = "Fu, Zhao and Liang, Yongcheng and Wang, Shiming and Zhong, Zheng", title = "Structural phase transition and mechanical proper…
76	0.8421791583652667	O8 Ti4	Pa-3	0.027933749463292367	0.038244620724288324	4.90193416	4.720913016322615											mp-1102591	@article{Fu2013, author = "Fu, Zhao and Liang, Yongcheng and Wang, Shiming and Zhong, Zheng", title = "Structural phase transition and mechanical properties of Ti O2 under high pressure", journal = "Physica Status Solidi B - Basic Solid State Physics", year = "2013", volume = "250", pages = "2206-2214", ASTM_id = "PSSBBD" }
79	0.8573219256850717	O2 Ti1	Fm-3m	0.11021574059374707	0.038366723181261816	4.84	4.739348054064766											mp-1008677	@article{Fu2013, author = "Fu, Zhao and Liang, Yongcheng and Wang, Shiming and Zhong, Zheng", title = "Structural phase transition and mechanical properties of Ti O2 under high pressure", journal = "Physica Status Solidi B - Basic Solid State Physics", year = "2013", volume = "250", pages = "2206-2214", ASTM_id = "PSSBBD" }
36	0.85924991232467	O16 Ti8	Pc	0.006861264674240953	0.01666465468973988	3.01680616	2.921933866355184			11.04782143	11.406589829766727	90.0397757	95.21055628722456	9.59644587	10.05745440897212			mp-849533	@article{Jain2013, author = {Jain, Anubhav and Ong, Shyue Ping and Hautier, Geoffroy and Chen, Wei and Richards, William Davidson and Dacek, Stephen and Cholia, Shreyas and Gunter, Dan and Skinner, David and Ceder, Gerbrand and Persson, Kristin a.}, doi = {10.1063/1.4812323}, issn = {2166532X}, journal = {APL Materials}, number = {1}, pages = {011002}, title = {{The Materials Project: A materials…
9	0.8657309709604245	O32 Ti16	Cm	0.00894832967577453	0.004103095531008442	10.19776411	11.06410454218451			6.06136026	5.946720559481598	101.10715286	105.1912957343682	19.76066339	18.93267574690767			mvc-4715	@article{Jain2013, author = {Jain, Anubhav and Ong, Shyue Ping and Hautier, Geoffroy and Chen, Wei and Richards, William Davidson and Dacek, Stephen and Cholia, Shreyas and Gunter, Dan and Skinner, David and Ceder, Gerbrand and Persson, Kristin a.}, doi = {10.1063/1.4812323}, issn = {2166532X}, journal = {APL Materials}, number = {1}, pages = {011002}, title = {{The Materials Project: A materials…
70	0.8675667270990869	O10 Ti9	P-1	0.030358723928281796	0.010199704118885001	4.50437616	4.492930311433974	99.30605406	92.0013599962997	5.52573704	5.551513808666818	90.54644867	90.28395804650461	8.95099436	9.084859786291748	111.38027609	109.18722626940585	mp-32813	@misc{MaterialsProject, title = "{Materials Project}", url = "http://www.materialsproject.org" } @article{Hart2009, author = "Hart, Gus and Forcade, Rodney", doi = "10.1103/PhysRevB.80.014120", file = ":Users/ajain/Documents/Mendeley Desktop/Hart, Forcade - 2009 - Generating derivative structures from multilattices Algorithm and application to hcp alloys.pdf:pdf", issn = "1098-0121", journal = "P…
59	0.8694136712615702	O8 Ti4	P2_1/c	0.006041413411256366	0.019821743504797006	4.8546021	4.921376492536263			4.91444041	4.822113903086833	100.11734718	96.95438693014907	5.09281304	5.123787409699539			mp-430	@article{Swamy2005, author = "Swamy, V. and Dubrovinsky, L.S. and Dubrovinskaia, N.A. and Langenhorst, F. and Simionovici, A.S. and Drakopoulos, M. and Dmitriev, V. and Weber, H.P.", title = "Size effects on the structure and phase transition behavior of baddeleyite Ti O2", journal = "Solid State Communications", year = "2005", volume = "134", pages = "541-546", ASTM_id = "SSCOA4" } @article{Fu20…
74	0.8765775386627463	O14 Ti6	C2/m	0.01970260978514863	0.011172811649045024	16.51914519	17.60611536668527			3.76268336	3.7717720380696123	101.30309426	96.93168393000683	9.32410203	9.10453977815029			mp-1105338	@article{Nalbandyan1987, author = "Nalbandyan, V.B. and Trubnikov, I.L.", title = "The rearrangement of the structure of layer titanates during ion exchange", journal = "Russian Journal of Inorganic Chemistry", year = "1987", volume = "32", pages = "639-643", ASTM_id = "RJICAQ" } @article{Feist1992, author = "Feist, T.P. and Davies, P.K.", title = "The soft chemical synthesis of TiO2 (B) from lay…
19	0.8779076189828802	O8 Ti4	Cmcm	0.003416166994572894	0.013223312756360555	2.94819463	2.9289134187104957			9.59306008	9.034305594491924			10.23522302	10.116091292871348			mvc-11423	@article{Jain2013, author = {Jain, Anubhav and Ong, Shyue Ping and Hautier, Geoffroy and Chen, Wei and Richards, William Davidson and Dacek, Stephen and Cholia, Shreyas and Gunter, Dan and Skinner, David and Ceder, Gerbrand and Persson, Kristin a.}, doi = {10.1063/1.4812323}, issn = {2166532X}, journal = {APL Materials}, number = {1}, pages = {011002}, title = {{The Materials Project: A materials…
90	0.8793047417519385	O6 Ti4	C2/c	0.00652209802425295	0.006861677206862326	6.47346367	6.41410389201629			5.994142	6.256057702512309	108.70060956	112.53008047667689	7.37909377	7.139292448476968			mp-1179268	@article{Jain2013, author = {Jain, Anubhav and Ong, Shyue Ping and Hautier, Geoffroy and Chen, Wei and Richards, William Davidson and Dacek, Stephen and Cholia, Shreyas and Gunter, Dan and Skinner, David and Ceder, Gerbrand and Persson, Kristin a.}, doi = {10.1063/1.4812323}, issn = {2166532X}, journal = {APL Materials}, number = {1}, pages = {011002}, title = {{The Materials Project: A materials…
46	0.8816017725311899	O36 Ti18	P1	0.024026019071375304	1.8568526553353385e-05	9.9043379	9.604381597788757	94.1940986	92.56778631710792	11.71480744	12.07462475800244	114.91301499	113.4633682725027	11.73865256	12.526474727641194	114.98046159	112.82301722312094	mp-777129	@article{Jain2013, author = {Jain, Anubhav and Ong, Shyue Ping and Hautier, Geoffroy and Chen, Wei and Richards, William Davidson and Dacek, Stephen and Cholia, Shreyas and Gunter, Dan and Skinner, David and Ceder, Gerbrand and Persson, Kristin a.}, doi = {10.1063/1.4812323}, issn = {2166532X}, journal = {APL Materials}, number = {1}, pages = {011002}, title = {{The Materials Project: A materials…
2	0.8875985965038744	O8 Ti4	Pnma	0.006376460183126445	0.008473070668893584	2.98206301	2.9137887811850067			4.96901607	4.6674416364179825			9.55646497	9.603204192332308			mp-9173	@article{Akimoto1994, author = "Akimoto, J. and Gotoh, Y. and Oosawa, Y. and Nonose, N. and Kumagai, T. and Aoki, K. and Takei, H.", title = "Topotactic oxidation of ramsdellite-type Li0.5TiO2, a new polymorph of titanium dioxide: TiO2(R)", journal = "Journal of Solid State Chemistry", year = "1994", volume = "113", pages = "27-36", ASTM_id = "JSSCBI" }
48	0.8937174997545346	O14 Ti4	P1	0.013880711122899675	0.0050323697043836045	5.98694675	5.858598221371453	86.90159386	75.90496620695234	6.07113592	6.095884163764268	88.19724402	81.14113970458402	10.88874878	11.179181063088896	61.05154647	59.259791496985486	mp-656850	@article{Jain2013, author = {Jain, Anubhav and Ong, Shyue Ping and Hautier, Geoffroy and Chen, Wei and Richards, William Davidson and Dacek, Stephen and Cholia, Shreyas and Gunter, Dan and Skinner, David and Ceder, Gerbrand and Persson, Kristin a.}, doi = {10.1063/1.4812323}, issn = {2166532X}, journal = {APL Materials}, number = {1}, pages = {011002}, title = {{The Materials Project: A materials…
4	0.8940126439251381	O4 Ti2	P6_3/mmc	1.7975420594840017	0.02576217111604764	3.44550654	3.4000585445595277							10.95230091	10.28210069264628			mvc-13391	@article{Jain2013, author = {Jain, Anubhav and Ong, Shyue Ping and Hautier, Geoffroy and Chen, Wei and Richards, William Davidson and Dacek, Stephen and Cholia, Shreyas and Gunter, Dan and Skinner, David and Ceder, Gerbrand and Persson, Kristin a.}, doi = {10.1063/1.4812323}, issn = {2166532X}, journal = {APL Materials}, number = {1}, pages = {011002}, title = {{The Materials Project: A materials…
68	0.8949867414241323	O16 Ti8	Pnma	0.00012537072125018553	0.022979905819346197	2.98860366	2.8465027942614403			9.00201111	8.70126700862468			10.77790782	10.641506968306556			mp-756655	@article{Jain2013, author = {Jain, Anubhav and Ong, Shyue Ping and Hautier, Geoffroy and Chen, Wei and Richards, William Davidson and Dacek, Stephen and Cholia, Shreyas and Gunter, Dan and Skinner, David and Ceder, Gerbrand and Persson, Kristin a.}, doi = {10.1063/1.4812323}, issn = {2166532X}, journal = {APL Materials}, number = {1}, pages = {011002}, title = {{The Materials Project: A materials…
52	0.901350480504534	O3 Ti3	P-62m	0.008427905846996672	0.060127732798469904	5.01849057	4.9945495474082815							2.88199972	2.7135668648997044			mp-1071163	@article{Amano2016, author = "Amano, Shinsaku and Bogdanovski, Dimitri and Yamane, Hisanori and Terauchi, Masami and Dronskowski, Richard", title = "epsilon-Ti O, a novel stable polymorph of titanium monoxide", journal = "Angewandte Chemie. International Edition", year = "2016", volume = "55", pages = "1652-1657", ASTM_id = "ACIEF5" }
8	0.9131249879587661	O22 Ti20	P-1	0.2361255987757019	0.008550519814790119	6.70541162	6.6664865360011545	94.78692461	100.4922264043592	6.80382163	6.759731329152816	105.58172708	94.75710240551791	10.42604457	9.843681190425231	109.182988	108.82109579293001	mp-684733	@misc{MaterialsProject, title = "{Materials Project}", url = "http://www.materialsproject.org" } @article{Hart2009, author = "Hart, Gus and Forcade, Rodney", doi = "10.1103/PhysRevB.80.014120", file = ":Users/ajain/Documents/Mendeley Desktop/Hart, Forcade - 2009 - Generating derivative structures from multilattices Algorithm and application to hcp alloys.pdf:pdf", issn = "1098-0121", journal = "P…
22	0.9191890349633303	O16 Ti8	P6_3mc	0.0044786315028898455	0.0054489362985082465	5.94706717	5.904665097809468							9.06832616	8.691125687889786			mp-756587	@article{Jain2013, author = {Jain, Anubhav and Ong, Shyue Ping and Hautier, Geoffroy and Chen, Wei and Richards, William Davidson and Dacek, Stephen and Cholia, Shreyas and Gunter, Dan and Skinner, David and Ceder, Gerbrand and Persson, Kristin a.}, doi = {10.1063/1.4812323}, issn = {2166532X}, journal = {APL Materials}, number = {1}, pages = {011002}, title = {{The Materials Project: A materials…
89	0.9214291994455975	O12 Ti8	Pnma	0.0030480311996073446	0.012957051768543847	2.85498627	2.814242851365334			7.88040494	7.536648593518337			8.20830549	8.591721530876615			mp-1188323	@article{Ovsyannikov2012, author = "Ovsyannikov, Sergey V. and Wu, Xiang and Karkin, Alexander E. and Shchennikov, Vladimir V. and Manthilake, Geeth M.", title = "Pressure-temperature phase diagram of Ti2 O3 and physical properties in the golden Th2 S3-type phase", journal = "Physical Review, Serie 3. B - Condensed Matter (18,1978-)", year = "2012", volume = "86", pages = "024106-1-024106-14", AS…
18	0.930556266351634	O13 Ti8	R-3	6.221313325942757e-06	0.007897138032449104	7.79374324	7.415647818416281							14.08070823	13.996194663383834			mp-752989	@article{Jain2013, author = {Jain, Anubhav and Ong, Shyue Ping and Hautier, Geoffroy and Chen, Wei and Richards, William Davidson and Dacek, Stephen and Cholia, Shreyas and Gunter, Dan and Skinner, David and Ceder, Gerbrand and Persson, Kristin a.}, doi = {10.1063/1.4812323}, issn = {2166532X}, journal = {APL Materials}, number = {1}, pages = {011002}, title = {{The Materials Project: A materials…
47	0.9309745461645454	O44 Ti26	Cmce	0.0015456524323752062	0.004426805770360141	10.15422257	9.885719023724878			11.59936075	11.212217879522914			14.09688826	14.187551372637001			mp-656852	@article{Jain2013, author = {Jain, Anubhav and Ong, Shyue Ping and Hautier, Geoffroy and Chen, Wei and Richards, William Davidson and Dacek, Stephen and Cholia, Shreyas and Gunter, Dan and Skinner, David and Ceder, Gerbrand and Persson, Kristin a.}, doi = {10.1063/1.4812323}, issn = {2166532X}, journal = {APL Materials}, number = {1}, pages = {011002}, title = {{The Materials Project: A materials…
62	0.9335885812208942	O6 Ti3	P-62m	0.019283718994818805	0.22910870945118883	5.33133714	5.355640751867178							3.13158044	3.0272464251681392			mp-1079207	@article{Fu2013, author = "Fu, Zhao and Liang, Yongcheng and Wang, Shiming and Zhong, Zheng", title = "Structural phase transition and mechanical properties of Ti O2 under high pressure", journal = "Physica Status Solidi B - Basic Solid State Physics", year = "2013", volume = "250", pages = "2206-2214", ASTM_id = "PSSBBD" }
51	0.9350780426659654	O2 Ti1	R-3m	0.004295082724766854	0.021172504969485573	2.99710023	2.921878124556019							14.61088117	15.759362454055523			mp-25433	@article{Jain2013, author = {Jain, Anubhav and Ong, Shyue Ping and Hautier, Geoffroy and Chen, Wei and Richards, William Davidson and Dacek, Stephen and Cholia, Shreyas and Gunter, Dan and Skinner, David and Ceder, Gerbrand and Persson, Kristin a.}, doi = {10.1063/1.4812323}, issn = {2166532X}, journal = {APL Materials}, number = {1}, pages = {011002}, title = {{The Materials Project: A materials…
69	0.9352393389807131	O16 Ti8	Pmmn	3.0051081743528593e-05	0.01110478251127754	5.18453362	4.935559992266519			5.98792675	5.865229785938912			10.67579738	10.471179561104297			mvc-12466	@article{Jain2013, author = {Jain, Anubhav and Ong, Shyue Ping and Hautier, Geoffroy and Chen, Wei and Richards, William Davidson and Dacek, Stephen and Cholia, Shreyas and Gunter, Dan and Skinner, David and Ceder, Gerbrand and Persson, Kristin a.}, doi = {10.1063/1.4812323}, issn = {2166532X}, journal = {APL Materials}, number = {1}, pages = {011002}, title = {{The Materials Project: A materials…
42	0.9353228086812749	O10 Ti6	C2/m	0.17501326621589341	0.006188563680214821	9.87398045	9.488300917956272			3.79535368	3.9573389800313947	91.18006914	93.72293095211194	10.02092038	9.706329113464545			mp-556480	@article{Grey1994, author = "Grey, I.E. and Li, C. and Madsen, I.C.", title = "Phase equilibria and structural studies on the solid solution Mg Ti2 O5 - Ti3 O5", journal = "Journal of Solid State Chemistry", year = "1994", volume = "113", pages = "62-73", ASTM_id = "JSSCBI" }
75	0.9359663040668792	O6 Ti4	P2_1/m	0.23424506778942153	0.006706786781032925	5.14813072	5.180534610391151			3.00185244	3.1661989679950877	101.65860906	100.653605996106	7.36359821	7.30086981706217			mp-1101295	@article{Jain2013, author = {Jain, Anubhav and Ong, Shyue Ping and Hautier, Geoffroy and Chen, Wei and Richards, William Davidson and Dacek, Stephen and Cholia, Shreyas and Gunter, Dan and Skinner, David and Ceder, Gerbrand and Persson, Kristin a.}, doi = {10.1063/1.4812323}, issn = {2166532X}, journal = {APL Materials}, number = {1}, pages = {011002}, title = {{The Materials Project: A materials…
72	0.9365308237879838	O16 Ti8	Cmm2	6.579940640751841e-05	0.010426380715698636	6.2641345	6.34312040736542			11.51362578	11.857652452064128			11.09039271	11.173066388087726			mp-655656	@article{Erdman2003, author = "Erdman, N. and Warschkow, O. and Asta, M. and Poeppelmeier, K.R. and Ellis, D.E. and Marks, L.D.", title = "Surface structures of Sr Ti O3 (001): A (Ti O2)-rich reconstruction with a c(4 X 2) unit cell", journal = "Journal of the American Chemical Society", year = "2003", volume = "125", pages = "10050-10056", ASTM_id = "JACSAT" }
28	0.9380289449473939	O6 Ti3	P3_121	0.03683284269091417	0.014478080376082418	5.61627722	5.937085344748812							6.12682986	6.714221912924226			mp-553432	@article{Lacks1993, author = "Lacks, D.J. and Gordon, R.G.", title = "Crystal-structure calculations with distorted ions", journal = "Physical Review, Serie 3. B - Condensed Matter (18,1978-)", year = "1993", volume = "48", pages = "2889-2908", ASTM_id = "PRBMDO" }
6	0.9441153042145273	O16 Ti8	Cmm2	3.920321809886709e-06	0.003839497850263934	6.26540399	6.167587315792504			11.48936933	11.866622905186505			10.51716858	10.573676814574226			mp-636827	@article{Erdman2003, author = "Erdman, N. and Warschkow, O. and Asta, M. and Poeppelmeier, K.R. and Ellis, D.E. and Marks, L.D.", title = "Surface structures of Sr Ti O3 (001): A (Ti O2)-rich reconstruction with a c(4 X 2) unit cell", journal = "Journal of the American Chemical Society", year = "2003", volume = "125", pages = "10050-10056", ASTM_id = "JACSAT" }
15	0.9442382761039161	O14 Ti11	P1	0.1636580441631513	9.887515705951637e-05	5.07661824	5.186774938025018	85.73210252	86.17139702908612	5.10822353	5.053075131035672	103.67013013	100.21427731979173	10.69932597	11.250338003266192	109.12321089	108.14873708990162	mp-759754	@article{Jain2013, author = {Jain, Anubhav and Ong, Shyue Ping and Hautier, Geoffroy and Chen, Wei and Richards, William Davidson and Dacek, Stephen and Cholia, Shreyas and Gunter, Dan and Skinner, David and Ceder, Gerbrand and Persson, Kristin a.}, doi = {10.1063/1.4812323}, issn = {2166532X}, journal = {APL Materials}, number = {1}, pages = {011002}, title = {{The Materials Project: A materials…
10	0.944936874630906	O13 Ti10	C2/m	0.1665753996966927	0.005353296273061293	9.30837545	9.528843156998178			4.17380046	4.2172084115081665	94.22209391	88.09571230425529	12.13834595	12.585606063096318			mp-753593	@article{Jain2013, author = {Jain, Anubhav and Ong, Shyue Ping and Hautier, Geoffroy and Chen, Wei and Richards, William Davidson and Dacek, Stephen and Cholia, Shreyas and Gunter, Dan and Skinner, David and Ceder, Gerbrand and Persson, Kristin a.}, doi = {10.1063/1.4812323}, issn = {2166532X}, journal = {APL Materials}, number = {1}, pages = {011002}, title = {{The Materials Project: A materials…
37	0.9477379893376087	O22 Ti12	C2/m	0.0033053033738204445	0.018160000719074837	10.00484151	10.30467994896191			3.76115687	3.7609911779027163	93.57036252	100.35461345367793	21.22273243	21.385448696569675			mp-559964	@article{Grey2000, author = "Grey, I.E. and Cranswick, L.M.D. and Li, C. and White, T.J. and Bursill, L.A.", title = "New M3 O5 - anatase intergrowth structures formed during low-temperature oxidation of anosovite", journal = "Journal of Solid State Chemistry", year = "2000", volume = "150", pages = "128-138", ASTM_id = "JSSCBI" }
80	0.9483813685000652	O14 Ti11	C2/m	0.21285727988376046	0.00877902541730783	5.09084587	5.126584995093002			20.77162459	21.34248248822396	109.01737786	107.27800577984566	5.11348508	5.01743640646689			mp-1101463	@article{Jain2013, author = {Jain, Anubhav and Ong, Shyue Ping and Hautier, Geoffroy and Chen, Wei and Richards, William Davidson and Dacek, Stephen and Cholia, Shreyas and Gunter, Dan and Skinner, David and Ceder, Gerbrand and Persson, Kristin a.}, doi = {10.1063/1.4812323}, issn = {2166532X}, journal = {APL Materials}, number = {1}, pages = {011002}, title = {{The Materials Project: A materials…
16	0.9509022923340968	O21 Ti21	P-1	0.18348809522329484	0.000543955285682769	4.28032	4.359839821825979	89.53085868	87.40421057207486	5.82926368	5.814721623442814	89.86035172	91.34219352658643	18.0620935	17.979663931906423	89.75202864	91.35134347426124	mp-673667	@misc{MaterialsProject, title = "{Materials Project}", url = "http://www.materialsproject.org" } @article{Hart2009, author = "Hart, Gus and Forcade, Rodney", doi = "10.1103/PhysRevB.80.014120", file = ":Users/ajain/Documents/Mendeley Desktop/Hart, Forcade - 2009 - Generating derivative structures from multilattices Algorithm and application to hcp alloys.pdf:pdf", issn = "1098-0121", journal = "P…
81	0.955048882373908	O24 Ti12	P3m1	0.0062025906165056165	0.013942624582312213	6.0282542	5.8552353546986255							14.61580847	15.822792439713075			mp-1044853	@article{Jain2013, author = {Jain, Anubhav and Ong, Shyue Ping and Hautier, Geoffroy and Chen, Wei and Richards, William Davidson and Dacek, Stephen and Cholia, Shreyas and Gunter, Dan and Skinner, David and Ceder, Gerbrand and Persson, Kristin a.}, doi = {10.1063/1.4812323}, issn = {2166532X}, journal = {APL Materials}, number = {1}, pages = {011002}, title = {{The Materials Project: A materials…
26	0.9561022898818969	O12 Ti8	P-3	0.004173264364281726	0.02478554889057902	5.16704785	5.304107862834565							9.60760334	9.794577161394665			mp-776655	@article{Jain2013, author = {Jain, Anubhav and Ong, Shyue Ping and Hautier, Geoffroy and Chen, Wei and Richards, William Davidson and Dacek, Stephen and Cholia, Shreyas and Gunter, Dan and Skinner, David and Ceder, Gerbrand and Persson, Kristin a.}, doi = {10.1063/1.4812323}, issn = {2166532X}, journal = {APL Materials}, number = {1}, pages = {011002}, title = {{The Materials Project: A materials…
63	0.9586814686051343	O8 Ti4	Fd-3m	3.490505307331827e-06	0.025530646400184685	8.43834956	8.406539727488642											mp-25262	@article{Jain2013, author = {Jain, Anubhav and Ong, Shyue Ping and Hautier, Geoffroy and Chen, Wei and Richards, William Davidson and Dacek, Stephen and Cholia, Shreyas and Gunter, Dan and Skinner, David and Ceder, Gerbrand and Persson, Kristin a.}, doi = {10.1063/1.4812323}, issn = {2166532X}, journal = {APL Materials}, number = {1}, pages = {011002}, title = {{The Materials Project: A materials…
56	0.9589565501548603	O5 Ti4	I4/m	0.24944123263893875	0.007712788240191717	6.63803978	6.537516406486605							4.18776039	4.316607699376085			mp-10734	@article{Hilti1968, author = "Hilti, E.", title = "Neue Phasen im System Titan-Sauerstoff", journal = "Naturwissenschaften", year = "1968", volume = "55", pages = "130-131", ASTM_id = "NATWAY" } @article{Watanabe1968, author = "Watanabe, D. and Terasaki, O. and Jostsons, A. and Castles, J.R.", title = "The ordered structure of Ti O1.25", journal = "Journal of the Physical Society of Japan", year …
60	0.9589811179738965	O16 Ti18	P-1	0.1925116524884028	0.0019103158567559792	6.05961793	5.84285490671252	102.8693234	101.37049877196226	6.696282	6.690287126290928	89.10521992	87.27737052651264	9.06180739	9.247028288702484	102.93622446	102.5556825989723	mp-32544	@misc{MaterialsProject, title = "{Materials Project}", url = "http://www.materialsproject.org" } @article{Hart2009, author = "Hart, Gus and Forcade, Rodney", doi = "10.1103/PhysRevB.80.014120", file = ":Users/ajain/Documents/Mendeley Desktop/Hart, Forcade - 2009 - Generating derivative structures from multilattices Algorithm and application to hcp alloys.pdf:pdf", issn = "1098-0121", journal = "P…
24	0.9601853885665769	O8 Ti4	P2_12_12_1	0.0021488825204347027	0.025699828674091547	3.65468976	3.891617873349611			5.59712525	5.491687847996984			8.77304722	9.115405548478558			mp-754672	@article{Shojaee2011, author = "Shojaee, E. and Abbasnejad, M. and Saeedian, M. and Mohammadizadeh, M.R.", title = "First-principles study of lattice dynamics of Ti O2 in brookite and cotunnite structures", journal = "Physical Review, Serie 3. B - Condensed Matter (18,1978-)", year = "2011", volume = "83", pages = "174302-1-174302-10", ASTM_id = "PRBMDO" }
54	0.9618081780325427	O5 Ti5	C2/m	0.077518983373354	0.007557883564376646	9.34105208	9.510609194987506			4.17372282	4.184775878135872	107.31026481	102.36673257312566	5.84589564	5.9812973929424125			mp-1203	@article{Watanabe1967, author = "Watanabe, D. and Castles, J.R. and Jostsons, A. and Malin, A.S.", title = "The ordered structure of Ti O", journal = "Acta Crystallographica (1,1948-23,1967)", year = "1967", volume = "23", pages = "307-313", ASTM_id = "ACCRA9" } @article{Leung1996, author = "Leung, C.-M. and Weinert, M. and Allen, P.B. and Wentzcovitch, R.M.", title = "First principle studies of …
93	0.9633793751520071	O3 Ti4	I4/mmm	0.14273739168405014	0.012051794411723892	4.26978613	4.279767662191827							8.35536038	8.178459393465252			mp-1217135	@article{Jain2013, author = {Jain, Anubhav and Ong, Shyue Ping and Hautier, Geoffroy and Chen, Wei and Richards, William Davidson and Dacek, Stephen and Cholia, Shreyas and Gunter, Dan and Skinner, David and Ceder, Gerbrand and Persson, Kristin a.}, doi = {10.1063/1.4812323}, issn = {2166532X}, journal = {APL Materials}, number = {1}, pages = {011002}, title = {{The Materials Project: A materials…
66	0.9634662252521661	O8 Ti4	P2_1/m	0.0032601741826544205	0.01866969185697984	6.16788897	6.336868629556231			3.90730131	3.781989816131075	92.76791225	95.68831902546673	11.40840805	11.60907321817547			mp-572822	@article{Feist1992, author = "Feist, T.P. and Davies, P.K.", title = "The soft chemical synthesis of Ti O2 (B) from layered titanates", journal = "Journal of Solid State Chemistry", year = "1992", volume = "101", pages = "275-295", ASTM_id = "JSSCBI" }
12	0.9641619059941164	O8 Ti7	Cm	0.20646717298581044	0.003805606069980369	9.55369274	9.662954812986557			4.10337111	4.076151631489886	109.14744773	111.36504886530624	8.94130881	9.339873178411787			mp-779692	@article{Jain2013, author = {Jain, Anubhav and Ong, Shyue Ping and Hautier, Geoffroy and Chen, Wei and Richards, William Davidson and Dacek, Stephen and Cholia, Shreyas and Gunter, Dan and Skinner, David and Ceder, Gerbrand and Persson, Kristin a.}, doi = {10.1063/1.4812323}, issn = {2166532X}, journal = {APL Materials}, number = {1}, pages = {011002}, title = {{The Materials Project: A materials…
65	0.9642631947547115	O4 Ti2	C2/c	0.020044792868065858	0.004869996302027544	5.41206706	5.185308178862755			5.41330989	5.4036659549781305	118.76841183	117.6847223662806	5.47203924	5.357283879078405			mp-34688	@misc{MaterialsProject, title = "{Materials Project}", url = "http://www.materialsproject.org" } @article{Hart2009, author = "Hart, Gus and Forcade, Rodney", doi = "10.1103/PhysRevB.80.014120", file = ":Users/ajain/Documents/Mendeley Desktop/Hart, Forcade - 2009 - Generating derivative structures from multilattices Algorithm and application to hcp alloys.pdf:pdf", issn = "1098-0121", journal = "P…
86	0.964737762584733	O3 Ti6	P2/m	0.0006037455966521922	0.010622264368228477	4.66248163	4.718867767388682			2.95158757	2.9389186013222806	92.09013882	92.77316247747642	8.25180586	8.448544308434656			mp-1217152	@article{Jain2013, author = {Jain, Anubhav and Ong, Shyue Ping and Hautier, Geoffroy and Chen, Wei and Richards, William Davidson and Dacek, Stephen and Cholia, Shreyas and Gunter, Dan and Skinner, David and Ceder, Gerbrand and Persson, Kristin a.}, doi = {10.1063/1.4812323}, issn = {2166532X}, journal = {APL Materials}, number = {1}, pages = {011002}, title = {{The Materials Project: A materials…
61	0.9678708250773118	O4 Ti2	I4_1/amd	0.009151099083803658	0.012884377510580693	3.80270954	3.7734061833810553							9.74775206	9.454876913311903			mp-390	@article{Al-Dhahir2013, author = "Al-Dhahir, T.A. and Al-Haitham, Ibn", title = "Quantitative phase analysis for titanium dioxide from X-ray powder diffraction data using the Rietveld method", journal = "Diyala Journal for Pure Sciences", year = "2013", volume = "9", pages = "108-119", ASTM_id = "DJPSBO" } @article{Schossberger1942, author = "Schossberger, F.", title = "Ueber die Umwandlung des T…
84	0.9681299474573207	O8 Ti3	P-4m2	0.00479079101470603	0.04480493625898843	3.78237929	3.7991908077743433							9.61863289	9.433370494782226			mp-1217105	@article{Jain2013, author = {Jain, Anubhav and Ong, Shyue Ping and Hautier, Geoffroy and Chen, Wei and Richards, William Davidson and Dacek, Stephen and Cholia, Shreyas and Gunter, Dan and Skinner, David and Ceder, Gerbrand and Persson, Kristin a.}, doi = {10.1063/1.4812323}, issn = {2166532X}, journal = {APL Materials}, number = {1}, pages = {011002}, title = {{The Materials Project: A materials…
77	0.9690689241430356	O8 Ti4	P-1	0.025213966040965062	0.008297017725870739	3.78200527	3.5745633137137016	85.14771483	83.16900514997397	6.4900164	6.384055798904902	73.17802834	74.35879295715291	6.50860496	6.548957657392936	73.3928326	72.96422092292306	mp-1101022	@article{Jain2013, author = {Jain, Anubhav and Ong, Shyue Ping and Hautier, Geoffroy and Chen, Wei and Richards, William Davidson and Dacek, Stephen and Cholia, Shreyas and Gunter, Dan and Skinner, David and Ceder, Gerbrand and Persson, Kristin a.}, doi = {10.1063/1.4812323}, issn = {2166532X}, journal = {APL Materials}, number = {1}, pages = {011002}, title = {{The Materials Project: A materials…
45	0.9695664095890317	O2 Ti2	P6_3/mmc	2.0035041890483494e-05	0.01705625410837513	2.85160819	2.859913864691736							5.5675027	5.9119636600473555			mp-754333	@article{Jain2013, author = {Jain, Anubhav and Ong, Shyue Ping and Hautier, Geoffroy and Chen, Wei and Richards, William Davidson and Dacek, Stephen and Cholia, Shreyas and Gunter, Dan and Skinner, David and Ceder, Gerbrand and Persson, Kristin a.}, doi = {10.1063/1.4812323}, issn = {2166532X}, journal = {APL Materials}, number = {1}, pages = {011002}, title = {{The Materials Project: A materials…
34	0.9701836692335634	O3 Ti3	Pm-3m	0.0037421290377576246	0.012846822753697877	4.08666788	3.9901190256182684											mp-755300	@article{Jain2013, author = {Jain, Anubhav and Ong, Shyue Ping and Hautier, Geoffroy and Chen, Wei and Richards, William Davidson and Dacek, Stephen and Cholia, Shreyas and Gunter, Dan and Skinner, David and Ceder, Gerbrand and Persson, Kristin a.}, doi = {10.1063/1.4812323}, issn = {2166532X}, journal = {APL Materials}, number = {1}, pages = {011002}, title = {{The Materials Project: A materials…
41	0.9709038123786343	O24 Ti12	P1	0.0024011831256172305	0.016642479470920346	6.01832914	6.019542666248256	89.92874269	96.66372419717277	6.02182444	5.693311074715472	89.87825502	93.25735204160478	14.78419631	15.623942455113403	60.03617096	57.52124909522238	mvc-5171	@article{Jain2013, author = {Jain, Anubhav and Ong, Shyue Ping and Hautier, Geoffroy and Chen, Wei and Richards, William Davidson and Dacek, Stephen and Cholia, Shreyas and Gunter, Dan and Skinner, David and Ceder, Gerbrand and Persson, Kristin a.}, doi = {10.1063/1.4812323}, issn = {2166532X}, journal = {APL Materials}, number = {1}, pages = {011002}, title = {{The Materials Project: A materials…
31	0.9711519560154072	O8 Ti4	C2/m	0.16827393714049854	0.025924089389533965	12.30715401	12.129968950877545			3.76693666	3.6986663283677337	106.94506558	99.97098729279635	6.61621258	6.612252097774324			mp-554278	@article{Feist1992, author = "Feist, T.P. and Davies, P.K.", title = "The soft chemical synthesis of TiO2 (B) from layered titanates", journal = "Journal of Solid State Chemistry", year = "1992", volume = "101", pages = "275-295", ASTM_id = "JSSCBI" } @article{Banfield1991, author = "Banfield, J.F. and Veblen, D.R. and Smith, D.J.", title = "The identification of naturally occuring Ti O2(B) by st…
55	0.972081710031106	O1 Ti2	P-3m1	0.0018736755934218815	0.00699994667325015	2.98280468	3.0177594407311474							4.80352971	4.870677371843038			mp-1215	@article{Kornilov1970, author = "Kornilov, I.I. and Vavilova, V.V. and Fykin, L.E. and Ozerov, R.P. and Solov'ev, S.P. and Smirnov, V.P.", title = "Neutron diffraction investigation of ordered structures in the titanium-oxygen system", journal = "Metallurgical Transactions", year = "1970", volume = "1", pages = "2569-2571", ASTM_id = "MTGTBF" } @article{Holmberg1962, author = "Holmberg, B.", titl…
25	0.9728348083701033	O4 Ti3	Cmmm	0.27502523050277417	0.009875359553357008	5.90484847	5.935586546652538			8.18678927	8.203468098797728			3.02616927	3.237459230681239			mp-755875	@article{Jain2013, author = {Jain, Anubhav and Ong, Shyue Ping and Hautier, Geoffroy and Chen, Wei and Richards, William Davidson and Dacek, Stephen and Cholia, Shreyas and Gunter, Dan and Skinner, David and Ceder, Gerbrand and Persson, Kristin a.}, doi = {10.1063/1.4812323}, issn = {2166532X}, journal = {APL Materials}, number = {1}, pages = {011002}, title = {{The Materials Project: A materials…
50	0.9731876179438622	O1 Ti1	Fm-3m	0.1288280560168184	0.017384992918108706	4.28936952	4.240689381661643											mp-2664	@article{Bumps1953, author = "Bumps, E.S. and Kessler, H.D. and Hansen, M.", title = "The titanium - oxygen system", journal = "Transactions of the American Society for Metals", year = "1953", volume = "45", pages = "1008-1025", ASTM_id = "TASEA7" } @article{Hilti1968, author = "Hilti, E.", title = "Neue Phasen im System Titan-Sauerstoff", journal = "Naturwissenschaften", year = "1968", volume = …
11	0.9747285068189943	O10 Ti6	Cmcm	2.3034459926844825e-06	0.0029749601483034733	3.79649257	3.7916465441327802			9.89528966	9.659884027444829			10.07120822	10.20683354996268			mp-8057	@article{Onoda1998, author = "Onoda, M.", title = "Phase transitions of Ti3 O5", journal = "Journal of Solid State Chemistry", year = "1998", volume = "136", pages = "67-73", ASTM_id = "JSSCBI" } @article{Rusakov1951, author = "Rusakov, A.A. and Zhdanov, G.S.", title = "The crystal structure and the chemical formula of titanic oxide Ti3 O5 (Anosovite)", journal = "Doklady Akademii Nauk SSSR", yea…
7	0.9750693578013634	O4 Ti6	R-3c	0.0012182335452633622	0.010238066527425833	5.12900401	5.2395419179896505							14.93134815	14.684257884361475			mp-978968	@article{Jain2013, author = {Jain, Anubhav and Ong, Shyue Ping and Hautier, Geoffroy and Chen, Wei and Richards, William Davidson and Dacek, Stephen and Cholia, Shreyas and Gunter, Dan and Skinner, David and Ceder, Gerbrand and Persson, Kristin a.}, doi = {10.1063/1.4812323}, issn = {2166532X}, journal = {APL Materials}, number = {1}, pages = {011002}, title = {{The Materials Project: A materials…
57	0.9751808563720251	O4 Ti12	P-31c	0.0012066691887226914	0.0063008425931848164	5.1577275	5.223144138090828							9.5073514	9.7270069703266			mp-2591	@article{Holmberg1962, author = "Holmberg, B.", title = "Disorder and Order in Solid Solutions of Oxygen in alpha-Titanium", journal = "Acta Chemica Scandinavica (1-27,1973-42,1988)", year = "1962", volume = "16", pages = "1245-1250", ASTM_id = "ACSAA4" }
96	0.9754041619630186	O14 Ti6	C2/m	8.00244457428927e-06	7.246800006061273e-05	28.21315585	28.003039775455722			3.7369138	3.7357899949792244	91.00653756	93.35216778972824	9.58181476	9.809498699815165			mp-1205462	@article{Gateshki2007, author = "Gateshki, M. and Qing, Chen and Lianmao, Peng and Chupas, P. and Petkov, V.", title = "Structure of nanosized materials by high-energy X-ray diffraction: study of titanate nanotubes", journal = "Zeitschrift fuer Kristallographie (1979-2010)", year = "2007", volume = "222", pages = "612-616", ASTM_id = "ZEKRDZ" }
32	0.9756846580773575	O6 Ti18	P312	0.0012126279727570745	0.006333697199319379	5.1563089	5.223822760094596							14.28434039	14.581969779800366			mp-557812	@article{Jostsons1968, author = "Jostsons, A. and Malin, A.S.", title = "The ordered structure of Ti3 O", journal = "Acta Crystallographica B (24,1968-38,1982)", year = "1968", volume = "24", pages = "211-213", ASTM_id = "ACBCAR" }
94	0.9779650372224342	O10 Ti9	C2/m	1.2833170381704758e-05	0.00481168682987609	5.04406933	5.196101358039407			8.93268612	9.024981775416338	101.81878856	97.68281180493545	9.92241046	10.684831391896529			mp-1217149	@article{Jain2013, author = {Jain, Anubhav and Ong, Shyue Ping and Hautier, Geoffroy and Chen, Wei and Richards, William Davidson and Dacek, Stephen and Cholia, Shreyas and Gunter, Dan and Skinner, David and Ceder, Gerbrand and Persson, Kristin a.}, doi = {10.1063/1.4812323}, issn = {2166532X}, journal = {APL Materials}, number = {1}, pages = {011002}, title = {{The Materials Project: A materials…
83	0.9798057615171625	O4 Ti3	I4/mmm	0.0018026753533803182	0.012110760594509828	4.15698579	4.168499758049598							8.19403214	7.787876910504456			mp-1217157	@article{Jain2013, author = {Jain, Anubhav and Ong, Shyue Ping and Hautier, Geoffroy and Chen, Wei and Richards, William Davidson and Dacek, Stephen and Cholia, Shreyas and Gunter, Dan and Skinner, David and Ceder, Gerbrand and Persson, Kristin a.}, doi = {10.1063/1.4812323}, issn = {2166532X}, journal = {APL Materials}, number = {1}, pages = {011002}, title = {{The Materials Project: A materials…
30	0.9800142330031637	O2 Ti12	P-31c	0.00034131649602125525	0.007095487899142025	5.11679349	5.215469027142879							9.48688631	9.754961466788577			mp-554098	@article{Yamaguchi1966, author = "Yamaguchi, S. and Koiwa, M. and Hirabayashi, M.", title = "Interstitial Superlattice of = Ti6 O = and its Transformation", journal = "Journal of the Physical Society of Japan", year = "1966", volume = "21", pages = "2096-2096", ASTM_id = "JUPSAU" }
95	0.9814210314844781	O14 Ti10	Cmcm	0.021057293187514176	0.014502296373438814	2.90988763	3.040046084311671			9.9140163	9.892149817390965			19.21497398	18.893623849475954			mp-1045759	@article{Jain2013, author = {Jain, Anubhav and Ong, Shyue Ping and Hautier, Geoffroy and Chen, Wei and Richards, William Davidson and Dacek, Stephen and Cholia, Shreyas and Gunter, Dan and Skinner, David and Ceder, Gerbrand and Persson, Kristin a.}, doi = {10.1063/1.4812323}, issn = {2166532X}, journal = {APL Materials}, number = {1}, pages = {011002}, title = {{The Materials Project: A materials…
3	0.9815361585788805	O2 Ti12	P-31m	0.0011405946279056931	0.0062863908912192	5.11325227	5.225229602268824							4.74970889	4.8571474021619405			mp-882	@article{Fykin1970, author = "Fykin, L.E. and Vavilova, V.V. and Kornilov, I.I. and Ozerov, R.P. and Solov'ev, S.P.", title = "Neutrondiffraction investigation of phases in system titanium oxygen", journal = "Doklady Akademii Nauk SSSR", year = "1970", volume = "191", pages = "96-99", ASTM_id = "DANKAS" } @article{Kornilov1970, author = "Kornilov, I.I. and Vavilova, V.V. and Fykin, L.E. and Ozero…
88	0.9819852096392516	O12 Ti8	Cmcm	0.21119765383493022	0.0004247167231174873	2.9129777	2.959244039538984			9.80309991	9.791922675029612			16.08926483	16.057061292906013			mp-1046793	@article{Jain2013, author = {Jain, Anubhav and Ong, Shyue Ping and Hautier, Geoffroy and Chen, Wei and Richards, William Davidson and Dacek, Stephen and Cholia, Shreyas and Gunter, Dan and Skinner, David and Ceder, Gerbrand and Persson, Kristin a.}, doi = {10.1063/1.4812323}, issn = {2166532X}, journal = {APL Materials}, number = {1}, pages = {011002}, title = {{The Materials Project: A materials…
29	0.9819970730540747	O4 Ti12	P6_3/mcm	0.0010548808959570054	0.007957299729622587	5.12684521	5.218566383456341							4.91118814	4.899073012104362			mp-554032	@article{Kornilov1970, author = "Kornilov, I.I. and Vavilova, V.V. and Fykin, L.E. and Ozerov, R.P. and Solov'ev, S.P. and Smirnov, V.P.", title = "Neutron Diffraction Investigation of Ordered Structures in the Titanium-Oxygen System", journal = "Metallurgical Transactions", year = "1970", volume = "1", pages = "2569-2571", ASTM_id = "MTGTBF" }
39	0.98225965460351	O2 Ti1	R-3m	0.10553075785593569	0.010336560209127313	2.99466259	3.0168256766289545							20.94463333	20.46628156588396			mvc-11600	@article{Jain2013, author = {Jain, Anubhav and Ong, Shyue Ping and Hautier, Geoffroy and Chen, Wei and Richards, William Davidson and Dacek, Stephen and Cholia, Shreyas and Gunter, Dan and Skinner, David and Ceder, Gerbrand and Persson, Kristin a.}, doi = {10.1063/1.4812323}, issn = {2166532X}, journal = {APL Materials}, number = {1}, pages = {011002}, title = {{The Materials Project: A materials…
33	0.9828681160832372	O18 Ti12	P2_1/m	0.00027687464386350264	6.57544477920641e-05	7.66365959	7.528567107495504			3.0036907	2.944003984653286	98.9621045	104.98386475900584	13.33235886	13.528914454175037			mp-776456	@article{Jain2013, author = {Jain, Anubhav and Ong, Shyue Ping and Hautier, Geoffroy and Chen, Wei and Richards, William Davidson and Dacek, Stephen and Cholia, Shreyas and Gunter, Dan and Skinner, David and Ceder, Gerbrand and Persson, Kristin a.}, doi = {10.1063/1.4812323}, issn = {2166532X}, journal = {APL Materials}, number = {1}, pages = {011002}, title = {{The Materials Project: A materials…
78	0.9831929148098921	O8 Ti4	Pnma	1.801165611105715e-06	0.005278331966313968	3.1672257	3.1505703280997905			5.25396324	5.255834226012781			6.28784802	6.0482291312595615			mp-1102255	@article{Fu2013, author = "Fu, Zhao and Liang, Yongcheng and Wang, Shiming and Zhong, Zheng", title = "Structural phase transition and mechanical properties of Ti O2 under high pressure", journal = "Physica Status Solidi B - Basic Solid State Physics", year = "2013", volume = "250", pages = "2206-2214", ASTM_id = "PSSBBD" }
85	0.9833474995878043	O14 Ti6	C2/m	0.0011591529600381485	0.0037955933143666077	34.79554339	33.64818088499858			3.7071221	3.737811896708809	98.23034332	94.03331864348128	9.49702444	9.242681635355686			mp-1179358	@article{Jain2013, author = {Jain, Anubhav and Ong, Shyue Ping and Hautier, Geoffroy and Chen, Wei and Richards, William Davidson and Dacek, Stephen and Cholia, Shreyas and Gunter, Dan and Skinner, David and Ceder, Gerbrand and Persson, Kristin a.}, doi = {10.1063/1.4812323}, issn = {2166532X}, journal = {APL Materials}, number = {1}, pages = {011002}, title = {{The Materials Project: A materials…
97	0.9876066545251083	O8 Ti4	R3m	0.05066078214233387	0.0034869200479107293	6.02155632	6.158694706367611							14.28109862	14.135985855079246			mp-1118309	@article{Jain2013, author = {Jain, Anubhav and Ong, Shyue Ping and Hautier, Geoffroy and Chen, Wei and Richards, William Davidson and Dacek, Stephen and Cholia, Shreyas and Gunter, Dan and Skinner, David and Ceder, Gerbrand and Persson, Kristin a.}, doi = {10.1063/1.4812323}, issn = {2166532X}, journal = {APL Materials}, number = {1}, pages = {011002}, title = {{The Materials Project: A materials…
17	0.991618680214721	O6 Ti6	I4/mmm	0.0014670091982542616	0.004181116681591942	2.82132162	2.803457274124152							35.05563963	34.27544679932976			mp-685151	@misc{MaterialsProject, title = "{Materials Project}", url = "http://www.materialsproject.org" } @article{Hart2009, author = "Hart, Gus and Forcade, Rodney", doi = "10.1103/PhysRevB.80.014120", file = ":Users/ajain/Documents/Mendeley Desktop/Hart, Forcade - 2009 - Generating derivative structures from multilattices Algorithm and application to hcp alloys.pdf:pdf", issn = "1098-0121", journal = "P…
35	0.9930905826417742	O1 Ti1	P-6m2	0.0063533092099581885	0.0029650231359846795	2.82645354	2.861837854072323							2.83785211	2.8148194066158814			mp-755264	@article{Jain2013, author = {Jain, Anubhav and Ong, Shyue Ping and Hautier, Geoffroy and Chen, Wei and Richards, William Davidson and Dacek, Stephen and Cholia, Shreyas and Gunter, Dan and Skinner, David and Ceder, Gerbrand and Persson, Kristin a.}, doi = {10.1063/1.4812323}, issn = {2166532X}, journal = {APL Materials}, number = {1}, pages = {011002}, title = {{The Materials Project: A materials…
92	1.0	O13 Ti9	C2/m	0.18924967339832727	-0.0004661024479639918	9.81406373	9.636000716915442			2.91898717	2.9986882756157724	98.47501253	100.77360184524046	17.75140927	17.409594107008235			mp-1045643	@article{Jain2013, author = {Jain, Anubhav and Ong, Shyue Ping and Hautier, Geoffroy and Chen, Wei and Richards, William Davidson and Dacek, Stephen and Cholia, Shreyas and Gunter, Dan and Skinner, David and Ceder, Gerbrand and Persson, Kristin a.}, doi = {10.1063/1.4812323}, issn = {2166532X}, journal = {APL Materials}, number = {1}, pages = {011002}, title = {{The Materials Project: A materials…
