# Supplementary material for: Structure-mining: screening structure models by automated fitting to the atomic pair distribution function over large numbers of models
Source: Acta Crystallogr A Found Adv. 2020 Apr 28;76(Pt 3):395–409. doi: 10.1107/S2053273320002028 (PMC7233026; doi:10.1107/S2053273320002028)
Supplement: Supplementary file 1 [file a-76-00395-sup1.zip › SI/VN_step1_heuristic2_MPD.csv]

	rw	formula	space_group	N_Uiso_r	V_Uiso_r	a_i	a_r	b_i	b_r	beta_i	beta_r	c_i	c_r	db	db_id	ref
0	0.2915394721270815	N3 V6	P-31m	0.05093132126605639	0.0037706777241690815	4.90589716	5.041990548455893					4.54333738	4.373535013445484	MPD	mp-684903	@misc{MaterialsProject, title = "{Materials Project}", url = "http://www.materialsproject.org" } @article{Hart2009, author = "Hart, Gus and Forcade, Rodney", doi = "10.1103/PhysRevB.80.014120", file = ":Users/ajain/Documents/Mendeley Desktop/Hart, Forcade - 2009 - Generating derivative structures from multilattices Algorithm and application to hcp alloys.pdf:pdf", issn = "1098-0121", journal = "P…
9	0.7179044563080349	N3 V32	P2/m	-8.55057304044092e-05	0.0033596503868448583	8.65989508	8.677206258268317	2.98826544	2.916606509623126	90.66189389	95.23507807470095	17.37400891	17.63160942935313	MPD	mp-1216851	@article{Jain2013, author = {Jain, Anubhav and Ong, Shyue Ping and Hautier, Geoffroy and Chen, Wei and Richards, William Davidson and Dacek, Stephen and Cholia, Shreyas and Gunter, Dan and Skinner, David and Ceder, Gerbrand and Persson, Kristin a.}, doi = {10.1063/1.4812323}, issn = {2166532X}, journal = {APL Materials}, number = {1}, pages = {011002}, title = {{The Materials Project: A materials…
10	0.7899673144867864	N2 V16	P4_2/mnm	1.7987602248825858	0.0034685474801518968	8.69833777	8.770739959879641					2.98974993	2.9222045154344225	MPD	mp-1188283	@article{Galkin1978, author = "Galkin, L.N. and Vavilova, V.V. and Fykin, L.E.", title = "Vanadium nitride (8/1)**", journal = "Fizika Metallov i Metallovedenie", year = "1978", volume = "45", pages = "84-", ASTM_id = "FMMTAK" }
12	0.8196076491146493	N3 V4	I4/mmm	0.13143791732039017	0.004105231419947669	4.08781469	4.148153487461993					8.02877922	8.114016700280143	MPD	mp-1216464	@article{Jain2013, author = {Jain, Anubhav and Ong, Shyue Ping and Hautier, Geoffroy and Chen, Wei and Richards, William Davidson and Dacek, Stephen and Cholia, Shreyas and Gunter, Dan and Skinner, David and Ceder, Gerbrand and Persson, Kristin a.}, doi = {10.1063/1.4812323}, issn = {2166532X}, journal = {APL Materials}, number = {1}, pages = {011002}, title = {{The Materials Project: A materials…
11	0.8229895103778389	N3 V4	R-3m	0.11496985817924703	0.0033634369978179385	2.93083604	2.92859140968797					27.49314035	28.20324817956486	MPD	mp-1216472	@article{Jain2013, author = {Jain, Anubhav and Ong, Shyue Ping and Hautier, Geoffroy and Chen, Wei and Richards, William Davidson and Dacek, Stephen and Cholia, Shreyas and Gunter, Dan and Skinner, David and Ceder, Gerbrand and Persson, Kristin a.}, doi = {10.1063/1.4812323}, issn = {2166532X}, journal = {APL Materials}, number = {1}, pages = {011002}, title = {{The Materials Project: A materials…
5	0.8296687170609073	N1 V1	Fm-3m	0.12299395428385192	0.006667606714699017	4.1249305	4.124507189597632							MPD	mp-925	@article{Duwez1950, author = "Duwez, P. and Odell, F.", title = "Phase relationships in the binary systems of nitrides and carbides of zirconium, columbium, titanium, and vanadium", journal = "Journal of the Electrochemical Society", year = "1950", volume = "97", pages = "299-304", ASTM_id = "JESOAN" } @article{Pflueger1984, author = "Pflueger, J. and Fink, J. and Weber, W. and Bohnen, K.P. and C…
8	0.8476281292941994	N2 V2	P2_1/m	0.18566972595557887	0.0028271078419354356	2.93903566	2.8815617719193454	2.88520534	2.912675290163045	91.49382167	91.18017883009193	4.13732486	4.0999101622553775	MPD	mp-1048410	@article{Jain2013, author = {Jain, Anubhav and Ong, Shyue Ping and Hautier, Geoffroy and Chen, Wei and Richards, William Davidson and Dacek, Stephen and Cholia, Shreyas and Gunter, Dan and Skinner, David and Ceder, Gerbrand and Persson, Kristin a.}, doi = {10.1063/1.4812323}, issn = {2166532X}, journal = {APL Materials}, number = {1}, pages = {011002}, title = {{The Materials Project: A materials…
6	0.9196004088891387	N3 V2	P-3m1	0.00710086321195891	0.0037479653976909937	2.81801757	2.9179848682326273					6.25706501	6.147359825485728	MPD	mp-1069841	@article{Jiang2010, author = "Jiang, Chao and Lin, Zhi Jun and Zhao, Yu Sheng", title = "First principles prediction of vanadium and niobium nitrides with M2 N3 stoichiometry", journal = "Scripta Materialia", year = "2010", volume = "63", pages = "532-535", ASTM_id = "SCMAF7" }
7	0.9405755555979706	N8 V6	P6_3/m	0.3622238111118227	0.004150052080811629	7.84090502	7.880715657978532					2.84938608	2.8159643180629907	MPD	mp-1080199	@article{Jain2013, author = {Jain, Anubhav and Ong, Shyue Ping and Hautier, Geoffroy and Chen, Wei and Richards, William Davidson and Dacek, Stephen and Cholia, Shreyas and Gunter, Dan and Skinner, David and Ceder, Gerbrand and Persson, Kristin a.}, doi = {10.1063/1.4812323}, issn = {2166532X}, journal = {APL Materials}, number = {1}, pages = {011002}, title = {{The Materials Project: A materials…
2	0.9552161860185999	N1 V1	F-43m	0.01426741906972073	0.006000845198866701	4.439126	4.418319424616396							MPD	mp-1001826	@article{Liu2014, author = "Liu, Z.T.Y. and Zhou, X. and Khare, S.V. and Gall, D.", title = "Structural, mechanical and electronic properties of 3d transition metal nitrides in cubic zincblende, rocksalt and cesium chloride structures: a first-principles investigation", journal = "Journal of Physics: Condensed Matter", year = "2014", volume = "26", pages = "025404-1-025404-10", ASTM_id = "JCOMEL"…
4	0.9632229665464188	N1 V1	Pm-3m	0.09081746354984187	0.01071988484941837	2.54810423	2.54973693279273							MPD	mp-1002105	@article{Hao2012, author = "Hao, Aimin and Yang, Xiaocui and Zhang, Lixin and Zhang, Qizhou", title = "First-principles investigations on electronic, elastic and thermodynamic properties of VN under high pressure", journal = "Advanced Materials Research", year = "2012", volume = "550", pages = "2805-2809", ASTM_id = "AMREFI" } @article{Liu2014, author = "Liu, Z.T.Y. and Zhou, X. and Khare, S.V. a…
3	0.9852301945506285	N1 V1	P-6m2	0.05017558136625098	0.0029086238425451902	2.7449928	2.753156811361385					2.65088397	2.631049726441635	MPD	mp-1018027	@article{Ravi2009, author = "Ravi, C.", title = "First-principles study of ground-state properties and phase stability of vanadium nitrides", journal = "Comouter coupling of phase diagrams and thermochemistry", year = "2009", volume = "33", pages = "469-477", ASTM_id = "CCCTD6" } @article{AsviniMeenaatci2013, author = "Asvini Meenaatci, A.T. and Rajeswarapalanichamy, R. and Iyakutti, K.", title =…
1	0.9866170493305013	N2 V2	P6_3/mmc	0.05909814077663261	0.00270756063830445	2.75433026	2.75333340519121					5.30968176	5.262028336041959	MPD	mp-1017532	@article{Ravi2009, author = "Ravi, C.", title = "First-principles study of ground-state properties and phase stability of vanadium nitrides", journal = "Comouter coupling of phase diagrams and thermochemistry", year = "2009", volume = "33", pages = "469-477", ASTM_id = "CCCTD6" }
