# Supplementary material for: Structure-mining: screening structure models by automated fitting to the atomic pair distribution function over large numbers of models
Source: Acta Crystallogr A Found Adv. 2020 Apr 28;76(Pt 3):395–409. doi: 10.1107/S2053273320002028 (PMC7233026; doi:10.1107/S2053273320002028)
Supplement: Supplementary file 1 [file a-76-00395-sup1.zip › SI/VN_step2_heuristic2_COD.csv]

	rw	formula	space_group	N_Uiso_r	V_Uiso_r	a_i	a_r	c_i	c_r	spd_r	db	db_id	ref
0	0.657543059	N4 V4	Fm-3m	6.03E-07	0.004942719	4.28	4.118591454			18.66333291	COD	1011318	@article{cif-reference-0, author = "Becker, K and Ebert, F", title = " Die Kristallstrukturen einiger binaerer Carbide und Nitride.", journal = "Zeitschrift fuer Physik", volume = "31", year = "1925", pages = "268--272" }
3	0.657671268	N4 V4	Fm-3m	9.19E-07	0.004912972	4.124	4.118709389			18.42469167	COD	1538055	@article{cif-reference-0, author = "Gatterer, J. and Ettmayer, P. and Dufek, G. and Kieffer, R.", title = " Das kubische Tantalmononitrid (B 1-Typ) und seine Mischbarkeit mit den isotypen Uebergangsmetallnitriden und-carbiden", journal = " Monatshefte fuer Chemie und verwandte Teile anderer Wissenschaften (109,1978-)", volume = "106", year = "1975", pages = "1137--1147" }
6	0.65767131	N4 V4	Fm-3m	9.19E-07	0.004912967	4.128	4.118709423			18.42464639	COD	9008765	@article{cif-reference-0, author = "Wyckoff, R. W. G.", title = " Second edition. Interscience Publishers, New York, New York rocksalt structure", journal = "Crystal Structures", volume = "1", year = "1963", pages = "85--237" }
2	0.657693311	N4 V4	Fm-3m	9.74E-07	0.00491018	4.105	4.118726214			18.39942439	COD	1537826	@article{cif-reference-0, author = "Duwez, P. and Odell, F.", title = " Phase relationships in the binary systems of nitrides and carbides of zirconium, columbium, titanium, and vanadium", journal = "Journal of the Electrochemical Society", volume = "97", year = "1950", pages = "299--304" }
4	0.91062622	N1.5 V16	P4_2/mnm	0.059117552	2.89E-05	8.801	8.404984651	2.985	2.727724608	16.54511482	COD	1540225	@article{cif-reference-0, author = "Khaenko, B.V.", title = " Ordered structure of a quenched vanadium-nitrogen solid solution", journal = " Dopovidi Akademii Nauk Ukrains'koi RSR, Seriya A: Fiziko-Matematichni Ta Tekhnichni Nauki", volume = "42", year = "1980", pages = "85--89" }
1	0.948405102	N1.5 V16	P4_2/mnm	0.000401929	0.022831998	8.825	8.17199237	2.985	2.912650992	37.19241612	COD	1533880	@article{cif-reference-0, author = "Khaenko, B.V.", title = " Ordered Structures of Quenched-Solid Solutions of Nitrogen in Vanadium", journal = " Dopovidi Akademii Nauk Ukrains'koi RSR, Seriya B: Geologichni, Khimichni ta Biologichni Nauki", volume = "1977", year = "1977", pages = "378--381" }
5	0.987280993	N26 V32	P4_2/nmc	0.001431905	0.009489812	8.115	5.621197412	8.115	12.46242341	17.32642848	COD	2300546	@article{cif-reference-0, author = "Onozuka, T.", title = " Vacancy Ordering in V N1-x", journal = "Journal of Applied Crystallography", volume = "11", year = "1978", pages = "132--136" }
