# Supplementary material for: Structure-mining: screening structure models by automated fitting to the atomic pair distribution function over large numbers of models
Source: Acta Crystallogr A Found Adv. 2020 Apr 28;76(Pt 3):395–409. doi: 10.1107/S2053273320002028 (PMC7233026; doi:10.1107/S2053273320002028)
Supplement: Supplementary file 1 [file a-76-00395-sup1.zip › SI/VN_step2_heuristic2_MPD.csv]

	rw	formula	space_group	N_Uiso_r	V_Uiso_r	a_i	a_r	b_i	b_r	beta_i	beta_r	c_i	c_r	spd_r	db	db_id	ref
5	0.657671056	N1 V1	Fm-3m	9.18E-07	0.00491299	4.1249305	4.118709206							18.42489102	MPD	mp-925	@article{Duwez1950, author = "Duwez, P. and Odell, F.", title = "Phase relationships in the binary systems of nitrides and carbides of zirconium, columbium, titanium, and vanadium", journal = "Journal of the Electrochemical Society", year = "1950", volume = "97", pages = "299-304", ASTM_id = "JESOAN" } @article{Pflueger1984, author = "Pflueger, J. and Fink, J. and Weber, W. and Bohnen, K.P. and C…
12	0.665367558	N3 V4	I4/mmm	1.23E-05	0.00601791	4.08781469	4.146874353					8.02877922	8.088478259	25.87596267	MPD	mp-1216464	@article{Jain2013, author = {Jain, Anubhav and Ong, Shyue Ping and Hautier, Geoffroy and Chen, Wei and Richards, William Davidson and Dacek, Stephen and Cholia, Shreyas and Gunter, Dan and Skinner, David and Ceder, Gerbrand and Persson, Kristin a.}, doi = {10.1063/1.4812323}, issn = {2166532X}, journal = {APL Materials}, number = {1}, pages = {011002}, title = {{The Materials Project: A materials…
8	0.676299031	N2 V2	P2_1/m	5.89E-05	0.004196681	2.93903566	2.878680075	2.88520534	2.899281131	91.49382167	92.10345316	4.13732486	4.124626241	33.31825741	MPD	mp-1048410	@article{Jain2013, author = {Jain, Anubhav and Ong, Shyue Ping and Hautier, Geoffroy and Chen, Wei and Richards, William Davidson and Dacek, Stephen and Cholia, Shreyas and Gunter, Dan and Skinner, David and Ceder, Gerbrand and Persson, Kristin a.}, doi = {10.1063/1.4812323}, issn = {2166532X}, journal = {APL Materials}, number = {1}, pages = {011002}, title = {{The Materials Project: A materials…
11	0.692300251	N3 V4	R-3m	0.000564412	0.003146555	2.93083604	2.932688027					27.49314035	27.73789776	24.38132817	MPD	mp-1216472	@article{Jain2013, author = {Jain, Anubhav and Ong, Shyue Ping and Hautier, Geoffroy and Chen, Wei and Richards, William Davidson and Dacek, Stephen and Cholia, Shreyas and Gunter, Dan and Skinner, David and Ceder, Gerbrand and Persson, Kristin a.}, doi = {10.1063/1.4812323}, issn = {2166532X}, journal = {APL Materials}, number = {1}, pages = {011002}, title = {{The Materials Project: A materials…
6	0.750912476	N3 V2	P-3m1	8.79E-05	0.005557771	2.81801757	2.911208054					6.25706501	5.960354832	16.15479312	MPD	mp-1069841	@article{Jiang2010, author = "Jiang, Chao and Lin, Zhi Jun and Zhao, Yu Sheng", title = "First principles prediction of vanadium and niobium nitrides with M2 N3 stoichiometry", journal = "Scripta Materialia", year = "2010", volume = "63", pages = "532-535", ASTM_id = "SCMAF7" }
7	0.822044191	N8 V6	P6_3/m	8.34E-06	0.004799087	7.84090502	7.95268327					2.84938608	2.891732279	15.74842281	MPD	mp-1080199	@article{Jain2013, author = {Jain, Anubhav and Ong, Shyue Ping and Hautier, Geoffroy and Chen, Wei and Richards, William Davidson and Dacek, Stephen and Cholia, Shreyas and Gunter, Dan and Skinner, David and Ceder, Gerbrand and Persson, Kristin a.}, doi = {10.1063/1.4812323}, issn = {2166532X}, journal = {APL Materials}, number = {1}, pages = {011002}, title = {{The Materials Project: A materials…
0	0.832666464	N3 V6	P-31m	0.00077082	0.002727283	4.90589716	5.06553841					4.54333738	4.702189462	10.12504373	MPD	mp-684903	@misc{MaterialsProject, title = "{Materials Project}", url = "http://www.materialsproject.org" } @article{Hart2009, author = "Hart, Gus and Forcade, Rodney", doi = "10.1103/PhysRevB.80.014120", file = ":Users/ajain/Documents/Mendeley Desktop/Hart, Forcade - 2009 - Generating derivative structures from multilattices Algorithm and application to hcp alloys.pdf:pdf", issn = "1098-0121", journal = "P…
4	0.921123724	N1 V1	Pm-3m	0.21254213	0.011898764	2.54810423	2.405231142							11.94356277	MPD	mp-1002105	@article{Hao2012, author = "Hao, Aimin and Yang, Xiaocui and Zhang, Lixin and Zhang, Qizhou", title = "First-principles investigations on electronic, elastic and thermodynamic properties of VN under high pressure", journal = "Advanced Materials Research", year = "2012", volume = "550", pages = "2805-2809", ASTM_id = "AMREFI" } @article{Liu2014, author = "Liu, Z.T.Y. and Zhou, X. and Khare, S.V. a…
3	0.942588494	N1 V1	P-6m2	0.013480247	0.024668594	2.7449928	2.569672597					2.65088397	2.425616448	31.47841766	MPD	mp-1018027	@article{Ravi2009, author = "Ravi, C.", title = "First-principles study of ground-state properties and phase stability of vanadium nitrides", journal = "Comouter coupling of phase diagrams and thermochemistry", year = "2009", volume = "33", pages = "469-477", ASTM_id = "CCCTD6" } @article{AsviniMeenaatci2013, author = "Asvini Meenaatci, A.T. and Rajeswarapalanichamy, R. and Iyakutti, K.", title =…
1	0.953513971	N2 V2	P6_3/mmc	0.041210856	7.57E-05	2.75433026	2.723443659					5.30968176	4.677575458	13.62122383	MPD	mp-1017532	@article{Ravi2009, author = "Ravi, C.", title = "First-principles study of ground-state properties and phase stability of vanadium nitrides", journal = "Comouter coupling of phase diagrams and thermochemistry", year = "2009", volume = "33", pages = "469-477", ASTM_id = "CCCTD6" }
9	0.967098791	N3 V32	P2/m	1.40E-07	0.002477949	8.65989508	7.087279613	2.98826544	2.889761494	90.66189389	88.06658368	17.37400891	18.43895369	21.49974994	MPD	mp-1216851	@article{Jain2013, author = {Jain, Anubhav and Ong, Shyue Ping and Hautier, Geoffroy and Chen, Wei and Richards, William Davidson and Dacek, Stephen and Cholia, Shreyas and Gunter, Dan and Skinner, David and Ceder, Gerbrand and Persson, Kristin a.}, doi = {10.1063/1.4812323}, issn = {2166532X}, journal = {APL Materials}, number = {1}, pages = {011002}, title = {{The Materials Project: A materials…
10	0.971298511	N2 V16	P4_2/mnm	0.006037398	0.003253243	8.69833777	8.534022098					2.98974993	2.850142247	107.3728653	MPD	mp-1188283	@article{Galkin1978, author = "Galkin, L.N. and Vavilova, V.V. and Fykin, L.E.", title = "Vanadium nitride (8/1)**", journal = "Fizika Metallov i Metallovedenie", year = "1978", volume = "45", pages = "84-", ASTM_id = "FMMTAK" }
2	0.97924122	N1 V1	F-43m	1.767152989	0.009407068	4.439126	4.520513929							27.02916323	MPD	mp-1001826	@article{Liu2014, author = "Liu, Z.T.Y. and Zhou, X. and Khare, S.V. and Gall, D.", title = "Structural, mechanical and electronic properties of 3d transition metal nitrides in cubic zincblende, rocksalt and cesium chloride structures: a first-principles investigation", journal = "Journal of Physics: Condensed Matter", year = "2014", volume = "26", pages = "025404-1-025404-10", ASTM_id = "JCOMEL"…
